# Supplementary material for: Changes in the length of speeches in the plays of William Shakespeare and his contemporaries: A mixed models approach
Source: PLoS One. 2023 Apr 21;18(4):e0282716. doi: 10.1371/journal.pone.0282716 (PMC10121026; doi:10.1371/journal.pone.0282716)
Supplement: S4 File — (TXT) [file pone.0282716.s004.txt]

Character_Segment	Speech_Word_Count	Author	Author_as_in_source	Character_Name	Company_of_First_Production	DEEP_ID	Date	Date_of_publication	Filename	genre	Metadata_source	play.type	STC_or_WING	TextTitle	Title	Word_count	logLength	Genre	Genre_s	PlayType	Genre_PlayType	Date.pctl	Date.pctl10	fDate	fDate1	Shakespeare	period3	f_period3	Date_TextTitle	n_plays_author	Author_Title	verse_lines	prose_lines	length_gt30	length_3_10	length_3_6
Mistress Mary~Two Maids of More-Clacke (6)	1	Armin Robert	Armin Robert	Mistress Mary	Children of the King's Revels	552	1606	1609	TwoMaidsofMore-Clack_1609	Comedy	DEEP	Boys Professional	773	Two Maids of More-Clacke	Two Maids of More-Clacke	17489	0	Comedy	C	Boys Professional	Comedy_Boys Professional	0.542623513858111	60	60	1606	0	> 1602	> 1602	1606 Two Maids of More-Clacke	1	Two Maids of More-Clacke|Armin Robert	1603	736	0	0	0
Serving Man~Two Maids of More-Clacke (8)	1	Armin Robert	Armin Robert	Serving Man	Children of the King's Revels	552	1606	1609	TwoMaidsofMore-Clack_1609	Comedy	DEEP	Boys Professional	773	Two Maids of More-Clacke	Two Maids of More-Clacke	17489	0	Comedy	C	Boys Professional	Comedy_Boys Professional	0.542623513858111	60	60	1606	0	> 1602	> 1602	1606 Two Maids of More-Clacke	1	Two Maids of More-Clacke|Armin Robert	1603	736	0	0	0
Lady~Two Maids of More-Clacke (27)	1	Armin Robert	Armin Robert	Lady	Children of the King's Revels	552	1606	1609	TwoMaidsofMore-Clack_1609	Comedy	DEEP	Boys Professional	773	Two Maids of More-Clacke	Two Maids of More-Clacke	17489	0	Comedy	C	Boys Professional	Comedy_Boys Professional	0.542623513858111	60	60	1606	0	> 1602	> 1602	1606 Two Maids of More-Clacke	1	Two Maids of More-Clacke|Armin Robert	1603	736	0	0	0
Lady~Two Maids of More-Clacke (42)	1	Armin Robert	Armin Robert	Lady	Children of the King's Revels	552	1606	1609	TwoMaidsofMore-Clack_1609	Comedy	DEEP	Boys Professional	773	Two Maids of More-Clacke	Two Maids of More-Clacke	17489	0	Comedy	C	Boys Professional	Comedy_Boys Professional	0.542623513858111	60	60	1606	0	> 1602	> 1602	1606 Two Maids of More-Clacke	1	Two Maids of More-Clacke|Armin Robert	1603	736	0	0	0
Ferris waterman~Two Maids of More-Clacke (15)	1	Armin Robert	Armin Robert	Ferris waterman	Children of the King's Revels	552	1606	1609	TwoMaidsofMore-Clack_1609	Comedy	DEEP	Boys Professional	773	Two Maids of More-Clacke	Two Maids of More-Clacke	17489	0	Comedy	C	Boys Professional	Comedy_Boys Professional	0.542623513858111	60	60	1606	0	> 1602	> 1602	1606 Two Maids of More-Clacke	1	Two Maids of More-Clacke|Armin Robert	1603	736	0	0	0
Ferris waterman~Two Maids of More-Clacke (16)	1	Armin Robert	Armin Robert	Ferris waterman	Children of the King's Revels	552	1606	1609	TwoMaidsofMore-Clack_1609	Comedy	DEEP	Boys Professional	773	Two Maids of More-Clacke	Two Maids of More-Clacke	17489	0	Comedy	C	Boys Professional	Comedy_Boys Professional	0.542623513858111	60	60	1606	0	> 1602	> 1602	1606 Two Maids of More-Clacke	1	Two Maids of More-Clacke|Armin Robert	1603	736	0	0	0
Mistress Tabitha~Two Maids of More-Clacke (27)	1	Armin Robert	Armin Robert	Mistress Tabitha	Children of the King's Revels	552	1606	1609	TwoMaidsofMore-Clack_1609	Comedy	DEEP	Boys Professional	773	Two Maids of More-Clacke	Two Maids of More-Clacke	17489	0	Comedy	C	Boys Professional	Comedy_Boys Professional	0.542623513858111	60	60	1606	0	> 1602	> 1602	1606 Two Maids of More-Clacke	1	Two Maids of More-Clacke|Armin Robert	1603	736	0	0	0
James~Two Maids of More-Clacke (25)	1	Armin Robert	Armin Robert	James	Children of the King's Revels	552	1606	1609	TwoMaidsofMore-Clack_1609	Comedy	DEEP	Boys Professional	773	Two Maids of More-Clacke	Two Maids of More-Clacke	17489	0	Comedy	C	Boys Professional	Comedy_Boys Professional	0.542623513858111	60	60	1606	0	> 1602	> 1602	1606 Two Maids of More-Clacke	1	Two Maids of More-Clacke|Armin Robert	1603	736	0	0	0
James~Two Maids of More-Clacke (28)	1	Armin Robert	Armin Robert	James	Children of the King's Revels	552	1606	1609	TwoMaidsofMore-Clack_1609	Comedy	DEEP	Boys Professional	773	Two Maids of More-Clacke	Two Maids of More-Clacke	17489	0	Comedy	C	Boys Professional	Comedy_Boys Professional	0.542623513858111	60	60	1606	0	> 1602	> 1602	1606 Two Maids of More-Clacke	1	Two Maids of More-Clacke|Armin Robert	1603	736	0	0	0
James~Two Maids of More-Clacke (48)	1	Armin Robert	Armin Robert	James	Children of the King's Revels	552	1606	1609	TwoMaidsofMore-Clack_1609	Comedy	DEEP	Boys Professional	773	Two Maids of More-Clacke	Two Maids of More-Clacke	17489	0	Comedy	C	Boys Professional	Comedy_Boys Professional	0.542623513858111	60	60	1606	0	> 1602	> 1602	1606 Two Maids of More-Clacke	1	Two Maids of More-Clacke|Armin Robert	1603	736	0	0	0
Tutch the Clown~Two Maids of More-Clacke (5)	1	Armin Robert	Armin Robert	Tutch the Clown	Children of the King's Revels	552	1606	1609	TwoMaidsofMore-Clack_1609	Comedy	DEEP	Boys Professional	773	Two Maids of More-Clacke	Two Maids of More-Clacke	17489	0	Comedy	C	Boys Professional	Comedy_Boys Professional	0.542623513858111	60	60	1606	0	> 1602	> 1602	1606 Two Maids of More-Clacke	1	Two Maids of More-Clacke|Armin Robert	1603	736	0	0	0
Sir Robert tours~Two Maids of More-Clacke (11)	1	Armin Robert	Armin Robert	Sir Robert tours	Children of the King's Revels	552	1606	1609	TwoMaidsofMore-Clack_1609	Comedy	DEEP	Boys Professional	773	Two Maids of More-Clacke	Two Maids of More-Clacke	17489	0	Comedy	C	Boys Professional	Comedy_Boys Professional	0.542623513858111	60	60	1606	0	> 1602	> 1602	1606 Two Maids of More-Clacke	1	Two Maids of More-Clacke|Armin Robert	1603	736	0	0	0
Sir Robert tours~Two Maids of More-Clacke (13)	1	Armin Robert	Armin Robert	Sir Robert tours	Children of the King's Revels	552	1606	1609	TwoMaidsofMore-Clack_1609	Comedy	DEEP	Boys Professional	773	Two Maids of More-Clacke	Two Maids of More-Clacke	17489	0	Comedy	C	Boys Professional	Comedy_Boys Professional	0.542623513858111	60	60	1606	0	> 1602	> 1602	1606 Two Maids of More-Clacke	1	Two Maids of More-Clacke|Armin Robert	1603	736	0	0	0
Humil~Two Maids of More-Clacke (22)	1	Armin Robert	Armin Robert	Humil	Children of the King's Revels	552	1606	1609	TwoMaidsofMore-Clack_1609	Comedy	DEEP	Boys Professional	773	Two Maids of More-Clacke	Two Maids of More-Clacke	17489	0	Comedy	C	Boys Professional	Comedy_Boys Professional	0.542623513858111	60	60	1606	0	> 1602	> 1602	1606 Two Maids of More-Clacke	1	Two Maids of More-Clacke|Armin Robert	1603	736	0	0	0
Humil~Two Maids of More-Clacke (36)	1	Armin Robert	Armin Robert	Humil	Children of the King's Revels	552	1606	1609	TwoMaidsofMore-Clack_1609	Comedy	DEEP	Boys Professional	773	Two Maids of More-Clacke	Two Maids of More-Clacke	17489	0	Comedy	C	Boys Professional	Comedy_Boys Professional	0.542623513858111	60	60	1606	0	> 1602	> 1602	1606 Two Maids of More-Clacke	1	Two Maids of More-Clacke|Armin Robert	1603	736	0	0	0
Humil~Two Maids of More-Clacke (40)	1	Armin Robert	Armin Robert	Humil	Children of the King's Revels	552	1606	1609	TwoMaidsofMore-Clack_1609	Comedy	DEEP	Boys Professional	773	Two Maids of More-Clacke	Two Maids of More-Clacke	17489	0	Comedy	C	Boys Professional	Comedy_Boys Professional	0.542623513858111	60	60	1606	0	> 1602	> 1602	1606 Two Maids of More-Clacke	1	Two Maids of More-Clacke|Armin Robert	1603	736	0	0	0
Humil~Two Maids of More-Clacke (41)	1	Armin Robert	Armin Robert	Humil	Children of the King's Revels	552	1606	1609	TwoMaidsofMore-Clack_1609	Comedy	DEEP	Boys Professional	773	Two Maids of More-Clacke	Two Maids of More-Clacke	17489	0	Comedy	C	Boys Professional	Comedy_Boys Professional	0.542623513858111	60	60	1606	0	> 1602	> 1602	1606 Two Maids of More-Clacke	1	Two Maids of More-Clacke|Armin Robert	1603	736	0	0	0
Gentleman~Two Maids of More-Clacke (10)	1	Armin Robert	Armin Robert	Gentleman	Children of the King's Revels	552	1606	1609	TwoMaidsofMore-Clack_1609	Comedy	DEEP	Boys Professional	773	Two Maids of More-Clacke	Two Maids of More-Clacke	17489	0	Comedy	C	Boys Professional	Comedy_Boys Professional	0.542623513858111	60	60	1606	0	> 1602	> 1602	1606 Two Maids of More-Clacke	1	Two Maids of More-Clacke|Armin Robert	1603	736	0	0	0
Watt waterman~Two Maids of More-Clacke (16)	1	Armin Robert	Armin Robert	Watt waterman	Children of the King's Revels	552	1606	1609	TwoMaidsofMore-Clack_1609	Comedy	DEEP	Boys Professional	773	Two Maids of More-Clacke	Two Maids of More-Clacke	17489	0	Comedy	C	Boys Professional	Comedy_Boys Professional	0.542623513858111	60	60	1606	0	> 1602	> 1602	1606 Two Maids of More-Clacke	1	Two Maids of More-Clacke|Armin Robert	1603	736	0	0	0
Sir William Vergir~Two Maids of More-Clacke (20)	1	Armin Robert	Armin Robert	Sir William Vergir	Children of the King's Revels	552	1606	1609	TwoMaidsofMore-Clack_1609	Comedy	DEEP	Boys Professional	773	Two Maids of More-Clacke	Two Maids of More-Clacke	17489	0	Comedy	C	Boys Professional	Comedy_Boys Professional	0.542623513858111	60	60	1606	0	> 1602	> 1602	1606 Two Maids of More-Clacke	1	Two Maids of More-Clacke|Armin Robert	1603	736	0	0	0
Sir William Vergir~Two Maids of More-Clacke (21)	1	Armin Robert	Armin Robert	Sir William Vergir	Children of the King's Revels	552	1606	1609	TwoMaidsofMore-Clack_1609	Comedy	DEEP	Boys Professional	773	Two Maids of More-Clacke	Two Maids of More-Clacke	17489	0	Comedy	C	Boys Professional	Comedy_Boys Professional	0.542623513858111	60	60	1606	0	> 1602	> 1602	1606 Two Maids of More-Clacke	1	Two Maids of More-Clacke|Armin Robert	1603	736	0	0	0
Sir William Vergir~Two Maids of More-Clacke (99)	1	Armin Robert	Armin Robert	Sir William Vergir	Children of the King's Revels	552	1606	1609	TwoMaidsofMore-Clack_1609	Comedy	DEEP	Boys Professional	773	Two Maids of More-Clacke	Two Maids of More-Clacke	17489	0	Comedy	C	Boys Professional	Comedy_Boys Professional	0.542623513858111	60	60	1606	0	> 1602	> 1602	1606 Two Maids of More-Clacke	1	Two Maids of More-Clacke|Armin Robert	1603	736	0	0	0
Sir William Vergir~Two Maids of More-Clacke (138)	1	Armin Robert	Armin Robert	Sir William Vergir	Children of the King's Revels	552	1606	1609	TwoMaidsofMore-Clack_1609	Comedy	DEEP	Boys Professional	773	Two Maids of More-Clacke	Two Maids of More-Clacke	17489	0	Comedy	C	Boys Professional	Comedy_Boys Professional	0.542623513858111	60	60	1606	0	> 1602	> 1602	1606 Two Maids of More-Clacke	1	Two Maids of More-Clacke|Armin Robert	1603	736	0	0	0
Sir William Vergir~Two Maids of More-Clacke (140)	1	Armin Robert	Armin Robert	Sir William Vergir	Children of the King's Revels	552	1606	1609	TwoMaidsofMore-Clack_1609	Comedy	DEEP	Boys Professional	773	Two Maids of More-Clacke	Two Maids of More-Clacke	17489	0	Comedy	C	Boys Professional	Comedy_Boys Professional	0.542623513858111	60	60	1606	0	> 1602	> 1602	1606 Two Maids of More-Clacke	1	Two Maids of More-Clacke|Armin Robert	1603	736	0	0	0
Nobylyte~King Johan (46)	1	Bale John	Bale John	Nobylyte	n/a	n/a	1538	1985	KingJohan_1985	History; moral	Wiggins and Richardson	Private performance	n/a	King Johan	King Johan	24974	0	Misc	M	Misc	Misc_Misc	0.00431904472893054	10	10	1538	0	< 1597	< 1597	1538 King Johan	1	King Johan|Bale John	1767	11	0	0	0
K.Johan~King Johan (169)	1	Bale John	Bale John	K.Johan	n/a	n/a	1538	1985	KingJohan_1985	History; moral	Wiggins and Richardson	Private performance	n/a	King Johan	King Johan	24974	0	Misc	M	Misc	Misc_Misc	0.00431904472893054	10	10	1538	0	< 1597	< 1597	1538 King Johan	1	King Johan|Bale John	1767	11	0	0	0
William Smallshanks~Ram Alley (62)	1	Barry Lording	Barry Lording	William Smallshanks	Children of the King's Revels	562	1608	1611	RamAlley_1611	Comedy	DEEP	Boys Professional	1502	Ram Alley	Ram Alley	21753	0	Comedy	C	Boys Professional	Comedy_Boys Professional	0.599570918432158	60	60	1608	0	> 1602	> 1602	1608 Ram Alley	1	Ram Alley|Barry Lording	2526	44	0	0	0
William Smallshanks~Ram Alley (69)	1	Barry Lording	Barry Lording	William Smallshanks	Children of the King's Revels	562	1608	1611	RamAlley_1611	Comedy	DEEP	Boys Professional	1502	Ram Alley	Ram Alley	21753	0	Comedy	C	Boys Professional	Comedy_Boys Professional	0.599570918432158	60	60	1608	0	> 1602	> 1602	1608 Ram Alley	1	Ram Alley|Barry Lording	2526	44	0	0	0
William Smallshanks~Ram Alley (72)	1	Barry Lording	Barry Lording	William Smallshanks	Children of the King's Revels	562	1608	1611	RamAlley_1611	Comedy	DEEP	Boys Professional	1502	Ram Alley	Ram Alley	21753	0	Comedy	C	Boys Professional	Comedy_Boys Professional	0.599570918432158	60	60	1608	0	> 1602	> 1602	1608 Ram Alley	1	Ram Alley|Barry Lording	2526	44	0	0	0
William Smallshanks~Ram Alley (147)	1	Barry Lording	Barry Lording	William Smallshanks	Children of the King's Revels	562	1608	1611	RamAlley_1611	Comedy	DEEP	Boys Professional	1502	Ram Alley	Ram Alley	21753	0	Comedy	C	Boys Professional	Comedy_Boys Professional	0.599570918432158	60	60	1608	0	> 1602	> 1602	1608 Ram Alley	1	Ram Alley|Barry Lording	2526	44	0	0	0
William Smallshanks~Ram Alley (159)	1	Barry Lording	Barry Lording	William Smallshanks	Children of the King's Revels	562	1608	1611	RamAlley_1611	Comedy	DEEP	Boys Professional	1502	Ram Alley	Ram Alley	21753	0	Comedy	C	Boys Professional	Comedy_Boys Professional	0.599570918432158	60	60	1608	0	> 1602	> 1602	1608 Ram Alley	1	Ram Alley|Barry Lording	2526	44	0	0	0
Lieutenant Beard~Ram Alley (3)	1	Barry Lording	Barry Lording	Lieutenant Beard	Children of the King's Revels	562	1608	1611	RamAlley_1611	Comedy	DEEP	Boys Professional	1502	Ram Alley	Ram Alley	21753	0	Comedy	C	Boys Professional	Comedy_Boys Professional	0.599570918432158	60	60	1608	0	> 1602	> 1602	1608 Ram Alley	1	Ram Alley|Barry Lording	2526	44	0	0	0
Lieutenant Beard~Ram Alley (7)	1	Barry Lording	Barry Lording	Lieutenant Beard	Children of the King's Revels	562	1608	1611	RamAlley_1611	Comedy	DEEP	Boys Professional	1502	Ram Alley	Ram Alley	21753	0	Comedy	C	Boys Professional	Comedy_Boys Professional	0.599570918432158	60	60	1608	0	> 1602	> 1602	1608 Ram Alley	1	Ram Alley|Barry Lording	2526	44	0	0	0
Lieutenant Beard~Ram Alley (13)	1	Barry Lording	Barry Lording	Lieutenant Beard	Children of the King's Revels	562	1608	1611	RamAlley_1611	Comedy	DEEP	Boys Professional	1502	Ram Alley	Ram Alley	21753	0	Comedy	C	Boys Professional	Comedy_Boys Professional	0.599570918432158	60	60	1608	0	> 1602	> 1602	1608 Ram Alley	1	Ram Alley|Barry Lording	2526	44	0	0	0
Constantia Somerfield~Ram Alley (23)	1	Barry Lording	Barry Lording	Constantia Somerfield	Children of the King's Revels	562	1608	1611	RamAlley_1611	Comedy	DEEP	Boys Professional	1502	Ram Alley	Ram Alley	21753	0	Comedy	C	Boys Professional	Comedy_Boys Professional	0.599570918432158	60	60	1608	0	> 1602	> 1602	1608 Ram Alley	1	Ram Alley|Barry Lording	2526	44	0	0	0
Constantia Somerfield~Ram Alley (30)	1	Barry Lording	Barry Lording	Constantia Somerfield	Children of the King's Revels	562	1608	1611	RamAlley_1611	Comedy	DEEP	Boys Professional	1502	Ram Alley	Ram Alley	21753	0	Comedy	C	Boys Professional	Comedy_Boys Professional	0.599570918432158	60	60	1608	0	> 1602	> 1602	1608 Ram Alley	1	Ram Alley|Barry Lording	2526	44	0	0	0
Throte~Ram Alley (57)	1	Barry Lording	Barry Lording	Throte	Children of the King's Revels	562	1608	1611	RamAlley_1611	Comedy	DEEP	Boys Professional	1502	Ram Alley	Ram Alley	21753	0	Comedy	C	Boys Professional	Comedy_Boys Professional	0.599570918432158	60	60	1608	0	> 1602	> 1602	1608 Ram Alley	1	Ram Alley|Barry Lording	2526	44	0	0	0
Throte~Ram Alley (107)	1	Barry Lording	Barry Lording	Throte	Children of the King's Revels	562	1608	1611	RamAlley_1611	Comedy	DEEP	Boys Professional	1502	Ram Alley	Ram Alley	21753	0	Comedy	C	Boys Professional	Comedy_Boys Professional	0.599570918432158	60	60	1608	0	> 1602	> 1602	1608 Ram Alley	1	Ram Alley|Barry Lording	2526	44	0	0	0
Adriana~Ram Alley (7)	1	Barry Lording	Barry Lording	Adriana	Children of the King's Revels	562	1608	1611	RamAlley_1611	Comedy	DEEP	Boys Professional	1502	Ram Alley	Ram Alley	21753	0	Comedy	C	Boys Professional	Comedy_Boys Professional	0.599570918432158	60	60	1608	0	> 1602	> 1602	1608 Ram Alley	1	Ram Alley|Barry Lording	2526	44	0	0	0
Adriana~Ram Alley (16)	1	Barry Lording	Barry Lording	Adriana	Children of the King's Revels	562	1608	1611	RamAlley_1611	Comedy	DEEP	Boys Professional	1502	Ram Alley	Ram Alley	21753	0	Comedy	C	Boys Professional	Comedy_Boys Professional	0.599570918432158	60	60	1608	0	> 1602	> 1602	1608 Ram Alley	1	Ram Alley|Barry Lording	2526	44	0	0	0
Adriana~Ram Alley (40)	1	Barry Lording	Barry Lording	Adriana	Children of the King's Revels	562	1608	1611	RamAlley_1611	Comedy	DEEP	Boys Professional	1502	Ram Alley	Ram Alley	21753	0	Comedy	C	Boys Professional	Comedy_Boys Professional	0.599570918432158	60	60	1608	0	> 1602	> 1602	1608 Ram Alley	1	Ram Alley|Barry Lording	2526	44	0	0	0
Sir Oliver Smallshanks~Ram Alley (8)	1	Barry Lording	Barry Lording	Sir Oliver Smallshanks	Children of the King's Revels	562	1608	1611	RamAlley_1611	Comedy	DEEP	Boys Professional	1502	Ram Alley	Ram Alley	21753	0	Comedy	C	Boys Professional	Comedy_Boys Professional	0.599570918432158	60	60	1608	0	> 1602	> 1602	1608 Ram Alley	1	Ram Alley|Barry Lording	2526	44	0	0	0
Sir Oliver Smallshanks~Ram Alley (57)	1	Barry Lording	Barry Lording	Sir Oliver Smallshanks	Children of the King's Revels	562	1608	1611	RamAlley_1611	Comedy	DEEP	Boys Professional	1502	Ram Alley	Ram Alley	21753	0	Comedy	C	Boys Professional	Comedy_Boys Professional	0.599570918432158	60	60	1608	0	> 1602	> 1602	1608 Ram Alley	1	Ram Alley|Barry Lording	2526	44	0	0	0
Sir Oliver Smallshanks~Ram Alley (63)	1	Barry Lording	Barry Lording	Sir Oliver Smallshanks	Children of the King's Revels	562	1608	1611	RamAlley_1611	Comedy	DEEP	Boys Professional	1502	Ram Alley	Ram Alley	21753	0	Comedy	C	Boys Professional	Comedy_Boys Professional	0.599570918432158	60	60	1608	0	> 1602	> 1602	1608 Ram Alley	1	Ram Alley|Barry Lording	2526	44	0	0	0
Sir Oliver Smallshanks~Ram Alley (64)	1	Barry Lording	Barry Lording	Sir Oliver Smallshanks	Children of the King's Revels	562	1608	1611	RamAlley_1611	Comedy	DEEP	Boys Professional	1502	Ram Alley	Ram Alley	21753	0	Comedy	C	Boys Professional	Comedy_Boys Professional	0.599570918432158	60	60	1608	0	> 1602	> 1602	1608 Ram Alley	1	Ram Alley|Barry Lording	2526	44	0	0	0
Captain Dash~Ram Alley (14)	1	Barry Lording	Barry Lording	Captain Dash	Children of the King's Revels	562	1608	1611	RamAlley_1611	Comedy	DEEP	Boys Professional	1502	Ram Alley	Ram Alley	21753	0	Comedy	C	Boys Professional	Comedy_Boys Professional	0.599570918432158	60	60	1608	0	> 1602	> 1602	1608 Ram Alley	1	Ram Alley|Barry Lording	2526	44	0	0	0
Captain Dash~Ram Alley (15)	1	Barry Lording	Barry Lording	Captain Dash	Children of the King's Revels	562	1608	1611	RamAlley_1611	Comedy	DEEP	Boys Professional	1502	Ram Alley	Ram Alley	21753	0	Comedy	C	Boys Professional	Comedy_Boys Professional	0.599570918432158	60	60	1608	0	> 1602	> 1602	1608 Ram Alley	1	Ram Alley|Barry Lording	2526	44	0	0	0
Combined speech~Ram Alley (5)	1	Barry Lording	Barry Lording	Combined speech	Children of the King's Revels	562	1608	1611	RamAlley_1611	Comedy	DEEP	Boys Professional	1502	Ram Alley	Ram Alley	21753	0	Comedy	C	Boys Professional	Comedy_Boys Professional	0.599570918432158	60	60	1608	0	> 1602	> 1602	1608 Ram Alley	1	Ram Alley|Barry Lording	2526	44	0	0	0
Drawer~Ram Alley (5)	1	Barry Lording	Barry Lording	Drawer	Children of the King's Revels	562	1608	1611	RamAlley_1611	Comedy	DEEP	Boys Professional	1502	Ram Alley	Ram Alley	21753	0	Comedy	C	Boys Professional	Comedy_Boys Professional	0.599570918432158	60	60	1608	0	> 1602	> 1602	1608 Ram Alley	1	Ram Alley|Barry Lording	2526	44	0	0	0
Francis~Ram Alley (19)	1	Barry Lording	Barry Lording	Francis	Children of the King's Revels	562	1608	1611	RamAlley_1611	Comedy	DEEP	Boys Professional	1502	Ram Alley	Ram Alley	21753	0	Comedy	C	Boys Professional	Comedy_Boys Professional	0.599570918432158	60	60	1608	0	> 1602	> 1602	1608 Ram Alley	1	Ram Alley|Barry Lording	2526	44	0	0	0
Thomas Smallshanks~Ram Alley (6)	1	Barry Lording	Barry Lording	Thomas Smallshanks	Children of the King's Revels	562	1608	1611	RamAlley_1611	Comedy	DEEP	Boys Professional	1502	Ram Alley	Ram Alley	21753	0	Comedy	C	Boys Professional	Comedy_Boys Professional	0.599570918432158	60	60	1608	0	> 1602	> 1602	1608 Ram Alley	1	Ram Alley|Barry Lording	2526	44	0	0	0
Vi~Ram Alley (5)	1	Barry Lording	Barry Lording	Vi	Children of the King's Revels	562	1608	1611	RamAlley_1611	Comedy	DEEP	Boys Professional	1502	Ram Alley	Ram Alley	21753	0	Comedy	C	Boys Professional	Comedy_Boys Professional	0.599570918432158	60	60	1608	0	> 1602	> 1602	1608 Ram Alley	1	Ram Alley|Barry Lording	2526	44	0	0	0
Thomas Boucher~Ram Alley (31)	1	Barry Lording	Barry Lording	Thomas Boucher	Children of the King's Revels	562	1608	1611	RamAlley_1611	Comedy	DEEP	Boys Professional	1502	Ram Alley	Ram Alley	21753	0	Comedy	C	Boys Professional	Comedy_Boys Professional	0.599570918432158	60	60	1608	0	> 1602	> 1602	1608 Ram Alley	1	Ram Alley|Barry Lording	2526	44	0	0	0
Thomas Boucher~Ram Alley (36)	1	Barry Lording	Barry Lording	Thomas Boucher	Children of the King's Revels	562	1608	1611	RamAlley_1611	Comedy	DEEP	Boys Professional	1502	Ram Alley	Ram Alley	21753	0	Comedy	C	Boys Professional	Comedy_Boys Professional	0.599570918432158	60	60	1608	0	> 1602	> 1602	1608 Ram Alley	1	Ram Alley|Barry Lording	2526	44	0	0	0
Thomas Boucher~Ram Alley (65)	1	Barry Lording	Barry Lording	Thomas Boucher	Children of the King's Revels	562	1608	1611	RamAlley_1611	Comedy	DEEP	Boys Professional	1502	Ram Alley	Ram Alley	21753	0	Comedy	C	Boys Professional	Comedy_Boys Professional	0.599570918432158	60	60	1608	0	> 1602	> 1602	1608 Ram Alley	1	Ram Alley|Barry Lording	2526	44	0	0	0
Thomas Boucher~Ram Alley (78)	1	Barry Lording	Barry Lording	Thomas Boucher	Children of the King's Revels	562	1608	1611	RamAlley_1611	Comedy	DEEP	Boys Professional	1502	Ram Alley	Ram Alley	21753	0	Comedy	C	Boys Professional	Comedy_Boys Professional	0.599570918432158	60	60	1608	0	> 1602	> 1602	1608 Ram Alley	1	Ram Alley|Barry Lording	2526	44	0	0	0
Thomas Boucher~Ram Alley (91)	1	Barry Lording	Barry Lording	Thomas Boucher	Children of the King's Revels	562	1608	1611	RamAlley_1611	Comedy	DEEP	Boys Professional	1502	Ram Alley	Ram Alley	21753	0	Comedy	C	Boys Professional	Comedy_Boys Professional	0.599570918432158	60	60	1608	0	> 1602	> 1602	1608 Ram Alley	1	Ram Alley|Barry Lording	2526	44	0	0	0
Thomas Boucher~Ram Alley (98)	1	Barry Lording	Barry Lording	Thomas Boucher	Children of the King's Revels	562	1608	1611	RamAlley_1611	Comedy	DEEP	Boys Professional	1502	Ram Alley	Ram Alley	21753	0	Comedy	C	Boys Professional	Comedy_Boys Professional	0.599570918432158	60	60	1608	0	> 1602	> 1602	1608 Ram Alley	1	Ram Alley|Barry Lording	2526	44	0	0	0
Taffata~Ram Alley (73)	1	Barry Lording	Barry Lording	Taffata	Children of the King's Revels	562	1608	1611	RamAlley_1611	Comedy	DEEP	Boys Professional	1502	Ram Alley	Ram Alley	21753	0	Comedy	C	Boys Professional	Comedy_Boys Professional	0.599570918432158	60	60	1608	0	> 1602	> 1602	1608 Ram Alley	1	Ram Alley|Barry Lording	2526	44	0	0	0
Ralph~Knight of the Burning Pestle (8)	1	Beaumont Francis	Beaumont Francis	Ralph	Children of the Queen's Revels	604	1607	1613	KnightofBurningPestle_SilentReg_1613	Burlesque Romance	DEEP	Boys Professional	1674	Knight of the Burning Pestle	Knight of the Burning Pestle	21136	0	Misc	M	Boys Professional	Misc_Boys Professional	0.573713108159607	60	60	1607	0	> 1602	> 1602	1607 Knight of the Burning Pestle	2	Knight of the Burning Pestle|Beaumont Francis	1293	1151	0	0	0
Squire/Tim~Knight of the Burning Pestle (1)	1	Beaumont Francis	Beaumont Francis	Squire/Tim	Children of the Queen's Revels	604	1607	1613	KnightofBurningPestle_SilentReg_1613	Burlesque Romance	DEEP	Boys Professional	1674	Knight of the Burning Pestle	Knight of the Burning Pestle	21136	0	Misc	M	Boys Professional	Misc_Boys Professional	0.573713108159607	60	60	1607	0	> 1602	> 1602	1607 Knight of the Burning Pestle	2	Knight of the Burning Pestle|Beaumont Francis	1293	1151	0	0	0
Master Humphrey~Knight of the Burning Pestle (11)	1	Beaumont Francis	Beaumont Francis	Master Humphrey	Children of the Queen's Revels	604	1607	1613	KnightofBurningPestle_SilentReg_1613	Burlesque Romance	DEEP	Boys Professional	1674	Knight of the Burning Pestle	Knight of the Burning Pestle	21136	0	Misc	M	Boys Professional	Misc_Boys Professional	0.573713108159607	60	60	1607	0	> 1602	> 1602	1607 Knight of the Burning Pestle	2	Knight of the Burning Pestle|Beaumont Francis	1293	1151	0	0	0
Boy~Knight of the Burning Pestle (8)	1	Beaumont Francis	Beaumont Francis	Boy	Children of the Queen's Revels	604	1607	1613	KnightofBurningPestle_SilentReg_1613	Burlesque Romance	DEEP	Boys Professional	1674	Knight of the Burning Pestle	Knight of the Burning Pestle	21136	0	Misc	M	Boys Professional	Misc_Boys Professional	0.573713108159607	60	60	1607	0	> 1602	> 1602	1607 Knight of the Burning Pestle	2	Knight of the Burning Pestle|Beaumont Francis	1293	1151	0	0	0
George Green Goose~Knight of the Burning Pestle (1)	1	Beaumont Francis	Beaumont Francis	George Green Goose	Children of the Queen's Revels	604	1607	1613	KnightofBurningPestle_SilentReg_1613	Burlesque Romance	DEEP	Boys Professional	1674	Knight of the Burning Pestle	Knight of the Burning Pestle	21136	0	Misc	M	Boys Professional	Misc_Boys Professional	0.573713108159607	60	60	1607	0	> 1602	> 1602	1607 Knight of the Burning Pestle	2	Knight of the Burning Pestle|Beaumont Francis	1293	1151	0	0	0
George Green Goose~Knight of the Burning Pestle (3)	1	Beaumont Francis	Beaumont Francis	George Green Goose	Children of the Queen's Revels	604	1607	1613	KnightofBurningPestle_SilentReg_1613	Burlesque Romance	DEEP	Boys Professional	1674	Knight of the Burning Pestle	Knight of the Burning Pestle	21136	0	Misc	M	Boys Professional	Misc_Boys Professional	0.573713108159607	60	60	1607	0	> 1602	> 1602	1607 Knight of the Burning Pestle	2	Knight of the Burning Pestle|Beaumont Francis	1293	1151	0	0	0
Gondarino~Woman Hater (1)	1	Beaumont Francis	Beaumont Francis; Fletcher John	Gondarino	Children of Paul's (second)	468	1606	1607	WomanHater_1607	Comedy	DEEP	Boys Professional	1692	Woman Hater	Woman Hater	22390	0	Comedy	C	Boys Professional	Comedy_Boys Professional	0.542623513858111	60	60	1606	0	> 1602	> 1602	1606 Woman Hater	2	Woman Hater|Beaumont Francis	782	1968	0	0	0
Gondarino~Woman Hater (75)	1	Beaumont Francis	Beaumont Francis; Fletcher John	Gondarino	Children of Paul's (second)	468	1606	1607	WomanHater_1607	Comedy	DEEP	Boys Professional	1692	Woman Hater	Woman Hater	22390	0	Comedy	C	Boys Professional	Comedy_Boys Professional	0.542623513858111	60	60	1606	0	> 1602	> 1602	1606 Woman Hater	2	Woman Hater|Beaumont Francis	782	1968	0	0	0
Gondarino~Woman Hater (135)	1	Beaumont Francis	Beaumont Francis; Fletcher John	Gondarino	Children of Paul's (second)	468	1606	1607	WomanHater_1607	Comedy	DEEP	Boys Professional	1692	Woman Hater	Woman Hater	22390	0	Comedy	C	Boys Professional	Comedy_Boys Professional	0.542623513858111	60	60	1606	0	> 1602	> 1602	1606 Woman Hater	2	Woman Hater|Beaumont Francis	782	1968	0	0	0
Lucio~Woman Hater (53)	1	Beaumont Francis	Beaumont Francis; Fletcher John	Lucio	Children of Paul's (second)	468	1606	1607	WomanHater_1607	Comedy	DEEP	Boys Professional	1692	Woman Hater	Woman Hater	22390	0	Comedy	C	Boys Professional	Comedy_Boys Professional	0.542623513858111	60	60	1606	0	> 1602	> 1602	1606 Woman Hater	2	Woman Hater|Beaumont Francis	782	1968	0	0	0
Oriana~Woman Hater (5)	1	Beaumont Francis	Beaumont Francis; Fletcher John	Oriana	Children of Paul's (second)	468	1606	1607	WomanHater_1607	Comedy	DEEP	Boys Professional	1692	Woman Hater	Woman Hater	22390	0	Comedy	C	Boys Professional	Comedy_Boys Professional	0.542623513858111	60	60	1606	0	> 1602	> 1602	1606 Woman Hater	2	Woman Hater|Beaumont Francis	782	1968	0	0	0
Count~Woman Hater (44)	1	Beaumont Francis	Beaumont Francis; Fletcher John	Count	Children of Paul's (second)	468	1606	1607	WomanHater_1607	Comedy	DEEP	Boys Professional	1692	Woman Hater	Woman Hater	22390	0	Comedy	C	Boys Professional	Comedy_Boys Professional	0.542623513858111	60	60	1606	0	> 1602	> 1602	1606 Woman Hater	2	Woman Hater|Beaumont Francis	782	1968	0	0	0
Count~Woman Hater (53)	1	Beaumont Francis	Beaumont Francis; Fletcher John	Count	Children of Paul's (second)	468	1606	1607	WomanHater_1607	Comedy	DEEP	Boys Professional	1692	Woman Hater	Woman Hater	22390	0	Comedy	C	Boys Professional	Comedy_Boys Professional	0.542623513858111	60	60	1606	0	> 1602	> 1602	1606 Woman Hater	2	Woman Hater|Beaumont Francis	782	1968	0	0	0
Count~Woman Hater (85)	1	Beaumont Francis	Beaumont Francis; Fletcher John	Count	Children of Paul's (second)	468	1606	1607	WomanHater_1607	Comedy	DEEP	Boys Professional	1692	Woman Hater	Woman Hater	22390	0	Comedy	C	Boys Professional	Comedy_Boys Professional	0.542623513858111	60	60	1606	0	> 1602	> 1602	1606 Woman Hater	2	Woman Hater|Beaumont Francis	782	1968	0	0	0
Duke of Milan~Woman Hater (47)	1	Beaumont Francis	Beaumont Francis; Fletcher John	Duke of Milan	Children of Paul's (second)	468	1606	1607	WomanHater_1607	Comedy	DEEP	Boys Professional	1692	Woman Hater	Woman Hater	22390	0	Comedy	C	Boys Professional	Comedy_Boys Professional	0.542623513858111	60	60	1606	0	> 1602	> 1602	1606 Woman Hater	2	Woman Hater|Beaumont Francis	782	1968	0	0	0
Boy~Woman Hater (10)	1	Beaumont Francis	Beaumont Francis; Fletcher John	Boy	Children of Paul's (second)	468	1606	1607	WomanHater_1607	Comedy	DEEP	Boys Professional	1692	Woman Hater	Woman Hater	22390	0	Comedy	C	Boys Professional	Comedy_Boys Professional	0.542623513858111	60	60	1606	0	> 1602	> 1602	1606 Woman Hater	2	Woman Hater|Beaumont Francis	782	1968	0	0	0
Madona a Courtesan~Woman Hater (4)	1	Beaumont Francis	Beaumont Francis; Fletcher John	Madona a Courtesan	Children of Paul's (second)	468	1606	1607	WomanHater_1607	Comedy	DEEP	Boys Professional	1692	Woman Hater	Woman Hater	22390	0	Comedy	C	Boys Professional	Comedy_Boys Professional	0.542623513858111	60	60	1606	0	> 1602	> 1602	1606 Woman Hater	2	Woman Hater|Beaumont Francis	782	1968	0	0	0
Pandar~Woman Hater (4)	1	Beaumont Francis	Beaumont Francis; Fletcher John	Pandar	Children of Paul's (second)	468	1606	1607	WomanHater_1607	Comedy	DEEP	Boys Professional	1692	Woman Hater	Woman Hater	22390	0	Comedy	C	Boys Professional	Comedy_Boys Professional	0.542623513858111	60	60	1606	0	> 1602	> 1602	1606 Woman Hater	2	Woman Hater|Beaumont Francis	782	1968	0	0	0
Gentlewoman~Woman Hater (19)	1	Beaumont Francis	Beaumont Francis; Fletcher John	Gentlewoman	Children of Paul's (second)	468	1606	1607	WomanHater_1607	Comedy	DEEP	Boys Professional	1692	Woman Hater	Woman Hater	22390	0	Comedy	C	Boys Professional	Comedy_Boys Professional	0.542623513858111	60	60	1606	0	> 1602	> 1602	1606 Woman Hater	2	Woman Hater|Beaumont Francis	782	1968	0	0	0
Gentlewoman~Woman Hater (30)	1	Beaumont Francis	Beaumont Francis; Fletcher John	Gentlewoman	Children of Paul's (second)	468	1606	1607	WomanHater_1607	Comedy	DEEP	Boys Professional	1692	Woman Hater	Woman Hater	22390	0	Comedy	C	Boys Professional	Comedy_Boys Professional	0.542623513858111	60	60	1606	0	> 1602	> 1602	1606 Woman Hater	2	Woman Hater|Beaumont Francis	782	1968	0	0	0
Francessina~Woman Hater (1)	1	Beaumont Francis	Beaumont Francis; Fletcher John	Francessina	Children of Paul's (second)	468	1606	1607	WomanHater_1607	Comedy	DEEP	Boys Professional	1692	Woman Hater	Woman Hater	22390	0	Comedy	C	Boys Professional	Comedy_Boys Professional	0.542623513858111	60	60	1606	0	> 1602	> 1602	1606 Woman Hater	2	Woman Hater|Beaumont Francis	782	1968	0	0	0
Leucippus Son to Duke~Cupid's Revenge (50)	1	Beaumont and Fletcher	Beaumont and Fletcher	Leucippus Son to Duke	Children of the Queen's Revels	620	1608	1615	CupidsRevenge_1615	Tragedy	DEEP	Boys Professional	1667	Cupid's Revenge	Cupid's Revenge	20593	0	Tragedy	T	Boys Professional	Tragedy_Boys Professional	0.599570918432158	60	60	1608	0	> 1602	> 1602	1608 Cupid's Revenge	4	Cupid's Revenge|Beaumont and Fletcher	1572	1102	0	0	0
Leucippus Son to Duke~Cupid's Revenge (57)	1	Beaumont and Fletcher	Beaumont and Fletcher	Leucippus Son to Duke	Children of the Queen's Revels	620	1608	1615	CupidsRevenge_1615	Tragedy	DEEP	Boys Professional	1667	Cupid's Revenge	Cupid's Revenge	20593	0	Tragedy	T	Boys Professional	Tragedy_Boys Professional	0.599570918432158	60	60	1608	0	> 1602	> 1602	1608 Cupid's Revenge	4	Cupid's Revenge|Beaumont and Fletcher	1572	1102	0	0	0
Leucippus Son to Duke~Cupid's Revenge (67)	1	Beaumont and Fletcher	Beaumont and Fletcher	Leucippus Son to Duke	Children of the Queen's Revels	620	1608	1615	CupidsRevenge_1615	Tragedy	DEEP	Boys Professional	1667	Cupid's Revenge	Cupid's Revenge	20593	0	Tragedy	T	Boys Professional	Tragedy_Boys Professional	0.599570918432158	60	60	1608	0	> 1602	> 1602	1608 Cupid's Revenge	4	Cupid's Revenge|Beaumont and Fletcher	1572	1102	0	0	0
Leucippus Son to Duke~Cupid's Revenge (69)	1	Beaumont and Fletcher	Beaumont and Fletcher	Leucippus Son to Duke	Children of the Queen's Revels	620	1608	1615	CupidsRevenge_1615	Tragedy	DEEP	Boys Professional	1667	Cupid's Revenge	Cupid's Revenge	20593	0	Tragedy	T	Boys Professional	Tragedy_Boys Professional	0.599570918432158	60	60	1608	0	> 1602	> 1602	1608 Cupid's Revenge	4	Cupid's Revenge|Beaumont and Fletcher	1572	1102	0	0	0
Leucippus Son to Duke~Cupid's Revenge (70)	1	Beaumont and Fletcher	Beaumont and Fletcher	Leucippus Son to Duke	Children of the Queen's Revels	620	1608	1615	CupidsRevenge_1615	Tragedy	DEEP	Boys Professional	1667	Cupid's Revenge	Cupid's Revenge	20593	0	Tragedy	T	Boys Professional	Tragedy_Boys Professional	0.599570918432158	60	60	1608	0	> 1602	> 1602	1608 Cupid's Revenge	4	Cupid's Revenge|Beaumont and Fletcher	1572	1102	0	0	0
Leucippus Son to Duke~Cupid's Revenge (84)	1	Beaumont and Fletcher	Beaumont and Fletcher	Leucippus Son to Duke	Children of the Queen's Revels	620	1608	1615	CupidsRevenge_1615	Tragedy	DEEP	Boys Professional	1667	Cupid's Revenge	Cupid's Revenge	20593	0	Tragedy	T	Boys Professional	Tragedy_Boys Professional	0.599570918432158	60	60	1608	0	> 1602	> 1602	1608 Cupid's Revenge	4	Cupid's Revenge|Beaumont and Fletcher	1572	1102	0	0	0
Leucippus Son to Duke~Cupid's Revenge (143)	1	Beaumont and Fletcher	Beaumont and Fletcher	Leucippus Son to Duke	Children of the Queen's Revels	620	1608	1615	CupidsRevenge_1615	Tragedy	DEEP	Boys Professional	1667	Cupid's Revenge	Cupid's Revenge	20593	0	Tragedy	T	Boys Professional	Tragedy_Boys Professional	0.599570918432158	60	60	1608	0	> 1602	> 1602	1608 Cupid's Revenge	4	Cupid's Revenge|Beaumont and Fletcher	1572	1102	0	0	0
Leucippus Son to Duke~Cupid's Revenge (152)	1	Beaumont and Fletcher	Beaumont and Fletcher	Leucippus Son to Duke	Children of the Queen's Revels	620	1608	1615	CupidsRevenge_1615	Tragedy	DEEP	Boys Professional	1667	Cupid's Revenge	Cupid's Revenge	20593	0	Tragedy	T	Boys Professional	Tragedy_Boys Professional	0.599570918432158	60	60	1608	0	> 1602	> 1602	1608 Cupid's Revenge	4	Cupid's Revenge|Beaumont and Fletcher	1572	1102	0	0	0
Timantus a Sycophant~Cupid's Revenge (10)	1	Beaumont and Fletcher	Beaumont and Fletcher	Timantus a Sycophant	Children of the Queen's Revels	620	1608	1615	CupidsRevenge_1615	Tragedy	DEEP	Boys Professional	1667	Cupid's Revenge	Cupid's Revenge	20593	0	Tragedy	T	Boys Professional	Tragedy_Boys Professional	0.599570918432158	60	60	1608	0	> 1602	> 1602	1608 Cupid's Revenge	4	Cupid's Revenge|Beaumont and Fletcher	1572	1102	0	0	0
Timantus a Sycophant~Cupid's Revenge (17)	1	Beaumont and Fletcher	Beaumont and Fletcher	Timantus a Sycophant	Children of the Queen's Revels	620	1608	1615	CupidsRevenge_1615	Tragedy	DEEP	Boys Professional	1667	Cupid's Revenge	Cupid's Revenge	20593	0	Tragedy	T	Boys Professional	Tragedy_Boys Professional	0.599570918432158	60	60	1608	0	> 1602	> 1602	1608 Cupid's Revenge	4	Cupid's Revenge|Beaumont and Fletcher	1572	1102	0	0	0
Timantus a Sycophant~Cupid's Revenge (38)	1	Beaumont and Fletcher	Beaumont and Fletcher	Timantus a Sycophant	Children of the Queen's Revels	620	1608	1615	CupidsRevenge_1615	Tragedy	DEEP	Boys Professional	1667	Cupid's Revenge	Cupid's Revenge	20593	0	Tragedy	T	Boys Professional	Tragedy_Boys Professional	0.599570918432158	60	60	1608	0	> 1602	> 1602	1608 Cupid's Revenge	4	Cupid's Revenge|Beaumont and Fletcher	1572	1102	0	0	0
Agenor a Courtier~Cupid's Revenge (15)	1	Beaumont and Fletcher	Beaumont and Fletcher	Agenor a Courtier	Children of the Queen's Revels	620	1608	1615	CupidsRevenge_1615	Tragedy	DEEP	Boys Professional	1667	Cupid's Revenge	Cupid's Revenge	20593	0	Tragedy	T	Boys Professional	Tragedy_Boys Professional	0.599570918432158	60	60	1608	0	> 1602	> 1602	1608 Cupid's Revenge	4	Cupid's Revenge|Beaumont and Fletcher	1572	1102	0	0	0
2 Citizen~Cupid's Revenge (14)	1	Beaumont and Fletcher	Beaumont and Fletcher	2 Citizen	Children of the Queen's Revels	620	1608	1615	CupidsRevenge_1615	Tragedy	DEEP	Boys Professional	1667	Cupid's Revenge	Cupid's Revenge	20593	0	Tragedy	T	Boys Professional	Tragedy_Boys Professional	0.599570918432158	60	60	1608	0	> 1602	> 1602	1608 Cupid's Revenge	4	Cupid's Revenge|Beaumont and Fletcher	1572	1102	0	0	0
Bacha a Strumpet~Cupid's Revenge (51)	1	Beaumont and Fletcher	Beaumont and Fletcher	Bacha a Strumpet	Children of the Queen's Revels	620	1608	1615	CupidsRevenge_1615	Tragedy	DEEP	Boys Professional	1667	Cupid's Revenge	Cupid's Revenge	20593	0	Tragedy	T	Boys Professional	Tragedy_Boys Professional	0.599570918432158	60	60	1608	0	> 1602	> 1602	1608 Cupid's Revenge	4	Cupid's Revenge|Beaumont and Fletcher	1572	1102	0	0	0
Bacha a Strumpet~Cupid's Revenge (126)	1	Beaumont and Fletcher	Beaumont and Fletcher	Bacha a Strumpet	Children of the Queen's Revels	620	1608	1615	CupidsRevenge_1615	Tragedy	DEEP	Boys Professional	1667	Cupid's Revenge	Cupid's Revenge	20593	0	Tragedy	T	Boys Professional	Tragedy_Boys Professional	0.599570918432158	60	60	1608	0	> 1602	> 1602	1608 Cupid's Revenge	4	Cupid's Revenge|Beaumont and Fletcher	1572	1102	0	0	0
Gentleman~Cupid's Revenge (1)	1	Beaumont and Fletcher	Beaumont and Fletcher	Gentleman	Children of the Queen's Revels	620	1608	1615	CupidsRevenge_1615	Tragedy	DEEP	Boys Professional	1667	Cupid's Revenge	Cupid's Revenge	20593	0	Tragedy	T	Boys Professional	Tragedy_Boys Professional	0.599570918432158	60	60	1608	0	> 1602	> 1602	1608 Cupid's Revenge	4	Cupid's Revenge|Beaumont and Fletcher	1572	1102	0	0	0
Leontius old Duke of Lycia~Cupid's Revenge (18)	1	Beaumont and Fletcher	Beaumont and Fletcher	Leontius old Duke of Lycia	Children of the Queen's Revels	620	1608	1615	CupidsRevenge_1615	Tragedy	DEEP	Boys Professional	1667	Cupid's Revenge	Cupid's Revenge	20593	0	Tragedy	T	Boys Professional	Tragedy_Boys Professional	0.599570918432158	60	60	1608	0	> 1602	> 1602	1608 Cupid's Revenge	4	Cupid's Revenge|Beaumont and Fletcher	1572	1102	0	0	0
Leontius old Duke of Lycia~Cupid's Revenge (47)	1	Beaumont and Fletcher	Beaumont and Fletcher	Leontius old Duke of Lycia	Children of the Queen's Revels	620	1608	1615	CupidsRevenge_1615	Tragedy	DEEP	Boys Professional	1667	Cupid's Revenge	Cupid's Revenge	20593	0	Tragedy	T	Boys Professional	Tragedy_Boys Professional	0.599570918432158	60	60	1608	0	> 1602	> 1602	1608 Cupid's Revenge	4	Cupid's Revenge|Beaumont and Fletcher	1572	1102	0	0	0
Leontius old Duke of Lycia~Cupid's Revenge (109)	1	Beaumont and Fletcher	Beaumont and Fletcher	Leontius old Duke of Lycia	Children of the Queen's Revels	620	1608	1615	CupidsRevenge_1615	Tragedy	DEEP	Boys Professional	1667	Cupid's Revenge	Cupid's Revenge	20593	0	Tragedy	T	Boys Professional	Tragedy_Boys Professional	0.599570918432158	60	60	1608	0	> 1602	> 1602	1608 Cupid's Revenge	4	Cupid's Revenge|Beaumont and Fletcher	1572	1102	0	0	0
Leontius old Duke of Lycia~Cupid's Revenge (136)	1	Beaumont and Fletcher	Beaumont and Fletcher	Leontius old Duke of Lycia	Children of the Queen's Revels	620	1608	1615	CupidsRevenge_1615	Tragedy	DEEP	Boys Professional	1667	Cupid's Revenge	Cupid's Revenge	20593	0	Tragedy	T	Boys Professional	Tragedy_Boys Professional	0.599570918432158	60	60	1608	0	> 1602	> 1602	1608 Cupid's Revenge	4	Cupid's Revenge|Beaumont and Fletcher	1572	1102	0	0	0
Dorialus a Courtier~Cupid's Revenge (42)	1	Beaumont and Fletcher	Beaumont and Fletcher	Dorialus a Courtier	Children of the Queen's Revels	620	1608	1615	CupidsRevenge_1615	Tragedy	DEEP	Boys Professional	1667	Cupid's Revenge	Cupid's Revenge	20593	0	Tragedy	T	Boys Professional	Tragedy_Boys Professional	0.599570918432158	60	60	1608	0	> 1602	> 1602	1608 Cupid's Revenge	4	Cupid's Revenge|Beaumont and Fletcher	1572	1102	0	0	0
Mardonius~King and No King (9)	1	Beaumont and Fletcher	Beaumont Francis; Fletcher John	Mardonius	King's Men	670	1611	1619	KingandNoKing_1619	Tragicomedy	DEEP	Adult Professional	1670	King and No King	King and No King	25564	0	Tragicomedy	TC	Adult Professional	Tragicomedy_Adult Professional	0.688506542082457	70	70	1611	0	> 1602	> 1602	1611 King and No King	4	King and No King|Beaumont and Fletcher	1966	1085	0	0	0
Mardonius~King and No King (35)	1	Beaumont and Fletcher	Beaumont Francis; Fletcher John	Mardonius	King's Men	670	1611	1619	KingandNoKing_1619	Tragicomedy	DEEP	Adult Professional	1670	King and No King	King and No King	25564	0	Tragicomedy	TC	Adult Professional	Tragicomedy_Adult Professional	0.688506542082457	70	70	1611	0	> 1602	> 1602	1611 King and No King	4	King and No King|Beaumont and Fletcher	1966	1085	0	0	0
Mardonius~King and No King (83)	1	Beaumont and Fletcher	Beaumont Francis; Fletcher John	Mardonius	King's Men	670	1611	1619	KingandNoKing_1619	Tragicomedy	DEEP	Adult Professional	1670	King and No King	King and No King	25564	0	Tragicomedy	TC	Adult Professional	Tragicomedy_Adult Professional	0.688506542082457	70	70	1611	0	> 1602	> 1602	1611 King and No King	4	King and No King|Beaumont and Fletcher	1966	1085	0	0	0
Mardonius~King and No King (98)	1	Beaumont and Fletcher	Beaumont Francis; Fletcher John	Mardonius	King's Men	670	1611	1619	KingandNoKing_1619	Tragicomedy	DEEP	Adult Professional	1670	King and No King	King and No King	25564	0	Tragicomedy	TC	Adult Professional	Tragicomedy_Adult Professional	0.688506542082457	70	70	1611	0	> 1602	> 1602	1611 King and No King	4	King and No King|Beaumont and Fletcher	1966	1085	0	0	0
Mardonius~King and No King (102)	1	Beaumont and Fletcher	Beaumont Francis; Fletcher John	Mardonius	King's Men	670	1611	1619	KingandNoKing_1619	Tragicomedy	DEEP	Adult Professional	1670	King and No King	King and No King	25564	0	Tragicomedy	TC	Adult Professional	Tragicomedy_Adult Professional	0.688506542082457	70	70	1611	0	> 1602	> 1602	1611 King and No King	4	King and No King|Beaumont and Fletcher	1966	1085	0	0	0
Mardonius~King and No King (112)	1	Beaumont and Fletcher	Beaumont Francis; Fletcher John	Mardonius	King's Men	670	1611	1619	KingandNoKing_1619	Tragicomedy	DEEP	Adult Professional	1670	King and No King	King and No King	25564	0	Tragicomedy	TC	Adult Professional	Tragicomedy_Adult Professional	0.688506542082457	70	70	1611	0	> 1602	> 1602	1611 King and No King	4	King and No King|Beaumont and Fletcher	1966	1085	0	0	0
Mardonius~King and No King (146)	1	Beaumont and Fletcher	Beaumont Francis; Fletcher John	Mardonius	King's Men	670	1611	1619	KingandNoKing_1619	Tragicomedy	DEEP	Adult Professional	1670	King and No King	King and No King	25564	0	Tragicomedy	TC	Adult Professional	Tragicomedy_Adult Professional	0.688506542082457	70	70	1611	0	> 1602	> 1602	1611 King and No King	4	King and No King|Beaumont and Fletcher	1966	1085	0	0	0
Tigranus~King and No King (30)	1	Beaumont and Fletcher	Beaumont Francis; Fletcher John	Tigranus	King's Men	670	1611	1619	KingandNoKing_1619	Tragicomedy	DEEP	Adult Professional	1670	King and No King	King and No King	25564	0	Tragicomedy	TC	Adult Professional	Tragicomedy_Adult Professional	0.688506542082457	70	70	1611	0	> 1602	> 1602	1611 King and No King	4	King and No King|Beaumont and Fletcher	1966	1085	0	0	0
2 Gent.~King and No King (2)	1	Beaumont and Fletcher	Beaumont Francis; Fletcher John	2 Gent.	King's Men	670	1611	1619	KingandNoKing_1619	Tragicomedy	DEEP	Adult Professional	1670	King and No King	King and No King	25564	0	Tragicomedy	TC	Adult Professional	Tragicomedy_Adult Professional	0.688506542082457	70	70	1611	0	> 1602	> 1602	1611 King and No King	4	King and No King|Beaumont and Fletcher	1966	1085	0	0	0
1 Citizen~King and No King (6)	1	Beaumont and Fletcher	Beaumont Francis; Fletcher John	1 Citizen	King's Men	670	1611	1619	KingandNoKing_1619	Tragicomedy	DEEP	Adult Professional	1670	King and No King	King and No King	25564	0	Tragicomedy	TC	Adult Professional	Tragicomedy_Adult Professional	0.688506542082457	70	70	1611	0	> 1602	> 1602	1611 King and No King	4	King and No King|Beaumont and Fletcher	1966	1085	0	0	0
Panthe~King and No King (11)	1	Beaumont and Fletcher	Beaumont Francis; Fletcher John	Panthe	King's Men	670	1611	1619	KingandNoKing_1619	Tragicomedy	DEEP	Adult Professional	1670	King and No King	King and No King	25564	0	Tragicomedy	TC	Adult Professional	Tragicomedy_Adult Professional	0.688506542082457	70	70	1611	0	> 1602	> 1602	1611 King and No King	4	King and No King|Beaumont and Fletcher	1966	1085	0	0	0
Panthe~King and No King (30)	1	Beaumont and Fletcher	Beaumont Francis; Fletcher John	Panthe	King's Men	670	1611	1619	KingandNoKing_1619	Tragicomedy	DEEP	Adult Professional	1670	King and No King	King and No King	25564	0	Tragicomedy	TC	Adult Professional	Tragicomedy_Adult Professional	0.688506542082457	70	70	1611	0	> 1602	> 1602	1611 King and No King	4	King and No King|Beaumont and Fletcher	1966	1085	0	0	0
Gobrias~King and No King (35)	1	Beaumont and Fletcher	Beaumont Francis; Fletcher John	Gobrias	King's Men	670	1611	1619	KingandNoKing_1619	Tragicomedy	DEEP	Adult Professional	1670	King and No King	King and No King	25564	0	Tragicomedy	TC	Adult Professional	Tragicomedy_Adult Professional	0.688506542082457	70	70	1611	0	> 1602	> 1602	1611 King and No King	4	King and No King|Beaumont and Fletcher	1966	1085	0	0	0
Gobrias~King and No King (39)	1	Beaumont and Fletcher	Beaumont Francis; Fletcher John	Gobrias	King's Men	670	1611	1619	KingandNoKing_1619	Tragicomedy	DEEP	Adult Professional	1670	King and No King	King and No King	25564	0	Tragicomedy	TC	Adult Professional	Tragicomedy_Adult Professional	0.688506542082457	70	70	1611	0	> 1602	> 1602	1611 King and No King	4	King and No King|Beaumont and Fletcher	1966	1085	0	0	0
Gobrias~King and No King (81)	1	Beaumont and Fletcher	Beaumont Francis; Fletcher John	Gobrias	King's Men	670	1611	1619	KingandNoKing_1619	Tragicomedy	DEEP	Adult Professional	1670	King and No King	King and No King	25564	0	Tragicomedy	TC	Adult Professional	Tragicomedy_Adult Professional	0.688506542082457	70	70	1611	0	> 1602	> 1602	1611 King and No King	4	King and No King|Beaumont and Fletcher	1966	1085	0	0	0
2man/sword~King and No King (29)	1	Beaumont and Fletcher	Beaumont Francis; Fletcher John	2man/sword	King's Men	670	1611	1619	KingandNoKing_1619	Tragicomedy	DEEP	Adult Professional	1670	King and No King	King and No King	25564	0	Tragicomedy	TC	Adult Professional	Tragicomedy_Adult Professional	0.688506542082457	70	70	1611	0	> 1602	> 1602	1611 King and No King	4	King and No King|Beaumont and Fletcher	1966	1085	0	0	0
Bacurius~King and No King (16)	1	Beaumont and Fletcher	Beaumont Francis; Fletcher John	Bacurius	King's Men	670	1611	1619	KingandNoKing_1619	Tragicomedy	DEEP	Adult Professional	1670	King and No King	King and No King	25564	0	Tragicomedy	TC	Adult Professional	Tragicomedy_Adult Professional	0.688506542082457	70	70	1611	0	> 1602	> 1602	1611 King and No King	4	King and No King|Beaumont and Fletcher	1966	1085	0	0	0
Bacurius~King and No King (32)	1	Beaumont and Fletcher	Beaumont Francis; Fletcher John	Bacurius	King's Men	670	1611	1619	KingandNoKing_1619	Tragicomedy	DEEP	Adult Professional	1670	King and No King	King and No King	25564	0	Tragicomedy	TC	Adult Professional	Tragicomedy_Adult Professional	0.688506542082457	70	70	1611	0	> 1602	> 1602	1611 King and No King	4	King and No King|Beaumont and Fletcher	1966	1085	0	0	0
King Arbaces~King and No King (31)	1	Beaumont and Fletcher	Beaumont Francis; Fletcher John	King Arbaces	King's Men	670	1611	1619	KingandNoKing_1619	Tragicomedy	DEEP	Adult Professional	1670	King and No King	King and No King	25564	0	Tragicomedy	TC	Adult Professional	Tragicomedy_Adult Professional	0.688506542082457	70	70	1611	0	> 1602	> 1602	1611 King and No King	4	King and No King|Beaumont and Fletcher	1966	1085	0	0	0
King Arbaces~King and No King (49)	1	Beaumont and Fletcher	Beaumont Francis; Fletcher John	King Arbaces	King's Men	670	1611	1619	KingandNoKing_1619	Tragicomedy	DEEP	Adult Professional	1670	King and No King	King and No King	25564	0	Tragicomedy	TC	Adult Professional	Tragicomedy_Adult Professional	0.688506542082457	70	70	1611	0	> 1602	> 1602	1611 King and No King	4	King and No King|Beaumont and Fletcher	1966	1085	0	0	0
King Arbaces~King and No King (76)	1	Beaumont and Fletcher	Beaumont Francis; Fletcher John	King Arbaces	King's Men	670	1611	1619	KingandNoKing_1619	Tragicomedy	DEEP	Adult Professional	1670	King and No King	King and No King	25564	0	Tragicomedy	TC	Adult Professional	Tragicomedy_Adult Professional	0.688506542082457	70	70	1611	0	> 1602	> 1602	1611 King and No King	4	King and No King|Beaumont and Fletcher	1966	1085	0	0	0
King Arbaces~King and No King (83)	1	Beaumont and Fletcher	Beaumont Francis; Fletcher John	King Arbaces	King's Men	670	1611	1619	KingandNoKing_1619	Tragicomedy	DEEP	Adult Professional	1670	King and No King	King and No King	25564	0	Tragicomedy	TC	Adult Professional	Tragicomedy_Adult Professional	0.688506542082457	70	70	1611	0	> 1602	> 1602	1611 King and No King	4	King and No King|Beaumont and Fletcher	1966	1085	0	0	0
King Arbaces~King and No King (87)	1	Beaumont and Fletcher	Beaumont Francis; Fletcher John	King Arbaces	King's Men	670	1611	1619	KingandNoKing_1619	Tragicomedy	DEEP	Adult Professional	1670	King and No King	King and No King	25564	0	Tragicomedy	TC	Adult Professional	Tragicomedy_Adult Professional	0.688506542082457	70	70	1611	0	> 1602	> 1602	1611 King and No King	4	King and No King|Beaumont and Fletcher	1966	1085	0	0	0
King Arbaces~King and No King (180)	1	Beaumont and Fletcher	Beaumont Francis; Fletcher John	King Arbaces	King's Men	670	1611	1619	KingandNoKing_1619	Tragicomedy	DEEP	Adult Professional	1670	King and No King	King and No King	25564	0	Tragicomedy	TC	Adult Professional	Tragicomedy_Adult Professional	0.688506542082457	70	70	1611	0	> 1602	> 1602	1611 King and No King	4	King and No King|Beaumont and Fletcher	1966	1085	0	0	0
King Arbaces~King and No King (233)	1	Beaumont and Fletcher	Beaumont Francis; Fletcher John	King Arbaces	King's Men	670	1611	1619	KingandNoKing_1619	Tragicomedy	DEEP	Adult Professional	1670	King and No King	King and No King	25564	0	Tragicomedy	TC	Adult Professional	Tragicomedy_Adult Professional	0.688506542082457	70	70	1611	0	> 1602	> 1602	1611 King and No King	4	King and No King|Beaumont and Fletcher	1966	1085	0	0	0
Spaconia~King and No King (8)	1	Beaumont and Fletcher	Beaumont Francis; Fletcher John	Spaconia	King's Men	670	1611	1619	KingandNoKing_1619	Tragicomedy	DEEP	Adult Professional	1670	King and No King	King and No King	25564	0	Tragicomedy	TC	Adult Professional	Tragicomedy_Adult Professional	0.688506542082457	70	70	1611	0	> 1602	> 1602	1611 King and No King	4	King and No King|Beaumont and Fletcher	1966	1085	0	0	0
Spaconia~King and No King (42)	1	Beaumont and Fletcher	Beaumont Francis; Fletcher John	Spaconia	King's Men	670	1611	1619	KingandNoKing_1619	Tragicomedy	DEEP	Adult Professional	1670	King and No King	King and No King	25564	0	Tragicomedy	TC	Adult Professional	Tragicomedy_Adult Professional	0.688506542082457	70	70	1611	0	> 1602	> 1602	1611 King and No King	4	King and No King|Beaumont and Fletcher	1966	1085	0	0	0
Evadne~Maid's Tragedy (22)	1	Beaumont and Fletcher	Beaumont Francis; Fletcher John	Evadne	King's Men	660	1610	1619	MaidsTragedy_SilentReg_1619	Tragedy	DEEP	Adult Professional	1677	Maid's Tragedy	Maid's Tragedy	21240	0	Tragedy	T	Adult Professional	Tragedy_Adult Professional	0.636885018372407	70	70	1610	0	> 1602	> 1602	1610 Maid's Tragedy	4	Maid's Tragedy|Beaumont and Fletcher	2457	172	0	0	0
Evadne~Maid's Tragedy (28)	1	Beaumont and Fletcher	Beaumont Francis; Fletcher John	Evadne	King's Men	660	1610	1619	MaidsTragedy_SilentReg_1619	Tragedy	DEEP	Adult Professional	1677	Maid's Tragedy	Maid's Tragedy	21240	0	Tragedy	T	Adult Professional	Tragedy_Adult Professional	0.636885018372407	70	70	1610	0	> 1602	> 1602	1610 Maid's Tragedy	4	Maid's Tragedy|Beaumont and Fletcher	2457	172	0	0	0
Evadne~Maid's Tragedy (67)	1	Beaumont and Fletcher	Beaumont Francis; Fletcher John	Evadne	King's Men	660	1610	1619	MaidsTragedy_SilentReg_1619	Tragedy	DEEP	Adult Professional	1677	Maid's Tragedy	Maid's Tragedy	21240	0	Tragedy	T	Adult Professional	Tragedy_Adult Professional	0.636885018372407	70	70	1610	0	> 1602	> 1602	1610 Maid's Tragedy	4	Maid's Tragedy|Beaumont and Fletcher	2457	172	0	0	0
Evadne~Maid's Tragedy (98)	1	Beaumont and Fletcher	Beaumont Francis; Fletcher John	Evadne	King's Men	660	1610	1619	MaidsTragedy_SilentReg_1619	Tragedy	DEEP	Adult Professional	1677	Maid's Tragedy	Maid's Tragedy	21240	0	Tragedy	T	Adult Professional	Tragedy_Adult Professional	0.636885018372407	70	70	1610	0	> 1602	> 1602	1610 Maid's Tragedy	4	Maid's Tragedy|Beaumont and Fletcher	2457	172	0	0	0
Evadne~Maid's Tragedy (102)	1	Beaumont and Fletcher	Beaumont Francis; Fletcher John	Evadne	King's Men	660	1610	1619	MaidsTragedy_SilentReg_1619	Tragedy	DEEP	Adult Professional	1677	Maid's Tragedy	Maid's Tragedy	21240	0	Tragedy	T	Adult Professional	Tragedy_Adult Professional	0.636885018372407	70	70	1610	0	> 1602	> 1602	1610 Maid's Tragedy	4	Maid's Tragedy|Beaumont and Fletcher	2457	172	0	0	0
Evadne~Maid's Tragedy (118)	1	Beaumont and Fletcher	Beaumont Francis; Fletcher John	Evadne	King's Men	660	1610	1619	MaidsTragedy_SilentReg_1619	Tragedy	DEEP	Adult Professional	1677	Maid's Tragedy	Maid's Tragedy	21240	0	Tragedy	T	Adult Professional	Tragedy_Adult Professional	0.636885018372407	70	70	1610	0	> 1602	> 1602	1610 Maid's Tragedy	4	Maid's Tragedy|Beaumont and Fletcher	2457	172	0	0	0
Evadne~Maid's Tragedy (119)	1	Beaumont and Fletcher	Beaumont Francis; Fletcher John	Evadne	King's Men	660	1610	1619	MaidsTragedy_SilentReg_1619	Tragedy	DEEP	Adult Professional	1677	Maid's Tragedy	Maid's Tragedy	21240	0	Tragedy	T	Adult Professional	Tragedy_Adult Professional	0.636885018372407	70	70	1610	0	> 1602	> 1602	1610 Maid's Tragedy	4	Maid's Tragedy|Beaumont and Fletcher	2457	172	0	0	0
Lysippus~Maid's Tragedy (18)	1	Beaumont and Fletcher	Beaumont Francis; Fletcher John	Lysippus	King's Men	660	1610	1619	MaidsTragedy_SilentReg_1619	Tragedy	DEEP	Adult Professional	1677	Maid's Tragedy	Maid's Tragedy	21240	0	Tragedy	T	Adult Professional	Tragedy_Adult Professional	0.636885018372407	70	70	1610	0	> 1602	> 1602	1610 Maid's Tragedy	4	Maid's Tragedy|Beaumont and Fletcher	2457	172	0	0	0
Strato~Maid's Tragedy (13)	1	Beaumont and Fletcher	Beaumont Francis; Fletcher John	Strato	King's Men	660	1610	1619	MaidsTragedy_SilentReg_1619	Tragedy	DEEP	Adult Professional	1677	Maid's Tragedy	Maid's Tragedy	21240	0	Tragedy	T	Adult Professional	Tragedy_Adult Professional	0.636885018372407	70	70	1610	0	> 1602	> 1602	1610 Maid's Tragedy	4	Maid's Tragedy|Beaumont and Fletcher	2457	172	0	0	0
King~Maid's Tragedy (65)	1	Beaumont and Fletcher	Beaumont Francis; Fletcher John	King	King's Men	660	1610	1619	MaidsTragedy_SilentReg_1619	Tragedy	DEEP	Adult Professional	1677	Maid's Tragedy	Maid's Tragedy	21240	0	Tragedy	T	Adult Professional	Tragedy_Adult Professional	0.636885018372407	70	70	1610	0	> 1602	> 1602	1610 Maid's Tragedy	4	Maid's Tragedy|Beaumont and Fletcher	2457	172	0	0	0
King~Maid's Tragedy (68)	1	Beaumont and Fletcher	Beaumont Francis; Fletcher John	King	King's Men	660	1610	1619	MaidsTragedy_SilentReg_1619	Tragedy	DEEP	Adult Professional	1677	Maid's Tragedy	Maid's Tragedy	21240	0	Tragedy	T	Adult Professional	Tragedy_Adult Professional	0.636885018372407	70	70	1610	0	> 1602	> 1602	1610 Maid's Tragedy	4	Maid's Tragedy|Beaumont and Fletcher	2457	172	0	0	0
King~Maid's Tragedy (73)	1	Beaumont and Fletcher	Beaumont Francis; Fletcher John	King	King's Men	660	1610	1619	MaidsTragedy_SilentReg_1619	Tragedy	DEEP	Adult Professional	1677	Maid's Tragedy	Maid's Tragedy	21240	0	Tragedy	T	Adult Professional	Tragedy_Adult Professional	0.636885018372407	70	70	1610	0	> 1602	> 1602	1610 Maid's Tragedy	4	Maid's Tragedy|Beaumont and Fletcher	2457	172	0	0	0
Cynthia Masker~Maid's Tragedy (10)	1	Beaumont and Fletcher	Beaumont Francis; Fletcher John	Cynthia Masker	King's Men	660	1610	1619	MaidsTragedy_SilentReg_1619	Tragedy	DEEP	Adult Professional	1677	Maid's Tragedy	Maid's Tragedy	21240	0	Tragedy	T	Adult Professional	Tragedy_Adult Professional	0.636885018372407	70	70	1610	0	> 1602	> 1602	1610 Maid's Tragedy	4	Maid's Tragedy|Beaumont and Fletcher	2457	172	0	0	0
Melantius~Maid's Tragedy (19)	1	Beaumont and Fletcher	Beaumont Francis; Fletcher John	Melantius	King's Men	660	1610	1619	MaidsTragedy_SilentReg_1619	Tragedy	DEEP	Adult Professional	1677	Maid's Tragedy	Maid's Tragedy	21240	0	Tragedy	T	Adult Professional	Tragedy_Adult Professional	0.636885018372407	70	70	1610	0	> 1602	> 1602	1610 Maid's Tragedy	4	Maid's Tragedy|Beaumont and Fletcher	2457	172	0	0	0
Melantius~Maid's Tragedy (22)	1	Beaumont and Fletcher	Beaumont Francis; Fletcher John	Melantius	King's Men	660	1610	1619	MaidsTragedy_SilentReg_1619	Tragedy	DEEP	Adult Professional	1677	Maid's Tragedy	Maid's Tragedy	21240	0	Tragedy	T	Adult Professional	Tragedy_Adult Professional	0.636885018372407	70	70	1610	0	> 1602	> 1602	1610 Maid's Tragedy	4	Maid's Tragedy|Beaumont and Fletcher	2457	172	0	0	0
Melantius~Maid's Tragedy (26)	1	Beaumont and Fletcher	Beaumont Francis; Fletcher John	Melantius	King's Men	660	1610	1619	MaidsTragedy_SilentReg_1619	Tragedy	DEEP	Adult Professional	1677	Maid's Tragedy	Maid's Tragedy	21240	0	Tragedy	T	Adult Professional	Tragedy_Adult Professional	0.636885018372407	70	70	1610	0	> 1602	> 1602	1610 Maid's Tragedy	4	Maid's Tragedy|Beaumont and Fletcher	2457	172	0	0	0
Melantius~Maid's Tragedy (39)	1	Beaumont and Fletcher	Beaumont Francis; Fletcher John	Melantius	King's Men	660	1610	1619	MaidsTragedy_SilentReg_1619	Tragedy	DEEP	Adult Professional	1677	Maid's Tragedy	Maid's Tragedy	21240	0	Tragedy	T	Adult Professional	Tragedy_Adult Professional	0.636885018372407	70	70	1610	0	> 1602	> 1602	1610 Maid's Tragedy	4	Maid's Tragedy|Beaumont and Fletcher	2457	172	0	0	0
Melantius~Maid's Tragedy (41)	1	Beaumont and Fletcher	Beaumont Francis; Fletcher John	Melantius	King's Men	660	1610	1619	MaidsTragedy_SilentReg_1619	Tragedy	DEEP	Adult Professional	1677	Maid's Tragedy	Maid's Tragedy	21240	0	Tragedy	T	Adult Professional	Tragedy_Adult Professional	0.636885018372407	70	70	1610	0	> 1602	> 1602	1610 Maid's Tragedy	4	Maid's Tragedy|Beaumont and Fletcher	2457	172	0	0	0
Melantius~Maid's Tragedy (66)	1	Beaumont and Fletcher	Beaumont Francis; Fletcher John	Melantius	King's Men	660	1610	1619	MaidsTragedy_SilentReg_1619	Tragedy	DEEP	Adult Professional	1677	Maid's Tragedy	Maid's Tragedy	21240	0	Tragedy	T	Adult Professional	Tragedy_Adult Professional	0.636885018372407	70	70	1610	0	> 1602	> 1602	1610 Maid's Tragedy	4	Maid's Tragedy|Beaumont and Fletcher	2457	172	0	0	0
Melantius~Maid's Tragedy (78)	1	Beaumont and Fletcher	Beaumont Francis; Fletcher John	Melantius	King's Men	660	1610	1619	MaidsTragedy_SilentReg_1619	Tragedy	DEEP	Adult Professional	1677	Maid's Tragedy	Maid's Tragedy	21240	0	Tragedy	T	Adult Professional	Tragedy_Adult Professional	0.636885018372407	70	70	1610	0	> 1602	> 1602	1610 Maid's Tragedy	4	Maid's Tragedy|Beaumont and Fletcher	2457	172	0	0	0
Melantius~Maid's Tragedy (187)	1	Beaumont and Fletcher	Beaumont Francis; Fletcher John	Melantius	King's Men	660	1610	1619	MaidsTragedy_SilentReg_1619	Tragedy	DEEP	Adult Professional	1677	Maid's Tragedy	Maid's Tragedy	21240	0	Tragedy	T	Adult Professional	Tragedy_Adult Professional	0.636885018372407	70	70	1610	0	> 1602	> 1602	1610 Maid's Tragedy	4	Maid's Tragedy|Beaumont and Fletcher	2457	172	0	0	0
Neptune Masker~Maid's Tragedy (4)	1	Beaumont and Fletcher	Beaumont Francis; Fletcher John	Neptune Masker	King's Men	660	1610	1619	MaidsTragedy_SilentReg_1619	Tragedy	DEEP	Adult Professional	1677	Maid's Tragedy	Maid's Tragedy	21240	0	Tragedy	T	Adult Professional	Tragedy_Adult Professional	0.636885018372407	70	70	1610	0	> 1602	> 1602	1610 Maid's Tragedy	4	Maid's Tragedy|Beaumont and Fletcher	2457	172	0	0	0
Neptune Masker~Maid's Tragedy (7)	1	Beaumont and Fletcher	Beaumont Francis; Fletcher John	Neptune Masker	King's Men	660	1610	1619	MaidsTragedy_SilentReg_1619	Tragedy	DEEP	Adult Professional	1677	Maid's Tragedy	Maid's Tragedy	21240	0	Tragedy	T	Adult Professional	Tragedy_Adult Professional	0.636885018372407	70	70	1610	0	> 1602	> 1602	1610 Maid's Tragedy	4	Maid's Tragedy|Beaumont and Fletcher	2457	172	0	0	0
Neptune Masker~Maid's Tragedy (9)	1	Beaumont and Fletcher	Beaumont Francis; Fletcher John	Neptune Masker	King's Men	660	1610	1619	MaidsTragedy_SilentReg_1619	Tragedy	DEEP	Adult Professional	1677	Maid's Tragedy	Maid's Tragedy	21240	0	Tragedy	T	Adult Professional	Tragedy_Adult Professional	0.636885018372407	70	70	1610	0	> 1602	> 1602	1610 Maid's Tragedy	4	Maid's Tragedy|Beaumont and Fletcher	2457	172	0	0	0
Olypias~Maid's Tragedy (1)	1	Beaumont and Fletcher	Beaumont Francis; Fletcher John	Olypias	King's Men	660	1610	1619	MaidsTragedy_SilentReg_1619	Tragedy	DEEP	Adult Professional	1677	Maid's Tragedy	Maid's Tragedy	21240	0	Tragedy	T	Adult Professional	Tragedy_Adult Professional	0.636885018372407	70	70	1610	0	> 1602	> 1602	1610 Maid's Tragedy	4	Maid's Tragedy|Beaumont and Fletcher	2457	172	0	0	0
Amintor~Maid's Tragedy (16)	1	Beaumont and Fletcher	Beaumont Francis; Fletcher John	Amintor	King's Men	660	1610	1619	MaidsTragedy_SilentReg_1619	Tragedy	DEEP	Adult Professional	1677	Maid's Tragedy	Maid's Tragedy	21240	0	Tragedy	T	Adult Professional	Tragedy_Adult Professional	0.636885018372407	70	70	1610	0	> 1602	> 1602	1610 Maid's Tragedy	4	Maid's Tragedy|Beaumont and Fletcher	2457	172	0	0	0
Amintor~Maid's Tragedy (63)	1	Beaumont and Fletcher	Beaumont Francis; Fletcher John	Amintor	King's Men	660	1610	1619	MaidsTragedy_SilentReg_1619	Tragedy	DEEP	Adult Professional	1677	Maid's Tragedy	Maid's Tragedy	21240	0	Tragedy	T	Adult Professional	Tragedy_Adult Professional	0.636885018372407	70	70	1610	0	> 1602	> 1602	1610 Maid's Tragedy	4	Maid's Tragedy|Beaumont and Fletcher	2457	172	0	0	0
Amintor~Maid's Tragedy (68)	1	Beaumont and Fletcher	Beaumont Francis; Fletcher John	Amintor	King's Men	660	1610	1619	MaidsTragedy_SilentReg_1619	Tragedy	DEEP	Adult Professional	1677	Maid's Tragedy	Maid's Tragedy	21240	0	Tragedy	T	Adult Professional	Tragedy_Adult Professional	0.636885018372407	70	70	1610	0	> 1602	> 1602	1610 Maid's Tragedy	4	Maid's Tragedy|Beaumont and Fletcher	2457	172	0	0	0
Amintor~Maid's Tragedy (76)	1	Beaumont and Fletcher	Beaumont Francis; Fletcher John	Amintor	King's Men	660	1610	1619	MaidsTragedy_SilentReg_1619	Tragedy	DEEP	Adult Professional	1677	Maid's Tragedy	Maid's Tragedy	21240	0	Tragedy	T	Adult Professional	Tragedy_Adult Professional	0.636885018372407	70	70	1610	0	> 1602	> 1602	1610 Maid's Tragedy	4	Maid's Tragedy|Beaumont and Fletcher	2457	172	0	0	0
Amintor~Maid's Tragedy (176)	1	Beaumont and Fletcher	Beaumont Francis; Fletcher John	Amintor	King's Men	660	1610	1619	MaidsTragedy_SilentReg_1619	Tragedy	DEEP	Adult Professional	1677	Maid's Tragedy	Maid's Tragedy	21240	0	Tragedy	T	Adult Professional	Tragedy_Adult Professional	0.636885018372407	70	70	1610	0	> 1602	> 1602	1610 Maid's Tragedy	4	Maid's Tragedy|Beaumont and Fletcher	2457	172	0	0	0
Amintor~Maid's Tragedy (177)	1	Beaumont and Fletcher	Beaumont Francis; Fletcher John	Amintor	King's Men	660	1610	1619	MaidsTragedy_SilentReg_1619	Tragedy	DEEP	Adult Professional	1677	Maid's Tragedy	Maid's Tragedy	21240	0	Tragedy	T	Adult Professional	Tragedy_Adult Professional	0.636885018372407	70	70	1610	0	> 1602	> 1602	1610 Maid's Tragedy	4	Maid's Tragedy|Beaumont and Fletcher	2457	172	0	0	0
1 bedchamber~Maid's Tragedy (7)	1	Beaumont and Fletcher	Beaumont Francis; Fletcher John	1 bedchamber	King's Men	660	1610	1619	MaidsTragedy_SilentReg_1619	Tragedy	DEEP	Adult Professional	1677	Maid's Tragedy	Maid's Tragedy	21240	0	Tragedy	T	Adult Professional	Tragedy_Adult Professional	0.636885018372407	70	70	1610	0	> 1602	> 1602	1610 Maid's Tragedy	4	Maid's Tragedy|Beaumont and Fletcher	2457	172	0	0	0
Gentlewoman attending Princess~Philaster (3)	1	Beaumont and Fletcher	Beaumont and Fletcher	Gentlewoman attending Princess	King's Men	677	1609	1620	Philaster_1620_v2	Tragicomedy	DEEP	Adult Professional	1681	Philaster	Philaster	19827	0	Tragicomedy	TC	Adult Professional	Tragicomedy_Adult Professional	0.606872832832268	70	70	1609	0	> 1602	> 1602	1609 Philaster	4	Philaster|Beaumont and Fletcher	1867	739	0	0	0
Gentlewoman attending Princess~Philaster (12)	1	Beaumont and Fletcher	Beaumont and Fletcher	Gentlewoman attending Princess	King's Men	677	1609	1620	Philaster_1620_v2	Tragicomedy	DEEP	Adult Professional	1681	Philaster	Philaster	19827	0	Tragicomedy	TC	Adult Professional	Tragicomedy_Adult Professional	0.606872832832268	70	70	1609	0	> 1602	> 1602	1609 Philaster	4	Philaster|Beaumont and Fletcher	1867	739	0	0	0
Eufrasia daughter of Dion called Bellario supposed page~Philaster (6)	1	Beaumont and Fletcher	Beaumont and Fletcher	Eufrasia daughter of Dion called Bellario supposed page	King's Men	677	1609	1620	Philaster_1620_v2	Tragicomedy	DEEP	Adult Professional	1681	Philaster	Philaster	19827	0	Tragicomedy	TC	Adult Professional	Tragicomedy_Adult Professional	0.606872832832268	70	70	1609	0	> 1602	> 1602	1609 Philaster	4	Philaster|Beaumont and Fletcher	1867	739	0	0	0
Eufrasia daughter of Dion called Bellario supposed page~Philaster (16)	1	Beaumont and Fletcher	Beaumont and Fletcher	Eufrasia daughter of Dion called Bellario supposed page	King's Men	677	1609	1620	Philaster_1620_v2	Tragicomedy	DEEP	Adult Professional	1681	Philaster	Philaster	19827	0	Tragicomedy	TC	Adult Professional	Tragicomedy_Adult Professional	0.606872832832268	70	70	1609	0	> 1602	> 1602	1609 Philaster	4	Philaster|Beaumont and Fletcher	1867	739	0	0	0
Philaster heir to Crown~Philaster (27)	1	Beaumont and Fletcher	Beaumont and Fletcher	Philaster heir to Crown	King's Men	677	1609	1620	Philaster_1620_v2	Tragicomedy	DEEP	Adult Professional	1681	Philaster	Philaster	19827	0	Tragicomedy	TC	Adult Professional	Tragicomedy_Adult Professional	0.606872832832268	70	70	1609	0	> 1602	> 1602	1609 Philaster	4	Philaster|Beaumont and Fletcher	1867	739	0	0	0
Philaster heir to Crown~Philaster (95)	1	Beaumont and Fletcher	Beaumont and Fletcher	Philaster heir to Crown	King's Men	677	1609	1620	Philaster_1620_v2	Tragicomedy	DEEP	Adult Professional	1681	Philaster	Philaster	19827	0	Tragicomedy	TC	Adult Professional	Tragicomedy_Adult Professional	0.606872832832268	70	70	1609	0	> 1602	> 1602	1609 Philaster	4	Philaster|Beaumont and Fletcher	1867	739	0	0	0
Philaster heir to Crown~Philaster (113)	1	Beaumont and Fletcher	Beaumont and Fletcher	Philaster heir to Crown	King's Men	677	1609	1620	Philaster_1620_v2	Tragicomedy	DEEP	Adult Professional	1681	Philaster	Philaster	19827	0	Tragicomedy	TC	Adult Professional	Tragicomedy_Adult Professional	0.606872832832268	70	70	1609	0	> 1602	> 1602	1609 Philaster	4	Philaster|Beaumont and Fletcher	1867	739	0	0	0
Multiple speakers~Philaster (2)	1	Beaumont and Fletcher	Beaumont and Fletcher	Multiple speakers	King's Men	677	1609	1620	Philaster_1620_v2	Tragicomedy	DEEP	Adult Professional	1681	Philaster	Philaster	19827	0	Tragicomedy	TC	Adult Professional	Tragicomedy_Adult Professional	0.606872832832268	70	70	1609	0	> 1602	> 1602	1609 Philaster	4	Philaster|Beaumont and Fletcher	1867	739	0	0	0
Thrasiline noble gent~Philaster (10)	1	Beaumont and Fletcher	Beaumont and Fletcher	Thrasiline noble gent	King's Men	677	1609	1620	Philaster_1620_v2	Tragicomedy	DEEP	Adult Professional	1681	Philaster	Philaster	19827	0	Tragicomedy	TC	Adult Professional	Tragicomedy_Adult Professional	0.606872832832268	70	70	1609	0	> 1602	> 1602	1609 Philaster	4	Philaster|Beaumont and Fletcher	1867	739	0	0	0
Thrasiline noble gent~Philaster (18)	1	Beaumont and Fletcher	Beaumont and Fletcher	Thrasiline noble gent	King's Men	677	1609	1620	Philaster_1620_v2	Tragicomedy	DEEP	Adult Professional	1681	Philaster	Philaster	19827	0	Tragicomedy	TC	Adult Professional	Tragicomedy_Adult Professional	0.606872832832268	70	70	1609	0	> 1602	> 1602	1609 Philaster	4	Philaster|Beaumont and Fletcher	1867	739	0	0	0
Princess Arethusa King's daughter~Philaster (17)	1	Beaumont and Fletcher	Beaumont and Fletcher	Princess Arethusa King's daughter	King's Men	677	1609	1620	Philaster_1620_v2	Tragicomedy	DEEP	Adult Professional	1681	Philaster	Philaster	19827	0	Tragicomedy	TC	Adult Professional	Tragicomedy_Adult Professional	0.606872832832268	70	70	1609	0	> 1602	> 1602	1609 Philaster	4	Philaster|Beaumont and Fletcher	1867	739	0	0	0
Princess Arethusa King's daughter~Philaster (60)	1	Beaumont and Fletcher	Beaumont and Fletcher	Princess Arethusa King's daughter	King's Men	677	1609	1620	Philaster_1620_v2	Tragicomedy	DEEP	Adult Professional	1681	Philaster	Philaster	19827	0	Tragicomedy	TC	Adult Professional	Tragicomedy_Adult Professional	0.606872832832268	70	70	1609	0	> 1602	> 1602	1609 Philaster	4	Philaster|Beaumont and Fletcher	1867	739	0	0	0
King~Philaster (72)	1	Beaumont and Fletcher	Beaumont and Fletcher	King	King's Men	677	1609	1620	Philaster_1620_v2	Tragicomedy	DEEP	Adult Professional	1681	Philaster	Philaster	19827	0	Tragicomedy	TC	Adult Professional	Tragicomedy_Adult Professional	0.606872832832268	70	70	1609	0	> 1602	> 1602	1609 Philaster	4	Philaster|Beaumont and Fletcher	1867	739	0	0	0
Megra lasivious Lady~Philaster (15)	1	Beaumont and Fletcher	Beaumont and Fletcher	Megra lasivious Lady	King's Men	677	1609	1620	Philaster_1620_v2	Tragicomedy	DEEP	Adult Professional	1681	Philaster	Philaster	19827	0	Tragicomedy	TC	Adult Professional	Tragicomedy_Adult Professional	0.606872832832268	70	70	1609	0	> 1602	> 1602	1609 Philaster	4	Philaster|Beaumont and Fletcher	1867	739	0	0	0
Leon a Lord~Philaster (61)	1	Beaumont and Fletcher	Beaumont and Fletcher	Leon a Lord	King's Men	677	1609	1620	Philaster_1620_v2	Tragicomedy	DEEP	Adult Professional	1681	Philaster	Philaster	19827	0	Tragicomedy	TC	Adult Professional	Tragicomedy_Adult Professional	0.606872832832268	70	70	1609	0	> 1602	> 1602	1609 Philaster	4	Philaster|Beaumont and Fletcher	1867	739	0	0	0
Leon a Lord~Philaster (76)	1	Beaumont and Fletcher	Beaumont and Fletcher	Leon a Lord	King's Men	677	1609	1620	Philaster_1620_v2	Tragicomedy	DEEP	Adult Professional	1681	Philaster	Philaster	19827	0	Tragicomedy	TC	Adult Professional	Tragicomedy_Adult Professional	0.606872832832268	70	70	1609	0	> 1602	> 1602	1609 Philaster	4	Philaster|Beaumont and Fletcher	1867	739	0	0	0
Leon a Lord~Philaster (82)	1	Beaumont and Fletcher	Beaumont and Fletcher	Leon a Lord	King's Men	677	1609	1620	Philaster_1620_v2	Tragicomedy	DEEP	Adult Professional	1681	Philaster	Philaster	19827	0	Tragicomedy	TC	Adult Professional	Tragicomedy_Adult Professional	0.606872832832268	70	70	1609	0	> 1602	> 1602	1609 Philaster	4	Philaster|Beaumont and Fletcher	1867	739	0	0	0
Carsy~City Wit (29)	1	Brome Richard	Brome Richard	Carsy	King's Revels Company	1078	1630	1653	CityWit_1653	Comedy	DEEP	Adult Professional	B4866	City Wit	City Wit	22384	0	Comedy	C	Adult Professional	Comedy_Adult Professional	0.898638889280959	90	90	1630	0	> 1602	> 1602	1630 City Wit	6	City Wit|Brome Richard	143	2751	0	0	0
Carsy~City Wit (62)	1	Brome Richard	Brome Richard	Carsy	King's Revels Company	1078	1630	1653	CityWit_1653	Comedy	DEEP	Adult Professional	B4866	City Wit	City Wit	22384	0	Comedy	C	Adult Professional	Comedy_Adult Professional	0.898638889280959	90	90	1630	0	> 1602	> 1602	1630 City Wit	6	City Wit|Brome Richard	143	2751	0	0	0
Sarpego~City Wit (36)	1	Brome Richard	Brome Richard	Sarpego	King's Revels Company	1078	1630	1653	CityWit_1653	Comedy	DEEP	Adult Professional	B4866	City Wit	City Wit	22384	0	Comedy	C	Adult Professional	Comedy_Adult Professional	0.898638889280959	90	90	1630	0	> 1602	> 1602	1630 City Wit	6	City Wit|Brome Richard	143	2751	0	0	0
Combined speech~City Wit (4)	1	Brome Richard	Brome Richard	Combined speech	King's Revels Company	1078	1630	1653	CityWit_1653	Comedy	DEEP	Adult Professional	B4866	City Wit	City Wit	22384	0	Comedy	C	Adult Professional	Comedy_Adult Professional	0.898638889280959	90	90	1630	0	> 1602	> 1602	1630 City Wit	6	City Wit|Brome Richard	143	2751	0	0	0
Pyannet~City Wit (35)	1	Brome Richard	Brome Richard	Pyannet	King's Revels Company	1078	1630	1653	CityWit_1653	Comedy	DEEP	Adult Professional	B4866	City Wit	City Wit	22384	0	Comedy	C	Adult Professional	Comedy_Adult Professional	0.898638889280959	90	90	1630	0	> 1602	> 1602	1630 City Wit	6	City Wit|Brome Richard	143	2751	0	0	0
Pyannet~City Wit (36)	1	Brome Richard	Brome Richard	Pyannet	King's Revels Company	1078	1630	1653	CityWit_1653	Comedy	DEEP	Adult Professional	B4866	City Wit	City Wit	22384	0	Comedy	C	Adult Professional	Comedy_Adult Professional	0.898638889280959	90	90	1630	0	> 1602	> 1602	1630 City Wit	6	City Wit|Brome Richard	143	2751	0	0	0
Pyannet~City Wit (38)	1	Brome Richard	Brome Richard	Pyannet	King's Revels Company	1078	1630	1653	CityWit_1653	Comedy	DEEP	Adult Professional	B4866	City Wit	City Wit	22384	0	Comedy	C	Adult Professional	Comedy_Adult Professional	0.898638889280959	90	90	1630	0	> 1602	> 1602	1630 City Wit	6	City Wit|Brome Richard	143	2751	0	0	0
Pyannet~City Wit (39)	1	Brome Richard	Brome Richard	Pyannet	King's Revels Company	1078	1630	1653	CityWit_1653	Comedy	DEEP	Adult Professional	B4866	City Wit	City Wit	22384	0	Comedy	C	Adult Professional	Comedy_Adult Professional	0.898638889280959	90	90	1630	0	> 1602	> 1602	1630 City Wit	6	City Wit|Brome Richard	143	2751	0	0	0
Josina~City Wit (16)	1	Brome Richard	Brome Richard	Josina	King's Revels Company	1078	1630	1653	CityWit_1653	Comedy	DEEP	Adult Professional	B4866	City Wit	City Wit	22384	0	Comedy	C	Adult Professional	Comedy_Adult Professional	0.898638889280959	90	90	1630	0	> 1602	> 1602	1630 City Wit	6	City Wit|Brome Richard	143	2751	0	0	0
Josina~City Wit (74)	1	Brome Richard	Brome Richard	Josina	King's Revels Company	1078	1630	1653	CityWit_1653	Comedy	DEEP	Adult Professional	B4866	City Wit	City Wit	22384	0	Comedy	C	Adult Professional	Comedy_Adult Professional	0.898638889280959	90	90	1630	0	> 1602	> 1602	1630 City Wit	6	City Wit|Brome Richard	143	2751	0	0	0
Rufflita~City Wit (30)	1	Brome Richard	Brome Richard	Rufflita	King's Revels Company	1078	1630	1653	CityWit_1653	Comedy	DEEP	Adult Professional	B4866	City Wit	City Wit	22384	0	Comedy	C	Adult Professional	Comedy_Adult Professional	0.898638889280959	90	90	1630	0	> 1602	> 1602	1630 City Wit	6	City Wit|Brome Richard	143	2751	0	0	0
Rufflita~City Wit (50)	1	Brome Richard	Brome Richard	Rufflita	King's Revels Company	1078	1630	1653	CityWit_1653	Comedy	DEEP	Adult Professional	B4866	City Wit	City Wit	22384	0	Comedy	C	Adult Professional	Comedy_Adult Professional	0.898638889280959	90	90	1630	0	> 1602	> 1602	1630 City Wit	6	City Wit|Brome Richard	143	2751	0	0	0
Oldrents~Jovial Crew or The Merry Beggars (7)	1	Brome Richard	Brome Richard	Oldrents	Beeston's Boys	1062	1641	1652	JovialCrew_1652	Comedy	DEEP	Adult Professional	B4873	Jovial Crew or The Merry Beggars	Jovial Crew or The Merry Beggars	24214	0	Comedy	C	Adult Professional	Comedy_Adult Professional	0.996485483210772	100	100	1641	0	> 1602	> 1602	1641 Jovial Crew or The Merry Beggars	6	Jovial Crew or The Merry Beggars|Brome Richard	NA	NA	0	0	0
Oldrents~Jovial Crew or The Merry Beggars (115)	1	Brome Richard	Brome Richard	Oldrents	Beeston's Boys	1062	1641	1652	JovialCrew_1652	Comedy	DEEP	Adult Professional	B4873	Jovial Crew or The Merry Beggars	Jovial Crew or The Merry Beggars	24214	0	Comedy	C	Adult Professional	Comedy_Adult Professional	0.996485483210772	100	100	1641	0	> 1602	> 1602	1641 Jovial Crew or The Merry Beggars	6	Jovial Crew or The Merry Beggars|Brome Richard	NA	NA	0	0	0
Talboy~Jovial Crew or The Merry Beggars (13)	1	Brome Richard	Brome Richard	Talboy	Beeston's Boys	1062	1641	1652	JovialCrew_1652	Comedy	DEEP	Adult Professional	B4873	Jovial Crew or The Merry Beggars	Jovial Crew or The Merry Beggars	24214	0	Comedy	C	Adult Professional	Comedy_Adult Professional	0.996485483210772	100	100	1641	0	> 1602	> 1602	1641 Jovial Crew or The Merry Beggars	6	Jovial Crew or The Merry Beggars|Brome Richard	NA	NA	0	0	0
Talboy~Jovial Crew or The Merry Beggars (14)	1	Brome Richard	Brome Richard	Talboy	Beeston's Boys	1062	1641	1652	JovialCrew_1652	Comedy	DEEP	Adult Professional	B4873	Jovial Crew or The Merry Beggars	Jovial Crew or The Merry Beggars	24214	0	Comedy	C	Adult Professional	Comedy_Adult Professional	0.996485483210772	100	100	1641	0	> 1602	> 1602	1641 Jovial Crew or The Merry Beggars	6	Jovial Crew or The Merry Beggars|Brome Richard	NA	NA	0	0	0
Springlove~Jovial Crew or The Merry Beggars (115)	1	Brome Richard	Brome Richard	Springlove	Beeston's Boys	1062	1641	1652	JovialCrew_1652	Comedy	DEEP	Adult Professional	B4873	Jovial Crew or The Merry Beggars	Jovial Crew or The Merry Beggars	24214	0	Comedy	C	Adult Professional	Comedy_Adult Professional	0.996485483210772	100	100	1641	0	> 1602	> 1602	1641 Jovial Crew or The Merry Beggars	6	Jovial Crew or The Merry Beggars|Brome Richard	NA	NA	0	0	0
Hilliard~Jovial Crew or The Merry Beggars (14)	1	Brome Richard	Brome Richard	Hilliard	Beeston's Boys	1062	1641	1652	JovialCrew_1652	Comedy	DEEP	Adult Professional	B4873	Jovial Crew or The Merry Beggars	Jovial Crew or The Merry Beggars	24214	0	Comedy	C	Adult Professional	Comedy_Adult Professional	0.996485483210772	100	100	1641	0	> 1602	> 1602	1641 Jovial Crew or The Merry Beggars	6	Jovial Crew or The Merry Beggars|Brome Richard	NA	NA	0	0	0
Vincent~Jovial Crew or The Merry Beggars (16)	1	Brome Richard	Brome Richard	Vincent	Beeston's Boys	1062	1641	1652	JovialCrew_1652	Comedy	DEEP	Adult Professional	B4873	Jovial Crew or The Merry Beggars	Jovial Crew or The Merry Beggars	24214	0	Comedy	C	Adult Professional	Comedy_Adult Professional	0.996485483210772	100	100	1641	0	> 1602	> 1602	1641 Jovial Crew or The Merry Beggars	6	Jovial Crew or The Merry Beggars|Brome Richard	NA	NA	0	0	0
Randall~Jovial Crew or The Merry Beggars (46)	1	Brome Richard	Brome Richard	Randall	Beeston's Boys	1062	1641	1652	JovialCrew_1652	Comedy	DEEP	Adult Professional	B4873	Jovial Crew or The Merry Beggars	Jovial Crew or The Merry Beggars	24214	0	Comedy	C	Adult Professional	Comedy_Adult Professional	0.996485483210772	100	100	1641	0	> 1602	> 1602	1641 Jovial Crew or The Merry Beggars	6	Jovial Crew or The Merry Beggars|Brome Richard	NA	NA	0	0	0
Randall~Jovial Crew or The Merry Beggars (49)	1	Brome Richard	Brome Richard	Randall	Beeston's Boys	1062	1641	1652	JovialCrew_1652	Comedy	DEEP	Adult Professional	B4873	Jovial Crew or The Merry Beggars	Jovial Crew or The Merry Beggars	24214	0	Comedy	C	Adult Professional	Comedy_Adult Professional	0.996485483210772	100	100	1641	0	> 1602	> 1602	1641 Jovial Crew or The Merry Beggars	6	Jovial Crew or The Merry Beggars|Brome Richard	NA	NA	0	0	0
Phoebe~Mad Couple Well Matched (13)	1	Brome Richard	Brome Richard	Phoebe	Beeston's Boys	5153.01	1639	1653	MadCoupleWellMatched_1653	Comedy	DEEP	Boys Professional	B4871	Mad Couple Well Matched	Mad Couple Well Matched	26581	0	Comedy	C	Boys Professional	Comedy_Boys Professional	0.984055291300277	100	100	1639	0	> 1602	> 1602	1639 Mad Couple Well Matched	6	Mad Couple Well Matched|Brome Richard	NA	NA	0	0	0
Mrs Crostill~Mad Couple Well Matched (17)	1	Brome Richard	Brome Richard	Mrs Crostill	Beeston's Boys	5153.01	1639	1653	MadCoupleWellMatched_1653	Comedy	DEEP	Boys Professional	B4871	Mad Couple Well Matched	Mad Couple Well Matched	26581	0	Comedy	C	Boys Professional	Comedy_Boys Professional	0.984055291300277	100	100	1639	0	> 1602	> 1602	1639 Mad Couple Well Matched	6	Mad Couple Well Matched|Brome Richard	NA	NA	0	0	0
George Careless~Mad Couple Well Matched (36)	1	Brome Richard	Brome Richard	George Careless	Beeston's Boys	5153.01	1639	1653	MadCoupleWellMatched_1653	Comedy	DEEP	Boys Professional	B4871	Mad Couple Well Matched	Mad Couple Well Matched	26581	0	Comedy	C	Boys Professional	Comedy_Boys Professional	0.984055291300277	100	100	1639	0	> 1602	> 1602	1639 Mad Couple Well Matched	6	Mad Couple Well Matched|Brome Richard	NA	NA	0	0	0
George Careless~Mad Couple Well Matched (131)	1	Brome Richard	Brome Richard	George Careless	Beeston's Boys	5153.01	1639	1653	MadCoupleWellMatched_1653	Comedy	DEEP	Boys Professional	B4871	Mad Couple Well Matched	Mad Couple Well Matched	26581	0	Comedy	C	Boys Professional	Comedy_Boys Professional	0.984055291300277	100	100	1639	0	> 1602	> 1602	1639 Mad Couple Well Matched	6	Mad Couple Well Matched|Brome Richard	NA	NA	0	0	0
George Careless~Mad Couple Well Matched (150)	1	Brome Richard	Brome Richard	George Careless	Beeston's Boys	5153.01	1639	1653	MadCoupleWellMatched_1653	Comedy	DEEP	Boys Professional	B4871	Mad Couple Well Matched	Mad Couple Well Matched	26581	0	Comedy	C	Boys Professional	Comedy_Boys Professional	0.984055291300277	100	100	1639	0	> 1602	> 1602	1639 Mad Couple Well Matched	6	Mad Couple Well Matched|Brome Richard	NA	NA	0	0	0
Nurse Closet~Mad Couple Well Matched (26)	1	Brome Richard	Brome Richard	Nurse Closet	Beeston's Boys	5153.01	1639	1653	MadCoupleWellMatched_1653	Comedy	DEEP	Boys Professional	B4871	Mad Couple Well Matched	Mad Couple Well Matched	26581	0	Comedy	C	Boys Professional	Comedy_Boys Professional	0.984055291300277	100	100	1639	0	> 1602	> 1602	1639 Mad Couple Well Matched	6	Mad Couple Well Matched|Brome Richard	NA	NA	0	0	0
Nurse Closet~Mad Couple Well Matched (33)	1	Brome Richard	Brome Richard	Nurse Closet	Beeston's Boys	5153.01	1639	1653	MadCoupleWellMatched_1653	Comedy	DEEP	Boys Professional	B4871	Mad Couple Well Matched	Mad Couple Well Matched	26581	0	Comedy	C	Boys Professional	Comedy_Boys Professional	0.984055291300277	100	100	1639	0	> 1602	> 1602	1639 Mad Couple Well Matched	6	Mad Couple Well Matched|Brome Richard	NA	NA	0	0	0
Alicia Saleware~Mad Couple Well Matched (76)	1	Brome Richard	Brome Richard	Alicia Saleware	Beeston's Boys	5153.01	1639	1653	MadCoupleWellMatched_1653	Comedy	DEEP	Boys Professional	B4871	Mad Couple Well Matched	Mad Couple Well Matched	26581	0	Comedy	C	Boys Professional	Comedy_Boys Professional	0.984055291300277	100	100	1639	0	> 1602	> 1602	1639 Mad Couple Well Matched	6	Mad Couple Well Matched|Brome Richard	NA	NA	0	0	0
Saleware~Mad Couple Well Matched (64)	1	Brome Richard	Brome Richard	Saleware	Beeston's Boys	5153.01	1639	1653	MadCoupleWellMatched_1653	Comedy	DEEP	Boys Professional	B4871	Mad Couple Well Matched	Mad Couple Well Matched	26581	0	Comedy	C	Boys Professional	Comedy_Boys Professional	0.984055291300277	100	100	1639	0	> 1602	> 1602	1639 Mad Couple Well Matched	6	Mad Couple Well Matched|Brome Richard	NA	NA	0	0	0
Thrivewell~Mad Couple Well Matched (5)	1	Brome Richard	Brome Richard	Thrivewell	Beeston's Boys	5153.01	1639	1653	MadCoupleWellMatched_1653	Comedy	DEEP	Boys Professional	B4871	Mad Couple Well Matched	Mad Couple Well Matched	26581	0	Comedy	C	Boys Professional	Comedy_Boys Professional	0.984055291300277	100	100	1639	0	> 1602	> 1602	1639 Mad Couple Well Matched	6	Mad Couple Well Matched|Brome Richard	NA	NA	0	0	0
Lady Thrivewell~Mad Couple Well Matched (42)	1	Brome Richard	Brome Richard	Lady Thrivewell	Beeston's Boys	5153.01	1639	1653	MadCoupleWellMatched_1653	Comedy	DEEP	Boys Professional	B4871	Mad Couple Well Matched	Mad Couple Well Matched	26581	0	Comedy	C	Boys Professional	Comedy_Boys Professional	0.984055291300277	100	100	1639	0	> 1602	> 1602	1639 Mad Couple Well Matched	6	Mad Couple Well Matched|Brome Richard	NA	NA	0	0	0
Lady Thrivewell~Mad Couple Well Matched (105)	1	Brome Richard	Brome Richard	Lady Thrivewell	Beeston's Boys	5153.01	1639	1653	MadCoupleWellMatched_1653	Comedy	DEEP	Boys Professional	B4871	Mad Couple Well Matched	Mad Couple Well Matched	26581	0	Comedy	C	Boys Professional	Comedy_Boys Professional	0.984055291300277	100	100	1639	0	> 1602	> 1602	1639 Mad Couple Well Matched	6	Mad Couple Well Matched|Brome Richard	NA	NA	0	0	0
Mistress Fitchow~Northern Lass (34)	1	Brome Richard	Brome Richard	Mistress Fitchow	King's Men	793	1629	1632	NorthernLass_1632	Comedy	DEEP	Adult Professional	3819	Northern Lass	Northern Lass	27320	0	Comedy	C	Adult Professional	Comedy_Adult Professional	0.890109011183409	90	90	1629	0	> 1602	> 1602	1629 Northern Lass	6	Northern Lass|Brome Richard	302	2775	0	0	0
Sir Paul Squelch~Northern Lass (94)	1	Brome Richard	Brome Richard	Sir Paul Squelch	King's Men	793	1629	1632	NorthernLass_1632	Comedy	DEEP	Adult Professional	3819	Northern Lass	Northern Lass	27320	0	Comedy	C	Adult Professional	Comedy_Adult Professional	0.890109011183409	90	90	1629	0	> 1602	> 1602	1629 Northern Lass	6	Northern Lass|Brome Richard	302	2775	0	0	0
Sir Paul Squelch~Northern Lass (115)	1	Brome Richard	Brome Richard	Sir Paul Squelch	King's Men	793	1629	1632	NorthernLass_1632	Comedy	DEEP	Adult Professional	3819	Northern Lass	Northern Lass	27320	0	Comedy	C	Adult Professional	Comedy_Adult Professional	0.890109011183409	90	90	1629	0	> 1602	> 1602	1629 Northern Lass	6	Northern Lass|Brome Richard	302	2775	0	0	0
Tridewell~Northern Lass (62)	1	Brome Richard	Brome Richard	Tridewell	King's Men	793	1629	1632	NorthernLass_1632	Comedy	DEEP	Adult Professional	3819	Northern Lass	Northern Lass	27320	0	Comedy	C	Adult Professional	Comedy_Adult Professional	0.890109011183409	90	90	1629	0	> 1602	> 1602	1629 Northern Lass	6	Northern Lass|Brome Richard	302	2775	0	0	0
Traynwell~Northern Lass (22)	1	Brome Richard	Brome Richard	Traynwell	King's Men	793	1629	1632	NorthernLass_1632	Comedy	DEEP	Adult Professional	3819	Northern Lass	Northern Lass	27320	0	Comedy	C	Adult Professional	Comedy_Adult Professional	0.890109011183409	90	90	1629	0	> 1602	> 1602	1629 Northern Lass	6	Northern Lass|Brome Richard	302	2775	0	0	0
Howdye~Northern Lass (11)	1	Brome Richard	Brome Richard	Howdye	King's Men	793	1629	1632	NorthernLass_1632	Comedy	DEEP	Adult Professional	3819	Northern Lass	Northern Lass	27320	0	Comedy	C	Adult Professional	Comedy_Adult Professional	0.890109011183409	90	90	1629	0	> 1602	> 1602	1629 Northern Lass	6	Northern Lass|Brome Richard	302	2775	0	0	0
Howdye~Northern Lass (15)	1	Brome Richard	Brome Richard	Howdye	King's Men	793	1629	1632	NorthernLass_1632	Comedy	DEEP	Adult Professional	3819	Northern Lass	Northern Lass	27320	0	Comedy	C	Adult Professional	Comedy_Adult Professional	0.890109011183409	90	90	1629	0	> 1602	> 1602	1629 Northern Lass	6	Northern Lass|Brome Richard	302	2775	0	0	0
Howdye~Northern Lass (61)	1	Brome Richard	Brome Richard	Howdye	King's Men	793	1629	1632	NorthernLass_1632	Comedy	DEEP	Adult Professional	3819	Northern Lass	Northern Lass	27320	0	Comedy	C	Adult Professional	Comedy_Adult Professional	0.890109011183409	90	90	1629	0	> 1602	> 1602	1629 Northern Lass	6	Northern Lass|Brome Richard	302	2775	0	0	0
Bullfinch~Northern Lass (21)	1	Brome Richard	Brome Richard	Bullfinch	King's Men	793	1629	1632	NorthernLass_1632	Comedy	DEEP	Adult Professional	3819	Northern Lass	Northern Lass	27320	0	Comedy	C	Adult Professional	Comedy_Adult Professional	0.890109011183409	90	90	1629	0	> 1602	> 1602	1629 Northern Lass	6	Northern Lass|Brome Richard	302	2775	0	0	0
Widgine~Northern Lass (57)	1	Brome Richard	Brome Richard	Widgine	King's Men	793	1629	1632	NorthernLass_1632	Comedy	DEEP	Adult Professional	3819	Northern Lass	Northern Lass	27320	0	Comedy	C	Adult Professional	Comedy_Adult Professional	0.890109011183409	90	90	1629	0	> 1602	> 1602	1629 Northern Lass	6	Northern Lass|Brome Richard	302	2775	0	0	0
Sir Phillip Lucklesse~Northern Lass (27)	1	Brome Richard	Brome Richard	Sir Phillip Lucklesse	King's Men	793	1629	1632	NorthernLass_1632	Comedy	DEEP	Adult Professional	3819	Northern Lass	Northern Lass	27320	0	Comedy	C	Adult Professional	Comedy_Adult Professional	0.890109011183409	90	90	1629	0	> 1602	> 1602	1629 Northern Lass	6	Northern Lass|Brome Richard	302	2775	0	0	0
Sir Phillip Lucklesse~Northern Lass (29)	1	Brome Richard	Brome Richard	Sir Phillip Lucklesse	King's Men	793	1629	1632	NorthernLass_1632	Comedy	DEEP	Adult Professional	3819	Northern Lass	Northern Lass	27320	0	Comedy	C	Adult Professional	Comedy_Adult Professional	0.890109011183409	90	90	1629	0	> 1602	> 1602	1629 Northern Lass	6	Northern Lass|Brome Richard	302	2775	0	0	0
Beauis~Northern Lass (4)	1	Brome Richard	Brome Richard	Beauis	King's Men	793	1629	1632	NorthernLass_1632	Comedy	DEEP	Adult Professional	3819	Northern Lass	Northern Lass	27320	0	Comedy	C	Adult Professional	Comedy_Adult Professional	0.890109011183409	90	90	1629	0	> 1602	> 1602	1629 Northern Lass	6	Northern Lass|Brome Richard	302	2775	0	0	0
Beauis~Northern Lass (13)	1	Brome Richard	Brome Richard	Beauis	King's Men	793	1629	1632	NorthernLass_1632	Comedy	DEEP	Adult Professional	3819	Northern Lass	Northern Lass	27320	0	Comedy	C	Adult Professional	Comedy_Adult Professional	0.890109011183409	90	90	1629	0	> 1602	> 1602	1629 Northern Lass	6	Northern Lass|Brome Richard	302	2775	0	0	0
Tim Hoyden~Sparagus Garden (20)	1	Brome Richard	Brome Richard	Tim Hoyden	King's Revels Company	970	1635	1640	SparagusGarden_1640	Comedy	DEEP	Adult Professional	3820	Sparagus Garden	Sparagus Garden	25797	0	Comedy	C	Adult Professional	Comedy_Adult Professional	0.964506673818026	100	100	1635	0	> 1602	> 1602	1635 Sparagus Garden	6	Sparagus Garden|Brome Richard	726	2149	0	0	0
Tim Hoyden~Sparagus Garden (90)	1	Brome Richard	Brome Richard	Tim Hoyden	King's Revels Company	970	1635	1640	SparagusGarden_1640	Comedy	DEEP	Adult Professional	3820	Sparagus Garden	Sparagus Garden	25797	0	Comedy	C	Adult Professional	Comedy_Adult Professional	0.964506673818026	100	100	1635	0	> 1602	> 1602	1635 Sparagus Garden	6	Sparagus Garden|Brome Richard	726	2149	0	0	0
1Courtier~Sparagus Garden (7)	1	Brome Richard	Brome Richard	1Courtier	King's Revels Company	970	1635	1640	SparagusGarden_1640	Comedy	DEEP	Adult Professional	3820	Sparagus Garden	Sparagus Garden	25797	0	Comedy	C	Adult Professional	Comedy_Adult Professional	0.964506673818026	100	100	1635	0	> 1602	> 1602	1635 Sparagus Garden	6	Sparagus Garden|Brome Richard	726	2149	0	0	0
Samuel~Sparagus Garden (19)	1	Brome Richard	Brome Richard	Samuel	King's Revels Company	970	1635	1640	SparagusGarden_1640	Comedy	DEEP	Adult Professional	3820	Sparagus Garden	Sparagus Garden	25797	0	Comedy	C	Adult Professional	Comedy_Adult Professional	0.964506673818026	100	100	1635	0	> 1602	> 1602	1635 Sparagus Garden	6	Sparagus Garden|Brome Richard	726	2149	0	0	0
Coulter~Sparagus Garden (12)	1	Brome Richard	Brome Richard	Coulter	King's Revels Company	970	1635	1640	SparagusGarden_1640	Comedy	DEEP	Adult Professional	3820	Sparagus Garden	Sparagus Garden	25797	0	Comedy	C	Adult Professional	Comedy_Adult Professional	0.964506673818026	100	100	1635	0	> 1602	> 1602	1635 Sparagus Garden	6	Sparagus Garden|Brome Richard	726	2149	0	0	0
Money-lacks~Sparagus Garden (18)	1	Brome Richard	Brome Richard	Money-lacks	King's Revels Company	970	1635	1640	SparagusGarden_1640	Comedy	DEEP	Adult Professional	3820	Sparagus Garden	Sparagus Garden	25797	0	Comedy	C	Adult Professional	Comedy_Adult Professional	0.964506673818026	100	100	1635	0	> 1602	> 1602	1635 Sparagus Garden	6	Sparagus Garden|Brome Richard	726	2149	0	0	0
Money-lacks~Sparagus Garden (54)	1	Brome Richard	Brome Richard	Money-lacks	King's Revels Company	970	1635	1640	SparagusGarden_1640	Comedy	DEEP	Adult Professional	3820	Sparagus Garden	Sparagus Garden	25797	0	Comedy	C	Adult Professional	Comedy_Adult Professional	0.964506673818026	100	100	1635	0	> 1602	> 1602	1635 Sparagus Garden	6	Sparagus Garden|Brome Richard	726	2149	0	0	0
Money-lacks~Sparagus Garden (103)	1	Brome Richard	Brome Richard	Money-lacks	King's Revels Company	970	1635	1640	SparagusGarden_1640	Comedy	DEEP	Adult Professional	3820	Sparagus Garden	Sparagus Garden	25797	0	Comedy	C	Adult Professional	Comedy_Adult Professional	0.964506673818026	100	100	1635	0	> 1602	> 1602	1635 Sparagus Garden	6	Sparagus Garden|Brome Richard	726	2149	0	0	0
Money-lacks~Sparagus Garden (104)	1	Brome Richard	Brome Richard	Money-lacks	King's Revels Company	970	1635	1640	SparagusGarden_1640	Comedy	DEEP	Adult Professional	3820	Sparagus Garden	Sparagus Garden	25797	0	Comedy	C	Adult Professional	Comedy_Adult Professional	0.964506673818026	100	100	1635	0	> 1602	> 1602	1635 Sparagus Garden	6	Sparagus Garden|Brome Richard	726	2149	0	0	0
Friswood~Sparagus Garden (54)	1	Brome Richard	Brome Richard	Friswood	King's Revels Company	970	1635	1640	SparagusGarden_1640	Comedy	DEEP	Adult Professional	3820	Sparagus Garden	Sparagus Garden	25797	0	Comedy	C	Adult Professional	Comedy_Adult Professional	0.964506673818026	100	100	1635	0	> 1602	> 1602	1635 Sparagus Garden	6	Sparagus Garden|Brome Richard	726	2149	0	0	0
Annabel~Sparagus Garden (8)	1	Brome Richard	Brome Richard	Annabel	King's Revels Company	970	1635	1640	SparagusGarden_1640	Comedy	DEEP	Adult Professional	3820	Sparagus Garden	Sparagus Garden	25797	0	Comedy	C	Adult Professional	Comedy_Adult Professional	0.964506673818026	100	100	1635	0	> 1602	> 1602	1635 Sparagus Garden	6	Sparagus Garden|Brome Richard	726	2149	0	0	0
Annabel~Sparagus Garden (18)	1	Brome Richard	Brome Richard	Annabel	King's Revels Company	970	1635	1640	SparagusGarden_1640	Comedy	DEEP	Adult Professional	3820	Sparagus Garden	Sparagus Garden	25797	0	Comedy	C	Adult Professional	Comedy_Adult Professional	0.964506673818026	100	100	1635	0	> 1602	> 1602	1635 Sparagus Garden	6	Sparagus Garden|Brome Richard	726	2149	0	0	0
Thomas Hoyden~Sparagus Garden (3)	1	Brome Richard	Brome Richard	Thomas Hoyden	King's Revels Company	970	1635	1640	SparagusGarden_1640	Comedy	DEEP	Adult Professional	3820	Sparagus Garden	Sparagus Garden	25797	0	Comedy	C	Adult Professional	Comedy_Adult Professional	0.964506673818026	100	100	1635	0	> 1602	> 1602	1635 Sparagus Garden	6	Sparagus Garden|Brome Richard	726	2149	0	0	0
Thomas Hoyden~Sparagus Garden (4)	1	Brome Richard	Brome Richard	Thomas Hoyden	King's Revels Company	970	1635	1640	SparagusGarden_1640	Comedy	DEEP	Adult Professional	3820	Sparagus Garden	Sparagus Garden	25797	0	Comedy	C	Adult Professional	Comedy_Adult Professional	0.964506673818026	100	100	1635	0	> 1602	> 1602	1635 Sparagus Garden	6	Sparagus Garden|Brome Richard	726	2149	0	0	0
Thomas Hoyden~Sparagus Garden (6)	1	Brome Richard	Brome Richard	Thomas Hoyden	King's Revels Company	970	1635	1640	SparagusGarden_1640	Comedy	DEEP	Adult Professional	3820	Sparagus Garden	Sparagus Garden	25797	0	Comedy	C	Adult Professional	Comedy_Adult Professional	0.964506673818026	100	100	1635	0	> 1602	> 1602	1635 Sparagus Garden	6	Sparagus Garden|Brome Richard	726	2149	0	0	0
Touchwood~Sparagus Garden (7)	1	Brome Richard	Brome Richard	Touchwood	King's Revels Company	970	1635	1640	SparagusGarden_1640	Comedy	DEEP	Adult Professional	3820	Sparagus Garden	Sparagus Garden	25797	0	Comedy	C	Adult Professional	Comedy_Adult Professional	0.964506673818026	100	100	1635	0	> 1602	> 1602	1635 Sparagus Garden	6	Sparagus Garden|Brome Richard	726	2149	0	0	0
Touchwood~Sparagus Garden (21)	1	Brome Richard	Brome Richard	Touchwood	King's Revels Company	970	1635	1640	SparagusGarden_1640	Comedy	DEEP	Adult Professional	3820	Sparagus Garden	Sparagus Garden	25797	0	Comedy	C	Adult Professional	Comedy_Adult Professional	0.964506673818026	100	100	1635	0	> 1602	> 1602	1635 Sparagus Garden	6	Sparagus Garden|Brome Richard	726	2149	0	0	0
Touchwood~Sparagus Garden (84)	1	Brome Richard	Brome Richard	Touchwood	King's Revels Company	970	1635	1640	SparagusGarden_1640	Comedy	DEEP	Adult Professional	3820	Sparagus Garden	Sparagus Garden	25797	0	Comedy	C	Adult Professional	Comedy_Adult Professional	0.964506673818026	100	100	1635	0	> 1602	> 1602	1635 Sparagus Garden	6	Sparagus Garden|Brome Richard	726	2149	0	0	0
Touchwood~Sparagus Garden (85)	1	Brome Richard	Brome Richard	Touchwood	King's Revels Company	970	1635	1640	SparagusGarden_1640	Comedy	DEEP	Adult Professional	3820	Sparagus Garden	Sparagus Garden	25797	0	Comedy	C	Adult Professional	Comedy_Adult Professional	0.964506673818026	100	100	1635	0	> 1602	> 1602	1635 Sparagus Garden	6	Sparagus Garden|Brome Richard	726	2149	0	0	0
Touchwood~Sparagus Garden (86)	1	Brome Richard	Brome Richard	Touchwood	King's Revels Company	970	1635	1640	SparagusGarden_1640	Comedy	DEEP	Adult Professional	3820	Sparagus Garden	Sparagus Garden	25797	0	Comedy	C	Adult Professional	Comedy_Adult Professional	0.964506673818026	100	100	1635	0	> 1602	> 1602	1635 Sparagus Garden	6	Sparagus Garden|Brome Richard	726	2149	0	0	0
Dorcas/Damaris~Weeding of the Covent Garden (20)	1	Brome Richard	Brome Richard	Dorcas/Damaris	King's Men	5182.04	1632	1658	WeedingofCoventGarden_1658	Comedy	DEEP	Adult Professional	B4872	Weeding of the Covent Garden	Weeding of the Covent Garden	24545	0	Comedy	C	Adult Professional	Comedy_Adult Professional	0.929831990101013	100	100	1632	0	> 1602	> 1602	1632 Weeding of the Covent Garden	6	Weeding of the Covent Garden|Brome Richard	128	3163	0	0	0
Mun Clotpoll~Weeding of the Covent Garden (30)	1	Brome Richard	Brome Richard	Mun Clotpoll	King's Men	5182.04	1632	1658	WeedingofCoventGarden_1658	Comedy	DEEP	Adult Professional	B4872	Weeding of the Covent Garden	Weeding of the Covent Garden	24545	0	Comedy	C	Adult Professional	Comedy_Adult Professional	0.929831990101013	100	100	1632	0	> 1602	> 1602	1632 Weeding of the Covent Garden	6	Weeding of the Covent Garden|Brome Richard	128	3163	0	0	0
Tailor~Weeding of the Covent Garden (10)	1	Brome Richard	Brome Richard	Tailor	King's Men	5182.04	1632	1658	WeedingofCoventGarden_1658	Comedy	DEEP	Adult Professional	B4872	Weeding of the Covent Garden	Weeding of the Covent Garden	24545	0	Comedy	C	Adult Professional	Comedy_Adult Professional	0.929831990101013	100	100	1632	0	> 1602	> 1602	1632 Weeding of the Covent Garden	6	Weeding of the Covent Garden|Brome Richard	128	3163	0	0	0
Lucie~Weeding of the Covent Garden (16)	1	Brome Richard	Brome Richard	Lucie	King's Men	5182.04	1632	1658	WeedingofCoventGarden_1658	Comedy	DEEP	Adult Professional	B4872	Weeding of the Covent Garden	Weeding of the Covent Garden	24545	0	Comedy	C	Adult Professional	Comedy_Adult Professional	0.929831990101013	100	100	1632	0	> 1602	> 1602	1632 Weeding of the Covent Garden	6	Weeding of the Covent Garden|Brome Richard	128	3163	0	0	0
Shoemaker~Weeding of the Covent Garden (16)	1	Brome Richard	Brome Richard	Shoemaker	King's Men	5182.04	1632	1658	WeedingofCoventGarden_1658	Comedy	DEEP	Adult Professional	B4872	Weeding of the Covent Garden	Weeding of the Covent Garden	24545	0	Comedy	C	Adult Professional	Comedy_Adult Professional	0.929831990101013	100	100	1632	0	> 1602	> 1602	1632 Weeding of the Covent Garden	6	Weeding of the Covent Garden|Brome Richard	128	3163	0	0	0
Nicholas~Weeding of the Covent Garden (127)	1	Brome Richard	Brome Richard	Nicholas	King's Men	5182.04	1632	1658	WeedingofCoventGarden_1658	Comedy	DEEP	Adult Professional	B4872	Weeding of the Covent Garden	Weeding of the Covent Garden	24545	0	Comedy	C	Adult Professional	Comedy_Adult Professional	0.929831990101013	100	100	1632	0	> 1602	> 1602	1632 Weeding of the Covent Garden	6	Weeding of the Covent Garden|Brome Richard	128	3163	0	0	0
Belt~Weeding of the Covent Garden (21)	1	Brome Richard	Brome Richard	Belt	King's Men	5182.04	1632	1658	WeedingofCoventGarden_1658	Comedy	DEEP	Adult Professional	B4872	Weeding of the Covent Garden	Weeding of the Covent Garden	24545	0	Comedy	C	Adult Professional	Comedy_Adult Professional	0.929831990101013	100	100	1632	0	> 1602	> 1602	1632 Weeding of the Covent Garden	6	Weeding of the Covent Garden|Brome Richard	128	3163	0	0	0
Claudio~All Fools (12)	1	Chapman George	Chapman George	Claudio	Children of the Queen's Revels	407	1601	1605	AllFools_1605	Comedy	DEEP	Boys Professional	4963	All Fools	All Fools	19188	0	Comedy	C	Boys Professional	Comedy_Boys Professional	0.354942671503244	40	40	1601	0	1597-1602	1597-1602	1601 All Fools	13	All Fools|Chapman George	1772	478	0	0	0
Cornelio~All Fools (45)	1	Chapman George	Chapman George	Cornelio	Children of the Queen's Revels	407	1601	1605	AllFools_1605	Comedy	DEEP	Boys Professional	4963	All Fools	All Fools	19188	0	Comedy	C	Boys Professional	Comedy_Boys Professional	0.354942671503244	40	40	1601	0	1597-1602	1597-1602	1601 All Fools	13	All Fools|Chapman George	1772	478	0	0	0
Gostanzo~All Fools (1)	1	Chapman George	Chapman George	Gostanzo	Children of the Queen's Revels	407	1601	1605	AllFools_1605	Comedy	DEEP	Boys Professional	4963	All Fools	All Fools	19188	0	Comedy	C	Boys Professional	Comedy_Boys Professional	0.354942671503244	40	40	1601	0	1597-1602	1597-1602	1601 All Fools	13	All Fools|Chapman George	1772	478	0	0	0
Pego.~Blind Beggar of Alexandria (1)	1	Chapman George	Chapman George	Pego.	Admiral's (Nottingham's) Men	249	1596	1598	BlindBeggar_1598	Comedy	DEEP	Adult Professional	4965	Blind Beggar of Alexandria	Blind Beggar of Alexandria	13139	0	Comedy	C	Adult Professional	Comedy_Adult Professional	0.20218586947828	30	30	1596	0	< 1597	< 1597	1596 Blind Beggar of Alexandria	13	Blind Beggar of Alexandria|Chapman George	1138	437	0	0	0
Irus or Jrus or Count Hermes or Cleanthes or Leon~Blind Beggar of Alexandria (1)	1	Chapman George	Chapman George	Irus or Jrus or Count Hermes or Cleanthes or Leon	Admiral's (Nottingham's) Men	249	1596	1598	BlindBeggar_1598	Comedy	DEEP	Adult Professional	4965	Blind Beggar of Alexandria	Blind Beggar of Alexandria	13139	0	Comedy	C	Adult Professional	Comedy_Adult Professional	0.20218586947828	30	30	1596	0	< 1597	< 1597	1596 Blind Beggar of Alexandria	13	Blind Beggar of Alexandria|Chapman George	1138	437	0	0	0
Bussy D'Ambois; unemployed soldier~Bussy D'Ambois (8)	1	Chapman George	Chapman George	Bussy D'Ambois; unemployed soldier	Children of Paul's (second)	472	1604	1607	BussyDAmbois_1607	Foreign History	DEEP	Boys Professional	4966	Bussy D'Ambois	Bussy D'Ambois	19844	0	Misc	M	Boys Professional	Misc_Boys Professional	0.452930410685637	50	50	1604	0	> 1602	> 1602	1604 Bussy D'Ambois	13	Bussy D'Ambois|Chapman George	2152	150	0	0	0
Bussy D'Ambois; unemployed soldier~Bussy D'Ambois (13)	1	Chapman George	Chapman George	Bussy D'Ambois; unemployed soldier	Children of Paul's (second)	472	1604	1607	BussyDAmbois_1607	Foreign History	DEEP	Boys Professional	4966	Bussy D'Ambois	Bussy D'Ambois	19844	0	Misc	M	Boys Professional	Misc_Boys Professional	0.452930410685637	50	50	1604	0	> 1602	> 1602	1604 Bussy D'Ambois	13	Bussy D'Ambois|Chapman George	2152	150	0	0	0
Monsieur; the King's brother~Bussy D'Ambois (35)	1	Chapman George	Chapman George	Monsieur; the King's brother	Children of Paul's (second)	472	1604	1607	BussyDAmbois_1607	Foreign History	DEEP	Boys Professional	4966	Bussy D'Ambois	Bussy D'Ambois	19844	0	Misc	M	Boys Professional	Misc_Boys Professional	0.452930410685637	50	50	1604	0	> 1602	> 1602	1604 Bussy D'Ambois	13	Bussy D'Ambois|Chapman George	2152	150	0	0	0
Monsieur; the King's brother~Bussy D'Ambois (76)	1	Chapman George	Chapman George	Monsieur; the King's brother	Children of Paul's (second)	472	1604	1607	BussyDAmbois_1607	Foreign History	DEEP	Boys Professional	4966	Bussy D'Ambois	Bussy D'Ambois	19844	0	Misc	M	Boys Professional	Misc_Boys Professional	0.452930410685637	50	50	1604	0	> 1602	> 1602	1604 Bussy D'Ambois	13	Bussy D'Ambois|Chapman George	2152	150	0	0	0
Tamyra; countess of Montsurry~Bussy D'Ambois (25)	1	Chapman George	Chapman George	Tamyra; countess of Montsurry	Children of Paul's (second)	472	1604	1607	BussyDAmbois_1607	Foreign History	DEEP	Boys Professional	4966	Bussy D'Ambois	Bussy D'Ambois	19844	0	Misc	M	Boys Professional	Misc_Boys Professional	0.452930410685637	50	50	1604	0	> 1602	> 1602	1604 Bussy D'Ambois	13	Bussy D'Ambois|Chapman George	2152	150	0	0	0
Maffe; Monsieur's steward~Bussy D'Ambois (3)	1	Chapman George	Chapman George	Maffe; Monsieur's steward	Children of Paul's (second)	472	1604	1607	BussyDAmbois_1607	Foreign History	DEEP	Boys Professional	4966	Bussy D'Ambois	Bussy D'Ambois	19844	0	Misc	M	Boys Professional	Misc_Boys Professional	0.452930410685637	50	50	1604	0	> 1602	> 1602	1604 Bussy D'Ambois	13	Bussy D'Ambois|Chapman George	2152	150	0	0	0
Behemoth; spirit~Bussy D'Ambois (15)	1	Chapman George	Chapman George	Behemoth; spirit	Children of Paul's (second)	472	1604	1607	BussyDAmbois_1607	Foreign History	DEEP	Boys Professional	4966	Bussy D'Ambois	Bussy D'Ambois	19844	0	Misc	M	Boys Professional	Misc_Boys Professional	0.452930410685637	50	50	1604	0	> 1602	> 1602	1604 Bussy D'Ambois	13	Bussy D'Ambois|Chapman George	2152	150	0	0	0
Friar Comolet~Bussy D'Ambois (4)	1	Chapman George	Chapman George	Friar Comolet	Children of Paul's (second)	472	1604	1607	BussyDAmbois_1607	Foreign History	DEEP	Boys Professional	4966	Bussy D'Ambois	Bussy D'Ambois	19844	0	Misc	M	Boys Professional	Misc_Boys Professional	0.452930410685637	50	50	1604	0	> 1602	> 1602	1604 Bussy D'Ambois	13	Bussy D'Ambois|Chapman George	2152	150	0	0	0
Cornelia~Caesar and Pompey (17)	1	Chapman George	Chapman George	Cornelia	Unknown	769	1605	1631	CaesarandPompey_1631	Classical History	DEEP	Adult Professional (?); Unacted (?)	4993	Caesar and Pompey	Caesar and Pompey	16755	0	Misc	M	Misc	Misc_Misc	0.492262887737771	50	50	1605	0	> 1602	> 1602	1605 Caesar and Pompey	13	Caesar and Pompey|Chapman George	2483	0	0	0	0
Cornelia~Caesar and Pompey (21)	1	Chapman George	Chapman George	Cornelia	Unknown	769	1605	1631	CaesarandPompey_1631	Classical History	DEEP	Adult Professional (?); Unacted (?)	4993	Caesar and Pompey	Caesar and Pompey	16755	0	Misc	M	Misc	Misc_Misc	0.492262887737771	50	50	1605	0	> 1602	> 1602	1605 Caesar and Pompey	13	Caesar and Pompey|Chapman George	2483	0	0	0	0
Omnes/Senate/People/Gen/etc combined speech~Caesar and Pompey (10)	1	Chapman George	Chapman George	Omnes/Senate/People/Gen/etc combined speech	Unknown	769	1605	1631	CaesarandPompey_1631	Classical History	DEEP	Adult Professional (?); Unacted (?)	4993	Caesar and Pompey	Caesar and Pompey	16755	0	Misc	M	Misc	Misc_Misc	0.492262887737771	50	50	1605	0	> 1602	> 1602	1605 Caesar and Pompey	13	Caesar and Pompey|Chapman George	2483	0	0	0	0
Omnes/Senate/People/Gen/etc combined speech~Caesar and Pompey (11)	1	Chapman George	Chapman George	Omnes/Senate/People/Gen/etc combined speech	Unknown	769	1605	1631	CaesarandPompey_1631	Classical History	DEEP	Adult Professional (?); Unacted (?)	4993	Caesar and Pompey	Caesar and Pompey	16755	0	Misc	M	Misc	Misc_Misc	0.492262887737771	50	50	1605	0	> 1602	> 1602	1605 Caesar and Pompey	13	Caesar and Pompey|Chapman George	2483	0	0	0	0
Fronto~Caesar and Pompey (28)	1	Chapman George	Chapman George	Fronto	Unknown	769	1605	1631	CaesarandPompey_1631	Classical History	DEEP	Adult Professional (?); Unacted (?)	4993	Caesar and Pompey	Caesar and Pompey	16755	0	Misc	M	Misc	Misc_Misc	0.492262887737771	50	50	1605	0	> 1602	> 1602	1605 Caesar and Pompey	13	Caesar and Pompey|Chapman George	2483	0	0	0	0
Athenodorus~Caesar and Pompey (9)	1	Chapman George	Chapman George	Athenodorus	Unknown	769	1605	1631	CaesarandPompey_1631	Classical History	DEEP	Adult Professional (?); Unacted (?)	4993	Caesar and Pompey	Caesar and Pompey	16755	0	Misc	M	Misc	Misc_Misc	0.492262887737771	50	50	1605	0	> 1602	> 1602	1605 Caesar and Pompey	13	Caesar and Pompey|Chapman George	2483	0	0	0	0
Henry IV~Conspiracy of Charles Duke of Byron (31)	1	Chapman George	Chapman George	Henry IV	Children of the Queen's Revels	5069.01	1608	1608	ByronsConspiracy_1608	Tragedy	DEEP	Boys Professional	4968	Conspiracy of Charles Duke of Byron	Conspiracy of Charles Duke of Byron	16441	0	Tragedy	T	Boys Professional	Tragedy_Boys Professional	0.599570918432158	60	60	1608	0	> 1602	> 1602	1608 Conspiracy of Charles Duke of Byron	13	Conspiracy of Charles Duke of Byron|Chapman George	1966	91	0	0	0
Bassiolo~Gentleman Usher (176)	1	Chapman George	Chapman George	Bassiolo	unknown	419	1602	1606	GentlemanUsher_1606	Comedy	DEEP	Boys Professional	4978	Gentleman Usher	Gentleman Usher	20920	0	Comedy	C	Boys Professional	Comedy_Boys Professional	0.379464306718044	40	40	1602	0	1597-1602	1597-1602	1602 Gentleman Usher	13	Gentleman Usher|Chapman George	2119	299	0	0	0
Medice or Mendice~Gentleman Usher (9)	1	Chapman George	Chapman George	Medice or Mendice	unknown	419	1602	1606	GentlemanUsher_1606	Comedy	DEEP	Boys Professional	4978	Gentleman Usher	Gentleman Usher	20920	0	Comedy	C	Boys Professional	Comedy_Boys Professional	0.379464306718044	40	40	1602	0	1597-1602	1597-1602	1602 Gentleman Usher	13	Gentleman Usher|Chapman George	2119	299	0	0	0
Quintiliano~May Day (42)	1	Chapman George	Chapman George	Quintiliano	Children of the Chapel (second)	573	1602	1611	MayDay_1611	Comedy	DEEP	Boys Professional	4980	May Day	May Day	23156	0	Comedy	C	Boys Professional	Comedy_Boys Professional	0.379464306718044	40	40	1602	0	1597-1602	1597-1602	1602 May Day	13	May Day|Chapman George	171	2415	0	0	0
Angelo~May Day (82)	1	Chapman George	Chapman George	Angelo	Children of the Chapel (second)	573	1602	1611	MayDay_1611	Comedy	DEEP	Boys Professional	4980	May Day	May Day	23156	0	Comedy	C	Boys Professional	Comedy_Boys Professional	0.379464306718044	40	40	1602	0	1597-1602	1597-1602	1602 May Day	13	May Day|Chapman George	171	2415	0	0	0
Innocentio~May Day (20)	1	Chapman George	Chapman George	Innocentio	Children of the Chapel (second)	573	1602	1611	MayDay_1611	Comedy	DEEP	Boys Professional	4980	May Day	May Day	23156	0	Comedy	C	Boys Professional	Comedy_Boys Professional	0.379464306718044	40	40	1602	0	1597-1602	1597-1602	1602 May Day	13	May Day|Chapman George	171	2415	0	0	0
Innocentio~May Day (33)	1	Chapman George	Chapman George	Innocentio	Children of the Chapel (second)	573	1602	1611	MayDay_1611	Comedy	DEEP	Boys Professional	4980	May Day	May Day	23156	0	Comedy	C	Boys Professional	Comedy_Boys Professional	0.379464306718044	40	40	1602	0	1597-1602	1597-1602	1602 May Day	13	May Day|Chapman George	171	2415	0	0	0
Rhoderique~Monsieur D'Olive (66)	1	Chapman George	Chapman George	Rhoderique	Children of the Queen's Revels	445	1605	1606	MonsieurdOlive_1606	Comedy	DEEP	Boys Professional	4983	Monsieur D'Olive	Monsieur D'Olive	17554	0	Comedy	C	Boys Professional	Comedy_Boys Professional	0.492262887737771	50	50	1605	0	> 1602	> 1602	1605 Monsieur D'Olive	13	Monsieur D'Olive|Chapman George	863	1099	0	0	0
Rhoderique~Monsieur D'Olive (67)	1	Chapman George	Chapman George	Rhoderique	Children of the Queen's Revels	445	1605	1606	MonsieurdOlive_1606	Comedy	DEEP	Boys Professional	4983	Monsieur D'Olive	Monsieur D'Olive	17554	0	Comedy	C	Boys Professional	Comedy_Boys Professional	0.492262887737771	50	50	1605	0	> 1602	> 1602	1605 Monsieur D'Olive	13	Monsieur D'Olive|Chapman George	863	1099	0	0	0
Rhoderique~Monsieur D'Olive (71)	1	Chapman George	Chapman George	Rhoderique	Children of the Queen's Revels	445	1605	1606	MonsieurdOlive_1606	Comedy	DEEP	Boys Professional	4983	Monsieur D'Olive	Monsieur D'Olive	17554	0	Comedy	C	Boys Professional	Comedy_Boys Professional	0.492262887737771	50	50	1605	0	> 1602	> 1602	1605 Monsieur D'Olive	13	Monsieur D'Olive|Chapman George	863	1099	0	0	0
Eurione~Monsieur D'Olive (15)	1	Chapman George	Chapman George	Eurione	Children of the Queen's Revels	445	1605	1606	MonsieurdOlive_1606	Comedy	DEEP	Boys Professional	4983	Monsieur D'Olive	Monsieur D'Olive	17554	0	Comedy	C	Boys Professional	Comedy_Boys Professional	0.492262887737771	50	50	1605	0	> 1602	> 1602	1605 Monsieur D'Olive	13	Monsieur D'Olive|Chapman George	863	1099	0	0	0
Marcellina Countess~Monsieur D'Olive (1)	1	Chapman George	Chapman George	Marcellina Countess	Children of the Queen's Revels	445	1605	1606	MonsieurdOlive_1606	Comedy	DEEP	Boys Professional	4983	Monsieur D'Olive	Monsieur D'Olive	17554	0	Comedy	C	Boys Professional	Comedy_Boys Professional	0.492262887737771	50	50	1605	0	> 1602	> 1602	1605 Monsieur D'Olive	13	Monsieur D'Olive|Chapman George	863	1099	0	0	0
Vandome~Monsieur D'Olive (63)	1	Chapman George	Chapman George	Vandome	Children of the Queen's Revels	445	1605	1606	MonsieurdOlive_1606	Comedy	DEEP	Boys Professional	4983	Monsieur D'Olive	Monsieur D'Olive	17554	0	Comedy	C	Boys Professional	Comedy_Boys Professional	0.492262887737771	50	50	1605	0	> 1602	> 1602	1605 Monsieur D'Olive	13	Monsieur D'Olive|Chapman George	863	1099	0	0	0
Earl Mont Sureau~Revenge of Bussy D'Ambois (20)	1	Chapman George	Chapman George	Earl Mont Sureau	Children of the Queen's Revels	585	1610	1613	RevengeofBussy_SilentReg_1613	Tragedy	DEEP	Boys Professional	4989	Revenge of Bussy D'Ambois	Revenge of Bussy D'Ambois	19655	0	Tragedy	T	Boys Professional	Tragedy_Boys Professional	0.636885018372407	70	70	1610	0	> 1602	> 1602	1610 Revenge of Bussy D'Ambois	13	Revenge of Bussy D'Ambois|Chapman George	2384	19	0	0	0
Earl Mont Sureau~Revenge of Bussy D'Ambois (21)	1	Chapman George	Chapman George	Earl Mont Sureau	Children of the Queen's Revels	585	1610	1613	RevengeofBussy_SilentReg_1613	Tragedy	DEEP	Boys Professional	4989	Revenge of Bussy D'Ambois	Revenge of Bussy D'Ambois	19655	0	Tragedy	T	Boys Professional	Tragedy_Boys Professional	0.636885018372407	70	70	1610	0	> 1602	> 1602	1610 Revenge of Bussy D'Ambois	13	Revenge of Bussy D'Ambois|Chapman George	2384	19	0	0	0
messenger~Revenge of Bussy D'Ambois (8)	1	Chapman George	Chapman George	messenger	Children of the Queen's Revels	585	1610	1613	RevengeofBussy_SilentReg_1613	Tragedy	DEEP	Boys Professional	4989	Revenge of Bussy D'Ambois	Revenge of Bussy D'Ambois	19655	0	Tragedy	T	Boys Professional	Tragedy_Boys Professional	0.636885018372407	70	70	1610	0	> 1602	> 1602	1610 Revenge of Bussy D'Ambois	13	Revenge of Bussy D'Ambois|Chapman George	2384	19	0	0	0
Marquesse Renel~Revenge of Bussy D'Ambois (24)	1	Chapman George	Chapman George	Marquesse Renel	Children of the Queen's Revels	585	1610	1613	RevengeofBussy_SilentReg_1613	Tragedy	DEEP	Boys Professional	4989	Revenge of Bussy D'Ambois	Revenge of Bussy D'Ambois	19655	0	Tragedy	T	Boys Professional	Tragedy_Boys Professional	0.636885018372407	70	70	1610	0	> 1602	> 1602	1610 Revenge of Bussy D'Ambois	13	Revenge of Bussy D'Ambois|Chapman George	2384	19	0	0	0
Clermont d'Ambois~Revenge of Bussy D'Ambois (79)	1	Chapman George	Chapman George	Clermont d'Ambois	Children of the Queen's Revels	585	1610	1613	RevengeofBussy_SilentReg_1613	Tragedy	DEEP	Boys Professional	4989	Revenge of Bussy D'Ambois	Revenge of Bussy D'Ambois	19655	0	Tragedy	T	Boys Professional	Tragedy_Boys Professional	0.636885018372407	70	70	1610	0	> 1602	> 1602	1610 Revenge of Bussy D'Ambois	13	Revenge of Bussy D'Ambois|Chapman George	2384	19	0	0	0
Will.~Sir Giles Goosecap (13)	1	Chapman George	Chapman George	Will.	Children of the Chapel (second)	421	1602	1606	SirGilesGoosecap_1606	Comedy	DEEP	Boys Professional	12050	Sir Giles Goosecap	Sir Giles Goosecap	20642	0	Comedy	C	Boys Professional	Comedy_Boys Professional	0.379464306718044	40	40	1602	0	1597-1602	1597-1602	1602 Sir Giles Goosecap	13	Sir Giles Goosecap|Chapman George	683	1908	0	0	0
Eugenia~Sir Giles Goosecap (1)	1	Chapman George	Chapman George	Eugenia	Children of the Chapel (second)	421	1602	1606	SirGilesGoosecap_1606	Comedy	DEEP	Boys Professional	12050	Sir Giles Goosecap	Sir Giles Goosecap	20642	0	Comedy	C	Boys Professional	Comedy_Boys Professional	0.379464306718044	40	40	1602	0	1597-1602	1597-1602	1602 Sir Giles Goosecap	13	Sir Giles Goosecap|Chapman George	683	1908	0	0	0
Doctor~Sir Giles Goosecap (5)	1	Chapman George	Chapman George	Doctor	Children of the Chapel (second)	421	1602	1606	SirGilesGoosecap_1606	Comedy	DEEP	Boys Professional	12050	Sir Giles Goosecap	Sir Giles Goosecap	20642	0	Comedy	C	Boys Professional	Comedy_Boys Professional	0.379464306718044	40	40	1602	0	1597-1602	1597-1602	1602 Sir Giles Goosecap	13	Sir Giles Goosecap|Chapman George	683	1908	0	0	0
Rudesby~Sir Giles Goosecap (17)	1	Chapman George	Chapman George	Rudesby	Children of the Chapel (second)	421	1602	1606	SirGilesGoosecap_1606	Comedy	DEEP	Boys Professional	12050	Sir Giles Goosecap	Sir Giles Goosecap	20642	0	Comedy	C	Boys Professional	Comedy_Boys Professional	0.379464306718044	40	40	1602	0	1597-1602	1597-1602	1602 Sir Giles Goosecap	13	Sir Giles Goosecap|Chapman George	683	1908	0	0	0
Rudesby~Sir Giles Goosecap (25)	1	Chapman George	Chapman George	Rudesby	Children of the Chapel (second)	421	1602	1606	SirGilesGoosecap_1606	Comedy	DEEP	Boys Professional	12050	Sir Giles Goosecap	Sir Giles Goosecap	20642	0	Comedy	C	Boys Professional	Comedy_Boys Professional	0.379464306718044	40	40	1602	0	1597-1602	1597-1602	1602 Sir Giles Goosecap	13	Sir Giles Goosecap|Chapman George	683	1908	0	0	0
Wynnifred~Sir Giles Goosecap (1)	1	Chapman George	Chapman George	Wynnifred	Children of the Chapel (second)	421	1602	1606	SirGilesGoosecap_1606	Comedy	DEEP	Boys Professional	12050	Sir Giles Goosecap	Sir Giles Goosecap	20642	0	Comedy	C	Boys Professional	Comedy_Boys Professional	0.379464306718044	40	40	1602	0	1597-1602	1597-1602	1602 Sir Giles Goosecap	13	Sir Giles Goosecap|Chapman George	683	1908	0	0	0
Momford~Sir Giles Goosecap (10)	1	Chapman George	Chapman George	Momford	Children of the Chapel (second)	421	1602	1606	SirGilesGoosecap_1606	Comedy	DEEP	Boys Professional	12050	Sir Giles Goosecap	Sir Giles Goosecap	20642	0	Comedy	C	Boys Professional	Comedy_Boys Professional	0.379464306718044	40	40	1602	0	1597-1602	1597-1602	1602 Sir Giles Goosecap	13	Sir Giles Goosecap|Chapman George	683	1908	0	0	0
Ero~Widow's Tears (37)	1	Chapman George	Chapman George	Ero	Children of the Queen's Revels	577	1604	1612	WidowsTears_1612	Comedy	DEEP	Boys Professional	4994	Widow's Tears	Widow's Tears	22020	0	Comedy	C	Boys Professional	Comedy_Boys Professional	0.452930410685637	50	50	1604	0	> 1602	> 1602	1604 Widow's Tears	13	Widow's Tears|Chapman George	723	1895	0	0	0
Cynthia~Widow's Tears (14)	1	Chapman George	Chapman George	Cynthia	Children of the Queen's Revels	577	1604	1612	WidowsTears_1612	Comedy	DEEP	Boys Professional	4994	Widow's Tears	Widow's Tears	22020	0	Comedy	C	Boys Professional	Comedy_Boys Professional	0.452930410685637	50	50	1604	0	> 1602	> 1602	1604 Widow's Tears	13	Widow's Tears|Chapman George	723	1895	0	0	0
Tharsalio~Widow's Tears (132)	1	Chapman George	Chapman George	Tharsalio	Children of the Queen's Revels	577	1604	1612	WidowsTears_1612	Comedy	DEEP	Boys Professional	4994	Widow's Tears	Widow's Tears	22020	0	Comedy	C	Boys Professional	Comedy_Boys Professional	0.452930410685637	50	50	1604	0	> 1602	> 1602	1604 Widow's Tears	13	Widow's Tears|Chapman George	723	1895	0	0	0
Tharsalio~Widow's Tears (145)	1	Chapman George	Chapman George	Tharsalio	Children of the Queen's Revels	577	1604	1612	WidowsTears_1612	Comedy	DEEP	Boys Professional	4994	Widow's Tears	Widow's Tears	22020	0	Comedy	C	Boys Professional	Comedy_Boys Professional	0.452930410685637	50	50	1604	0	> 1602	> 1602	1604 Widow's Tears	13	Widow's Tears|Chapman George	723	1895	0	0	0
Thomasin~Widow's Tears (1)	1	Chapman George	Chapman George	Thomasin	Children of the Queen's Revels	577	1604	1612	WidowsTears_1612	Comedy	DEEP	Boys Professional	4994	Widow's Tears	Widow's Tears	22020	0	Comedy	C	Boys Professional	Comedy_Boys Professional	0.452930410685637	50	50	1604	0	> 1602	> 1602	1604 Widow's Tears	13	Widow's Tears|Chapman George	723	1895	0	0	0
Lysander~Widow's Tears (33)	1	Chapman George	Chapman George	Lysander	Children of the Queen's Revels	577	1604	1612	WidowsTears_1612	Comedy	DEEP	Boys Professional	4994	Widow's Tears	Widow's Tears	22020	0	Comedy	C	Boys Professional	Comedy_Boys Professional	0.452930410685637	50	50	1604	0	> 1602	> 1602	1604 Widow's Tears	13	Widow's Tears|Chapman George	723	1895	0	0	0
Lysander~Widow's Tears (37)	1	Chapman George	Chapman George	Lysander	Children of the Queen's Revels	577	1604	1612	WidowsTears_1612	Comedy	DEEP	Boys Professional	4994	Widow's Tears	Widow's Tears	22020	0	Comedy	C	Boys Professional	Comedy_Boys Professional	0.452930410685637	50	50	1604	0	> 1602	> 1602	1604 Widow's Tears	13	Widow's Tears|Chapman George	723	1895	0	0	0
Lysander~Widow's Tears (73)	1	Chapman George	Chapman George	Lysander	Children of the Queen's Revels	577	1604	1612	WidowsTears_1612	Comedy	DEEP	Boys Professional	4994	Widow's Tears	Widow's Tears	22020	0	Comedy	C	Boys Professional	Comedy_Boys Professional	0.452930410685637	50	50	1604	0	> 1602	> 1602	1604 Widow's Tears	13	Widow's Tears|Chapman George	723	1895	0	0	0
Lysander~Widow's Tears (77)	1	Chapman George	Chapman George	Lysander	Children of the Queen's Revels	577	1604	1612	WidowsTears_1612	Comedy	DEEP	Boys Professional	4994	Widow's Tears	Widow's Tears	22020	0	Comedy	C	Boys Professional	Comedy_Boys Professional	0.452930410685637	50	50	1604	0	> 1602	> 1602	1604 Widow's Tears	13	Widow's Tears|Chapman George	723	1895	0	0	0
Lysander~Widow's Tears (130)	1	Chapman George	Chapman George	Lysander	Children of the Queen's Revels	577	1604	1612	WidowsTears_1612	Comedy	DEEP	Boys Professional	4994	Widow's Tears	Widow's Tears	22020	0	Comedy	C	Boys Professional	Comedy_Boys Professional	0.452930410685637	50	50	1604	0	> 1602	> 1602	1604 Widow's Tears	13	Widow's Tears|Chapman George	723	1895	0	0	0
Lysander~Widow's Tears (132)	1	Chapman George	Chapman George	Lysander	Children of the Queen's Revels	577	1604	1612	WidowsTears_1612	Comedy	DEEP	Boys Professional	4994	Widow's Tears	Widow's Tears	22020	0	Comedy	C	Boys Professional	Comedy_Boys Professional	0.452930410685637	50	50	1604	0	> 1602	> 1602	1604 Widow's Tears	13	Widow's Tears|Chapman George	723	1895	0	0	0
Governor of Cyprus~Widow's Tears (23)	1	Chapman George	Chapman George	Governor of Cyprus	Children of the Queen's Revels	577	1604	1612	WidowsTears_1612	Comedy	DEEP	Boys Professional	4994	Widow's Tears	Widow's Tears	22020	0	Comedy	C	Boys Professional	Comedy_Boys Professional	0.452930410685637	50	50	1604	0	> 1602	> 1602	1604 Widow's Tears	13	Widow's Tears|Chapman George	723	1895	0	0	0
Eudora~Widow's Tears (26)	1	Chapman George	Chapman George	Eudora	Children of the Queen's Revels	577	1604	1612	WidowsTears_1612	Comedy	DEEP	Boys Professional	4994	Widow's Tears	Widow's Tears	22020	0	Comedy	C	Boys Professional	Comedy_Boys Professional	0.452930410685637	50	50	1604	0	> 1602	> 1602	1604 Widow's Tears	13	Widow's Tears|Chapman George	723	1895	0	0	0
Lucibella~Hoffman (11)	1	Chettle Henry	Chettle Henry	Lucibella	Admiral's (Nottingham's) Men	761	1602	1631	Hoffman_1631	Tragedy	DEEP	Adult Professional	5125	Hoffman	Hoffman	19688	0	Tragedy	T	Adult Professional	Tragedy_Adult Professional	0.379464306718044	40	40	1602	0	1597-1602	1597-1602	1602 Hoffman	1	Hoffman|Chettle Henry	1994	432	0	0	0
Lodowick~Hoffman (15)	1	Chettle Henry	Chettle Henry	Lodowick	Admiral's (Nottingham's) Men	761	1602	1631	Hoffman_1631	Tragedy	DEEP	Adult Professional	5125	Hoffman	Hoffman	19688	0	Tragedy	T	Adult Professional	Tragedy_Adult Professional	0.379464306718044	40	40	1602	0	1597-1602	1597-1602	1602 Hoffman	1	Hoffman|Chettle Henry	1994	432	0	0	0
Otho sometimes called Charles~Hoffman (7)	1	Chettle Henry	Chettle Henry	Otho sometimes called Charles	Admiral's (Nottingham's) Men	761	1602	1631	Hoffman_1631	Tragedy	DEEP	Adult Professional	5125	Hoffman	Hoffman	19688	0	Tragedy	T	Adult Professional	Tragedy_Adult Professional	0.379464306718044	40	40	1602	0	1597-1602	1597-1602	1602 Hoffman	1	Hoffman|Chettle Henry	1994	432	0	0	0
Matthias~Hoffman (16)	1	Chettle Henry	Chettle Henry	Matthias	Admiral's (Nottingham's) Men	761	1602	1631	Hoffman_1631	Tragedy	DEEP	Adult Professional	5125	Hoffman	Hoffman	19688	0	Tragedy	T	Adult Professional	Tragedy_Adult Professional	0.379464306718044	40	40	1602	0	1597-1602	1597-1602	1602 Hoffman	1	Hoffman|Chettle Henry	1994	432	0	0	0
Duke of Austria~Hoffman (10)	1	Chettle Henry	Chettle Henry	Duke of Austria	Admiral's (Nottingham's) Men	761	1602	1631	Hoffman_1631	Tragedy	DEEP	Adult Professional	5125	Hoffman	Hoffman	19688	0	Tragedy	T	Adult Professional	Tragedy_Adult Professional	0.379464306718044	40	40	1602	0	1597-1602	1597-1602	1602 Hoffman	1	Hoffman|Chettle Henry	1994	432	0	0	0
Gartred~Greene's Tu Quoque (1)	1	Cooke John	Cooke Joshua (?)	Gartred	Queen Anne's Men	611	1611	1614	GreenesTuQuoque_1614	Comedy	DEEP	Adult Professional	5673	Greene's Tu Quoque	Greene's Tu Quoque	23456	0	Comedy	C	Adult Professional	Comedy_Adult Professional	0.688506542082457	70	70	1611	0	> 1602	> 1602	1611 Greene's Tu Quoque	1	Greene's Tu Quoque|Cooke John	676	2193	0	0	0
Gartred~Greene's Tu Quoque (2)	1	Cooke John	Cooke Joshua (?)	Gartred	Queen Anne's Men	611	1611	1614	GreenesTuQuoque_1614	Comedy	DEEP	Adult Professional	5673	Greene's Tu Quoque	Greene's Tu Quoque	23456	0	Comedy	C	Adult Professional	Comedy_Adult Professional	0.688506542082457	70	70	1611	0	> 1602	> 1602	1611 Greene's Tu Quoque	1	Greene's Tu Quoque|Cooke John	676	2193	0	0	0
Servant~Greene's Tu Quoque (8)	1	Cooke John	Cooke Joshua (?)	Servant	Queen Anne's Men	611	1611	1614	GreenesTuQuoque_1614	Comedy	DEEP	Adult Professional	5673	Greene's Tu Quoque	Greene's Tu Quoque	23456	0	Comedy	C	Adult Professional	Comedy_Adult Professional	0.688506542082457	70	70	1611	0	> 1602	> 1602	1611 Greene's Tu Quoque	1	Greene's Tu Quoque|Cooke John	676	2193	0	0	0
Joyce~Greene's Tu Quoque (4)	1	Cooke John	Cooke Joshua (?)	Joyce	Queen Anne's Men	611	1611	1614	GreenesTuQuoque_1614	Comedy	DEEP	Adult Professional	5673	Greene's Tu Quoque	Greene's Tu Quoque	23456	0	Comedy	C	Adult Professional	Comedy_Adult Professional	0.688506542082457	70	70	1611	0	> 1602	> 1602	1611 Greene's Tu Quoque	1	Greene's Tu Quoque|Cooke John	676	2193	0	0	0
Joyce~Greene's Tu Quoque (31)	1	Cooke John	Cooke Joshua (?)	Joyce	Queen Anne's Men	611	1611	1614	GreenesTuQuoque_1614	Comedy	DEEP	Adult Professional	5673	Greene's Tu Quoque	Greene's Tu Quoque	23456	0	Comedy	C	Adult Professional	Comedy_Adult Professional	0.688506542082457	70	70	1611	0	> 1602	> 1602	1611 Greene's Tu Quoque	1	Greene's Tu Quoque|Cooke John	676	2193	0	0	0
Joyce~Greene's Tu Quoque (62)	1	Cooke John	Cooke Joshua (?)	Joyce	Queen Anne's Men	611	1611	1614	GreenesTuQuoque_1614	Comedy	DEEP	Adult Professional	5673	Greene's Tu Quoque	Greene's Tu Quoque	23456	0	Comedy	C	Adult Professional	Comedy_Adult Professional	0.688506542082457	70	70	1611	0	> 1602	> 1602	1611 Greene's Tu Quoque	1	Greene's Tu Quoque|Cooke John	676	2193	0	0	0
Joyce~Greene's Tu Quoque (81)	1	Cooke John	Cooke Joshua (?)	Joyce	Queen Anne's Men	611	1611	1614	GreenesTuQuoque_1614	Comedy	DEEP	Adult Professional	5673	Greene's Tu Quoque	Greene's Tu Quoque	23456	0	Comedy	C	Adult Professional	Comedy_Adult Professional	0.688506542082457	70	70	1611	0	> 1602	> 1602	1611 Greene's Tu Quoque	1	Greene's Tu Quoque|Cooke John	676	2193	0	0	0
a Swaggerer~Greene's Tu Quoque (2)	1	Cooke John	Cooke Joshua (?)	a Swaggerer	Queen Anne's Men	611	1611	1614	GreenesTuQuoque_1614	Comedy	DEEP	Adult Professional	5673	Greene's Tu Quoque	Greene's Tu Quoque	23456	0	Comedy	C	Adult Professional	Comedy_Adult Professional	0.688506542082457	70	70	1611	0	> 1602	> 1602	1611 Greene's Tu Quoque	1	Greene's Tu Quoque|Cooke John	676	2193	0	0	0
Ninnie-Hammer~Greene's Tu Quoque (1)	1	Cooke John	Cooke Joshua (?)	Ninnie-Hammer	Queen Anne's Men	611	1611	1614	GreenesTuQuoque_1614	Comedy	DEEP	Adult Professional	5673	Greene's Tu Quoque	Greene's Tu Quoque	23456	0	Comedy	C	Adult Professional	Comedy_Adult Professional	0.688506542082457	70	70	1611	0	> 1602	> 1602	1611 Greene's Tu Quoque	1	Greene's Tu Quoque|Cooke John	676	2193	0	0	0
Ninnie-Hammer~Greene's Tu Quoque (2)	1	Cooke John	Cooke Joshua (?)	Ninnie-Hammer	Queen Anne's Men	611	1611	1614	GreenesTuQuoque_1614	Comedy	DEEP	Adult Professional	5673	Greene's Tu Quoque	Greene's Tu Quoque	23456	0	Comedy	C	Adult Professional	Comedy_Adult Professional	0.688506542082457	70	70	1611	0	> 1602	> 1602	1611 Greene's Tu Quoque	1	Greene's Tu Quoque|Cooke John	676	2193	0	0	0
Will Rash~Greene's Tu Quoque (32)	1	Cooke John	Cooke Joshua (?)	Will Rash	Queen Anne's Men	611	1611	1614	GreenesTuQuoque_1614	Comedy	DEEP	Adult Professional	5673	Greene's Tu Quoque	Greene's Tu Quoque	23456	0	Comedy	C	Adult Professional	Comedy_Adult Professional	0.688506542082457	70	70	1611	0	> 1602	> 1602	1611 Greene's Tu Quoque	1	Greene's Tu Quoque|Cooke John	676	2193	0	0	0
Francis Spendall~Greene's Tu Quoque (87)	1	Cooke John	Cooke Joshua (?)	Francis Spendall	Queen Anne's Men	611	1611	1614	GreenesTuQuoque_1614	Comedy	DEEP	Adult Professional	5673	Greene's Tu Quoque	Greene's Tu Quoque	23456	0	Comedy	C	Adult Professional	Comedy_Adult Professional	0.688506542082457	70	70	1611	0	> 1602	> 1602	1611 Greene's Tu Quoque	1	Greene's Tu Quoque|Cooke John	676	2193	0	0	0
Gervaise Staines.~Greene's Tu Quoque (26)	1	Cooke John	Cooke Joshua (?)	Gervaise Staines.	Queen Anne's Men	611	1611	1614	GreenesTuQuoque_1614	Comedy	DEEP	Adult Professional	5673	Greene's Tu Quoque	Greene's Tu Quoque	23456	0	Comedy	C	Adult Professional	Comedy_Adult Professional	0.688506542082457	70	70	1611	0	> 1602	> 1602	1611 Greene's Tu Quoque	1	Greene's Tu Quoque|Cooke John	676	2193	0	0	0
Gervaise Staines.~Greene's Tu Quoque (34)	1	Cooke John	Cooke Joshua (?)	Gervaise Staines.	Queen Anne's Men	611	1611	1614	GreenesTuQuoque_1614	Comedy	DEEP	Adult Professional	5673	Greene's Tu Quoque	Greene's Tu Quoque	23456	0	Comedy	C	Adult Professional	Comedy_Adult Professional	0.688506542082457	70	70	1611	0	> 1602	> 1602	1611 Greene's Tu Quoque	1	Greene's Tu Quoque|Cooke John	676	2193	0	0	0
Gervaise Staines.~Greene's Tu Quoque (36)	1	Cooke John	Cooke Joshua (?)	Gervaise Staines.	Queen Anne's Men	611	1611	1614	GreenesTuQuoque_1614	Comedy	DEEP	Adult Professional	5673	Greene's Tu Quoque	Greene's Tu Quoque	23456	0	Comedy	C	Adult Professional	Comedy_Adult Professional	0.688506542082457	70	70	1611	0	> 1602	> 1602	1611 Greene's Tu Quoque	1	Greene's Tu Quoque|Cooke John	676	2193	0	0	0
Gervaise Staines.~Greene's Tu Quoque (37)	1	Cooke John	Cooke Joshua (?)	Gervaise Staines.	Queen Anne's Men	611	1611	1614	GreenesTuQuoque_1614	Comedy	DEEP	Adult Professional	5673	Greene's Tu Quoque	Greene's Tu Quoque	23456	0	Comedy	C	Adult Professional	Comedy_Adult Professional	0.688506542082457	70	70	1611	0	> 1602	> 1602	1611 Greene's Tu Quoque	1	Greene's Tu Quoque|Cooke John	676	2193	0	0	0
Gervaise Staines.~Greene's Tu Quoque (41)	1	Cooke John	Cooke Joshua (?)	Gervaise Staines.	Queen Anne's Men	611	1611	1614	GreenesTuQuoque_1614	Comedy	DEEP	Adult Professional	5673	Greene's Tu Quoque	Greene's Tu Quoque	23456	0	Comedy	C	Adult Professional	Comedy_Adult Professional	0.688506542082457	70	70	1611	0	> 1602	> 1602	1611 Greene's Tu Quoque	1	Greene's Tu Quoque|Cooke John	676	2193	0	0	0
Gervaise Staines.~Greene's Tu Quoque (68)	1	Cooke John	Cooke Joshua (?)	Gervaise Staines.	Queen Anne's Men	611	1611	1614	GreenesTuQuoque_1614	Comedy	DEEP	Adult Professional	5673	Greene's Tu Quoque	Greene's Tu Quoque	23456	0	Comedy	C	Adult Professional	Comedy_Adult Professional	0.688506542082457	70	70	1611	0	> 1602	> 1602	1611 Greene's Tu Quoque	1	Greene's Tu Quoque|Cooke John	676	2193	0	0	0
Gervaise Staines.~Greene's Tu Quoque (122)	1	Cooke John	Cooke Joshua (?)	Gervaise Staines.	Queen Anne's Men	611	1611	1614	GreenesTuQuoque_1614	Comedy	DEEP	Adult Professional	5673	Greene's Tu Quoque	Greene's Tu Quoque	23456	0	Comedy	C	Adult Professional	Comedy_Adult Professional	0.688506542082457	70	70	1611	0	> 1602	> 1602	1611 Greene's Tu Quoque	1	Greene's Tu Quoque|Cooke John	676	2193	0	0	0
Longfield~Greene's Tu Quoque (39)	1	Cooke John	Cooke Joshua (?)	Longfield	Queen Anne's Men	611	1611	1614	GreenesTuQuoque_1614	Comedy	DEEP	Adult Professional	5673	Greene's Tu Quoque	Greene's Tu Quoque	23456	0	Comedy	C	Adult Professional	Comedy_Adult Professional	0.688506542082457	70	70	1611	0	> 1602	> 1602	1611 Greene's Tu Quoque	1	Greene's Tu Quoque|Cooke John	676	2193	0	0	0
Longfield~Greene's Tu Quoque (56)	1	Cooke John	Cooke Joshua (?)	Longfield	Queen Anne's Men	611	1611	1614	GreenesTuQuoque_1614	Comedy	DEEP	Adult Professional	5673	Greene's Tu Quoque	Greene's Tu Quoque	23456	0	Comedy	C	Adult Professional	Comedy_Adult Professional	0.688506542082457	70	70	1611	0	> 1602	> 1602	1611 Greene's Tu Quoque	1	Greene's Tu Quoque|Cooke John	676	2193	0	0	0
Fox~Greene's Tu Quoque (1)	1	Cooke John	Cooke Joshua (?)	Fox	Queen Anne's Men	611	1611	1614	GreenesTuQuoque_1614	Comedy	DEEP	Adult Professional	5673	Greene's Tu Quoque	Greene's Tu Quoque	23456	0	Comedy	C	Adult Professional	Comedy_Adult Professional	0.688506542082457	70	70	1611	0	> 1602	> 1602	1611 Greene's Tu Quoque	1	Greene's Tu Quoque|Cooke John	676	2193	0	0	0
Sprinckle~Greene's Tu Quoque (1)	1	Cooke John	Cooke Joshua (?)	Sprinckle	Queen Anne's Men	611	1611	1614	GreenesTuQuoque_1614	Comedy	DEEP	Adult Professional	5673	Greene's Tu Quoque	Greene's Tu Quoque	23456	0	Comedy	C	Adult Professional	Comedy_Adult Professional	0.688506542082457	70	70	1611	0	> 1602	> 1602	1611 Greene's Tu Quoque	1	Greene's Tu Quoque|Cooke John	676	2193	0	0	0
Scatter-good~Greene's Tu Quoque (2)	1	Cooke John	Cooke Joshua (?)	Scatter-good	Queen Anne's Men	611	1611	1614	GreenesTuQuoque_1614	Comedy	DEEP	Adult Professional	5673	Greene's Tu Quoque	Greene's Tu Quoque	23456	0	Comedy	C	Adult Professional	Comedy_Adult Professional	0.688506542082457	70	70	1611	0	> 1602	> 1602	1611 Greene's Tu Quoque	1	Greene's Tu Quoque|Cooke John	676	2193	0	0	0
Scatter-good~Greene's Tu Quoque (12)	1	Cooke John	Cooke Joshua (?)	Scatter-good	Queen Anne's Men	611	1611	1614	GreenesTuQuoque_1614	Comedy	DEEP	Adult Professional	5673	Greene's Tu Quoque	Greene's Tu Quoque	23456	0	Comedy	C	Adult Professional	Comedy_Adult Professional	0.688506542082457	70	70	1611	0	> 1602	> 1602	1611 Greene's Tu Quoque	1	Greene's Tu Quoque|Cooke John	676	2193	0	0	0
Scatter-good~Greene's Tu Quoque (13)	1	Cooke John	Cooke Joshua (?)	Scatter-good	Queen Anne's Men	611	1611	1614	GreenesTuQuoque_1614	Comedy	DEEP	Adult Professional	5673	Greene's Tu Quoque	Greene's Tu Quoque	23456	0	Comedy	C	Adult Professional	Comedy_Adult Professional	0.688506542082457	70	70	1611	0	> 1602	> 1602	1611 Greene's Tu Quoque	1	Greene's Tu Quoque|Cooke John	676	2193	0	0	0
Gismund~Christian Turned Turk (12)	1	Daborne Robert	Daborne Robert	Gismund	unknown	576	1610	1612	ChristianTurnedTurk_1612	Tragedy	DEEP	Boys Professional	6184	Christian Turned Turk	Christian Turned Turk	18044	0	Tragedy	T	Boys Professional	Tragedy_Boys Professional	0.636885018372407	70	70	1610	0	> 1602	> 1602	1610 Christian Turned Turk	1	Christian Turned Turk|Daborne Robert	1196	1070	0	0	0
Benwash the Jew~Christian Turned Turk (17)	1	Daborne Robert	Daborne Robert	Benwash the Jew	unknown	576	1610	1612	ChristianTurnedTurk_1612	Tragedy	DEEP	Boys Professional	6184	Christian Turned Turk	Christian Turned Turk	18044	0	Tragedy	T	Boys Professional	Tragedy_Boys Professional	0.636885018372407	70	70	1610	0	> 1602	> 1602	1610 Christian Turned Turk	1	Christian Turned Turk|Daborne Robert	1196	1070	0	0	0
Benwash the Jew~Christian Turned Turk (49)	1	Daborne Robert	Daborne Robert	Benwash the Jew	unknown	576	1610	1612	ChristianTurnedTurk_1612	Tragedy	DEEP	Boys Professional	6184	Christian Turned Turk	Christian Turned Turk	18044	0	Tragedy	T	Boys Professional	Tragedy_Boys Professional	0.636885018372407	70	70	1610	0	> 1602	> 1602	1610 Christian Turned Turk	1	Christian Turned Turk|Daborne Robert	1196	1070	0	0	0
Uoada~Christian Turned Turk (37)	1	Daborne Robert	Daborne Robert	Uoada	unknown	576	1610	1612	ChristianTurnedTurk_1612	Tragedy	DEEP	Boys Professional	6184	Christian Turned Turk	Christian Turned Turk	18044	0	Tragedy	T	Boys Professional	Tragedy_Boys Professional	0.636885018372407	70	70	1610	0	> 1602	> 1602	1610 Christian Turned Turk	1	Christian Turned Turk|Daborne Robert	1196	1070	0	0	0
Francisco~Christian Turned Turk (36)	1	Daborne Robert	Daborne Robert	Francisco	unknown	576	1610	1612	ChristianTurnedTurk_1612	Tragedy	DEEP	Boys Professional	6184	Christian Turned Turk	Christian Turned Turk	18044	0	Tragedy	T	Boys Professional	Tragedy_Boys Professional	0.636885018372407	70	70	1610	0	> 1602	> 1602	1610 Christian Turned Turk	1	Christian Turned Turk|Daborne Robert	1196	1070	0	0	0
Ward.~Christian Turned Turk (28)	1	Daborne Robert	Daborne Robert	Ward.	unknown	576	1610	1612	ChristianTurnedTurk_1612	Tragedy	DEEP	Boys Professional	6184	Christian Turned Turk	Christian Turned Turk	18044	0	Tragedy	T	Boys Professional	Tragedy_Boys Professional	0.636885018372407	70	70	1610	0	> 1602	> 1602	1610 Christian Turned Turk	1	Christian Turned Turk|Daborne Robert	1196	1070	0	0	0
Ward.~Christian Turned Turk (43)	1	Daborne Robert	Daborne Robert	Ward.	unknown	576	1610	1612	ChristianTurnedTurk_1612	Tragedy	DEEP	Boys Professional	6184	Christian Turned Turk	Christian Turned Turk	18044	0	Tragedy	T	Boys Professional	Tragedy_Boys Professional	0.636885018372407	70	70	1610	0	> 1602	> 1602	1610 Christian Turned Turk	1	Christian Turned Turk|Daborne Robert	1196	1070	0	0	0
Omnes/Both~Christian Turned Turk (1)	1	Daborne Robert	Daborne Robert	Omnes/Both	unknown	576	1610	1612	ChristianTurnedTurk_1612	Tragedy	DEEP	Boys Professional	6184	Christian Turned Turk	Christian Turned Turk	18044	0	Tragedy	T	Boys Professional	Tragedy_Boys Professional	0.636885018372407	70	70	1610	0	> 1602	> 1602	1610 Christian Turned Turk	1	Christian Turned Turk|Daborne Robert	1196	1070	0	0	0
Omnes/Both~Christian Turned Turk (3)	1	Daborne Robert	Daborne Robert	Omnes/Both	unknown	576	1610	1612	ChristianTurnedTurk_1612	Tragedy	DEEP	Boys Professional	6184	Christian Turned Turk	Christian Turned Turk	18044	0	Tragedy	T	Boys Professional	Tragedy_Boys Professional	0.636885018372407	70	70	1610	0	> 1602	> 1602	1610 Christian Turned Turk	1	Christian Turned Turk|Daborne Robert	1196	1070	0	0	0
Omnes/Both~Christian Turned Turk (8)	1	Daborne Robert	Daborne Robert	Omnes/Both	unknown	576	1610	1612	ChristianTurnedTurk_1612	Tragedy	DEEP	Boys Professional	6184	Christian Turned Turk	Christian Turned Turk	18044	0	Tragedy	T	Boys Professional	Tragedy_Boys Professional	0.636885018372407	70	70	1610	0	> 1602	> 1602	1610 Christian Turned Turk	1	Christian Turned Turk|Daborne Robert	1196	1070	0	0	0
Gallop.~Christian Turned Turk (5)	1	Daborne Robert	Daborne Robert	Gallop.	unknown	576	1610	1612	ChristianTurnedTurk_1612	Tragedy	DEEP	Boys Professional	6184	Christian Turned Turk	Christian Turned Turk	18044	0	Tragedy	T	Boys Professional	Tragedy_Boys Professional	0.636885018372407	70	70	1610	0	> 1602	> 1602	1610 Christian Turned Turk	1	Christian Turned Turk|Daborne Robert	1196	1070	0	0	0
Gallop.~Christian Turned Turk (25)	1	Daborne Robert	Daborne Robert	Gallop.	unknown	576	1610	1612	ChristianTurnedTurk_1612	Tragedy	DEEP	Boys Professional	6184	Christian Turned Turk	Christian Turned Turk	18044	0	Tragedy	T	Boys Professional	Tragedy_Boys Professional	0.636885018372407	70	70	1610	0	> 1602	> 1602	1610 Christian Turned Turk	1	Christian Turned Turk|Daborne Robert	1196	1070	0	0	0
Hippolito~Humor Out of Breath (35)	1	Day John	Day John	Hippolito	Children of the King's Revels	522	1608	1608	HumourOutofBreath_1608	Comedy	DEEP	Boys Professional	6411	Humor Out of Breath	Humor Out of Breath	14296	0	Comedy	C	Boys Professional	Comedy_Boys Professional	0.599570918432158	60	60	1608	0	> 1602	> 1602	1608 Humor Out of Breath	3	Humor Out of Breath|Day John	675	1017	0	0	0
Hippolito~Humor Out of Breath (45)	1	Day John	Day John	Hippolito	Children of the King's Revels	522	1608	1608	HumourOutofBreath_1608	Comedy	DEEP	Boys Professional	6411	Humor Out of Breath	Humor Out of Breath	14296	0	Comedy	C	Boys Professional	Comedy_Boys Professional	0.599570918432158	60	60	1608	0	> 1602	> 1602	1608 Humor Out of Breath	3	Humor Out of Breath|Day John	675	1017	0	0	0
Page~Humor Out of Breath (68)	1	Day John	Day John	Page	Children of the King's Revels	522	1608	1608	HumourOutofBreath_1608	Comedy	DEEP	Boys Professional	6411	Humor Out of Breath	Humor Out of Breath	14296	0	Comedy	C	Boys Professional	Comedy_Boys Professional	0.599570918432158	60	60	1608	0	> 1602	> 1602	1608 Humor Out of Breath	3	Humor Out of Breath|Day John	675	1017	0	0	0
Antonio~Humor Out of Breath (15)	1	Day John	Day John	Antonio	Children of the King's Revels	522	1608	1608	HumourOutofBreath_1608	Comedy	DEEP	Boys Professional	6411	Humor Out of Breath	Humor Out of Breath	14296	0	Comedy	C	Boys Professional	Comedy_Boys Professional	0.599570918432158	60	60	1608	0	> 1602	> 1602	1608 Humor Out of Breath	3	Humor Out of Breath|Day John	675	1017	0	0	0
Boy~Humor Out of Breath (40)	1	Day John	Day John	Boy	Children of the King's Revels	522	1608	1608	HumourOutofBreath_1608	Comedy	DEEP	Boys Professional	6411	Humor Out of Breath	Humor Out of Breath	14296	0	Comedy	C	Boys Professional	Comedy_Boys Professional	0.599570918432158	60	60	1608	0	> 1602	> 1602	1608 Humor Out of Breath	3	Humor Out of Breath|Day John	675	1017	0	0	0
Boy~Humor Out of Breath (41)	1	Day John	Day John	Boy	Children of the King's Revels	522	1608	1608	HumourOutofBreath_1608	Comedy	DEEP	Boys Professional	6411	Humor Out of Breath	Humor Out of Breath	14296	0	Comedy	C	Boys Professional	Comedy_Boys Professional	0.599570918432158	60	60	1608	0	> 1602	> 1602	1608 Humor Out of Breath	3	Humor Out of Breath|Day John	675	1017	0	0	0
Boy~Humor Out of Breath (43)	1	Day John	Day John	Boy	Children of the King's Revels	522	1608	1608	HumourOutofBreath_1608	Comedy	DEEP	Boys Professional	6411	Humor Out of Breath	Humor Out of Breath	14296	0	Comedy	C	Boys Professional	Comedy_Boys Professional	0.599570918432158	60	60	1608	0	> 1602	> 1602	1608 Humor Out of Breath	3	Humor Out of Breath|Day John	675	1017	0	0	0
Aspero~Humor Out of Breath (1)	1	Day John	Day John	Aspero	Children of the King's Revels	522	1608	1608	HumourOutofBreath_1608	Comedy	DEEP	Boys Professional	6411	Humor Out of Breath	Humor Out of Breath	14296	0	Comedy	C	Boys Professional	Comedy_Boys Professional	0.599570918432158	60	60	1608	0	> 1602	> 1602	1608 Humor Out of Breath	3	Humor Out of Breath|Day John	675	1017	0	0	0
Aspero~Humor Out of Breath (48)	1	Day John	Day John	Aspero	Children of the King's Revels	522	1608	1608	HumourOutofBreath_1608	Comedy	DEEP	Boys Professional	6411	Humor Out of Breath	Humor Out of Breath	14296	0	Comedy	C	Boys Professional	Comedy_Boys Professional	0.599570918432158	60	60	1608	0	> 1602	> 1602	1608 Humor Out of Breath	3	Humor Out of Breath|Day John	675	1017	0	0	0
Aspero~Humor Out of Breath (66)	1	Day John	Day John	Aspero	Children of the King's Revels	522	1608	1608	HumourOutofBreath_1608	Comedy	DEEP	Boys Professional	6411	Humor Out of Breath	Humor Out of Breath	14296	0	Comedy	C	Boys Professional	Comedy_Boys Professional	0.599570918432158	60	60	1608	0	> 1602	> 1602	1608 Humor Out of Breath	3	Humor Out of Breath|Day John	675	1017	0	0	0
Aspero~Humor Out of Breath (85)	1	Day John	Day John	Aspero	Children of the King's Revels	522	1608	1608	HumourOutofBreath_1608	Comedy	DEEP	Boys Professional	6411	Humor Out of Breath	Humor Out of Breath	14296	0	Comedy	C	Boys Professional	Comedy_Boys Professional	0.599570918432158	60	60	1608	0	> 1602	> 1602	1608 Humor Out of Breath	3	Humor Out of Breath|Day John	675	1017	0	0	0
Hermia~Humor Out of Breath (3)	1	Day John	Day John	Hermia	Children of the King's Revels	522	1608	1608	HumourOutofBreath_1608	Comedy	DEEP	Boys Professional	6411	Humor Out of Breath	Humor Out of Breath	14296	0	Comedy	C	Boys Professional	Comedy_Boys Professional	0.599570918432158	60	60	1608	0	> 1602	> 1602	1608 Humor Out of Breath	3	Humor Out of Breath|Day John	675	1017	0	0	0
Francisco~Humor Out of Breath (50)	1	Day John	Day John	Francisco	Children of the King's Revels	522	1608	1608	HumourOutofBreath_1608	Comedy	DEEP	Boys Professional	6411	Humor Out of Breath	Humor Out of Breath	14296	0	Comedy	C	Boys Professional	Comedy_Boys Professional	0.599570918432158	60	60	1608	0	> 1602	> 1602	1608 Humor Out of Breath	3	Humor Out of Breath|Day John	675	1017	0	0	0
Francisco~Humor Out of Breath (56)	1	Day John	Day John	Francisco	Children of the King's Revels	522	1608	1608	HumourOutofBreath_1608	Comedy	DEEP	Boys Professional	6411	Humor Out of Breath	Humor Out of Breath	14296	0	Comedy	C	Boys Professional	Comedy_Boys Professional	0.599570918432158	60	60	1608	0	> 1602	> 1602	1608 Humor Out of Breath	3	Humor Out of Breath|Day John	675	1017	0	0	0
Florimell~Humor Out of Breath (59)	1	Day John	Day John	Florimell	Children of the King's Revels	522	1608	1608	HumourOutofBreath_1608	Comedy	DEEP	Boys Professional	6411	Humor Out of Breath	Humor Out of Breath	14296	0	Comedy	C	Boys Professional	Comedy_Boys Professional	0.599570918432158	60	60	1608	0	> 1602	> 1602	1608 Humor Out of Breath	3	Humor Out of Breath|Day John	675	1017	0	0	0
Florimell~Humor Out of Breath (81)	1	Day John	Day John	Florimell	Children of the King's Revels	522	1608	1608	HumourOutofBreath_1608	Comedy	DEEP	Boys Professional	6411	Humor Out of Breath	Humor Out of Breath	14296	0	Comedy	C	Boys Professional	Comedy_Boys Professional	0.599570918432158	60	60	1608	0	> 1602	> 1602	1608 Humor Out of Breath	3	Humor Out of Breath|Day John	675	1017	0	0	0
Florimell~Humor Out of Breath (96)	1	Day John	Day John	Florimell	Children of the King's Revels	522	1608	1608	HumourOutofBreath_1608	Comedy	DEEP	Boys Professional	6411	Humor Out of Breath	Humor Out of Breath	14296	0	Comedy	C	Boys Professional	Comedy_Boys Professional	0.599570918432158	60	60	1608	0	> 1602	> 1602	1608 Humor Out of Breath	3	Humor Out of Breath|Day John	675	1017	0	0	0
Octavio~Humor Out of Breath (65)	1	Day John	Day John	Octavio	Children of the King's Revels	522	1608	1608	HumourOutofBreath_1608	Comedy	DEEP	Boys Professional	6411	Humor Out of Breath	Humor Out of Breath	14296	0	Comedy	C	Boys Professional	Comedy_Boys Professional	0.599570918432158	60	60	1608	0	> 1602	> 1602	1608 Humor Out of Breath	3	Humor Out of Breath|Day John	675	1017	0	0	0
Octavio~Humor Out of Breath (66)	1	Day John	Day John	Octavio	Children of the King's Revels	522	1608	1608	HumourOutofBreath_1608	Comedy	DEEP	Boys Professional	6411	Humor Out of Breath	Humor Out of Breath	14296	0	Comedy	C	Boys Professional	Comedy_Boys Professional	0.599570918432158	60	60	1608	0	> 1602	> 1602	1608 Humor Out of Breath	3	Humor Out of Breath|Day John	675	1017	0	0	0
Octavio~Humor Out of Breath (67)	1	Day John	Day John	Octavio	Children of the King's Revels	522	1608	1608	HumourOutofBreath_1608	Comedy	DEEP	Boys Professional	6411	Humor Out of Breath	Humor Out of Breath	14296	0	Comedy	C	Boys Professional	Comedy_Boys Professional	0.599570918432158	60	60	1608	0	> 1602	> 1602	1608 Humor Out of Breath	3	Humor Out of Breath|Day John	675	1017	0	0	0
Hortensio~Humor Out of Breath (43)	1	Day John	Day John	Hortensio	Children of the King's Revels	522	1608	1608	HumourOutofBreath_1608	Comedy	DEEP	Boys Professional	6411	Humor Out of Breath	Humor Out of Breath	14296	0	Comedy	C	Boys Professional	Comedy_Boys Professional	0.599570918432158	60	60	1608	0	> 1602	> 1602	1608 Humor Out of Breath	3	Humor Out of Breath|Day John	675	1017	0	0	0
Hortensio~Humor Out of Breath (49)	1	Day John	Day John	Hortensio	Children of the King's Revels	522	1608	1608	HumourOutofBreath_1608	Comedy	DEEP	Boys Professional	6411	Humor Out of Breath	Humor Out of Breath	14296	0	Comedy	C	Boys Professional	Comedy_Boys Professional	0.599570918432158	60	60	1608	0	> 1602	> 1602	1608 Humor Out of Breath	3	Humor Out of Breath|Day John	675	1017	0	0	0
Lisander~Isle of Gulls (74)	1	Day John	Day John	Lisander	Children of the Queen's Revels	442	1606	1606	IsleofGulls_1606	Comedy	DEEP	Boys Professional	6412	Isle of Gulls	Isle of Gulls	21372	0	Comedy	C	Boys Professional	Comedy_Boys Professional	0.542623513858111	60	60	1606	0	> 1602	> 1602	1606 Isle of Gulls	3	Isle of Gulls|Day John	366	1783	0	0	0
Lisander~Isle of Gulls (116)	1	Day John	Day John	Lisander	Children of the Queen's Revels	442	1606	1606	IsleofGulls_1606	Comedy	DEEP	Boys Professional	6412	Isle of Gulls	Isle of Gulls	21372	0	Comedy	C	Boys Professional	Comedy_Boys Professional	0.542623513858111	60	60	1606	0	> 1602	> 1602	1606 Isle of Gulls	3	Isle of Gulls|Day John	366	1783	0	0	0
Dametas~Isle of Gulls (114)	1	Day John	Day John	Dametas	Children of the Queen's Revels	442	1606	1606	IsleofGulls_1606	Comedy	DEEP	Boys Professional	6412	Isle of Gulls	Isle of Gulls	21372	0	Comedy	C	Boys Professional	Comedy_Boys Professional	0.542623513858111	60	60	1606	0	> 1602	> 1602	1606 Isle of Gulls	3	Isle of Gulls|Day John	366	1783	0	0	0
Manasses~Isle of Gulls (58)	1	Day John	Day John	Manasses	Children of the Queen's Revels	442	1606	1606	IsleofGulls_1606	Comedy	DEEP	Boys Professional	6412	Isle of Gulls	Isle of Gulls	21372	0	Comedy	C	Boys Professional	Comedy_Boys Professional	0.542623513858111	60	60	1606	0	> 1602	> 1602	1606 Isle of Gulls	3	Isle of Gulls|Day John	366	1783	0	0	0
Mopsa~Isle of Gulls (32)	1	Day John	Day John	Mopsa	Children of the Queen's Revels	442	1606	1606	IsleofGulls_1606	Comedy	DEEP	Boys Professional	6412	Isle of Gulls	Isle of Gulls	21372	0	Comedy	C	Boys Professional	Comedy_Boys Professional	0.542623513858111	60	60	1606	0	> 1602	> 1602	1606 Isle of Gulls	3	Isle of Gulls|Day John	366	1783	0	0	0
Violetta~Isle of Gulls (42)	1	Day John	Day John	Violetta	Children of the Queen's Revels	442	1606	1606	IsleofGulls_1606	Comedy	DEEP	Boys Professional	6412	Isle of Gulls	Isle of Gulls	21372	0	Comedy	C	Boys Professional	Comedy_Boys Professional	0.542623513858111	60	60	1606	0	> 1602	> 1602	1606 Isle of Gulls	3	Isle of Gulls|Day John	366	1783	0	0	0
Violetta~Isle of Gulls (55)	1	Day John	Day John	Violetta	Children of the Queen's Revels	442	1606	1606	IsleofGulls_1606	Comedy	DEEP	Boys Professional	6412	Isle of Gulls	Isle of Gulls	21372	0	Comedy	C	Boys Professional	Comedy_Boys Professional	0.542623513858111	60	60	1606	0	> 1602	> 1602	1606 Isle of Gulls	3	Isle of Gulls|Day John	366	1783	0	0	0
Dutchess~Isle of Gulls (45)	1	Day John	Day John	Dutchess	Children of the Queen's Revels	442	1606	1606	IsleofGulls_1606	Comedy	DEEP	Boys Professional	6412	Isle of Gulls	Isle of Gulls	21372	0	Comedy	C	Boys Professional	Comedy_Boys Professional	0.542623513858111	60	60	1606	0	> 1602	> 1602	1606 Isle of Gulls	3	Isle of Gulls|Day John	366	1783	0	0	0
Demetrius/Dorus~Isle of Gulls (29)	1	Day John	Day John	Demetrius/Dorus	Children of the Queen's Revels	442	1606	1606	IsleofGulls_1606	Comedy	DEEP	Boys Professional	6412	Isle of Gulls	Isle of Gulls	21372	0	Comedy	C	Boys Professional	Comedy_Boys Professional	0.542623513858111	60	60	1606	0	> 1602	> 1602	1606 Isle of Gulls	3	Isle of Gulls|Day John	366	1783	0	0	0
Demetrius/Dorus~Isle of Gulls (88)	1	Day John	Day John	Demetrius/Dorus	Children of the Queen's Revels	442	1606	1606	IsleofGulls_1606	Comedy	DEEP	Boys Professional	6412	Isle of Gulls	Isle of Gulls	21372	0	Comedy	C	Boys Professional	Comedy_Boys Professional	0.542623513858111	60	60	1606	0	> 1602	> 1602	1606 Isle of Gulls	3	Isle of Gulls|Day John	366	1783	0	0	0
Demetrius/Dorus~Isle of Gulls (106)	1	Day John	Day John	Demetrius/Dorus	Children of the Queen's Revels	442	1606	1606	IsleofGulls_1606	Comedy	DEEP	Boys Professional	6412	Isle of Gulls	Isle of Gulls	21372	0	Comedy	C	Boys Professional	Comedy_Boys Professional	0.542623513858111	60	60	1606	0	> 1602	> 1602	1606 Isle of Gulls	3	Isle of Gulls|Day John	366	1783	0	0	0
Basilius/Duke~Isle of Gulls (20)	1	Day John	Day John	Basilius/Duke	Children of the Queen's Revels	442	1606	1606	IsleofGulls_1606	Comedy	DEEP	Boys Professional	6412	Isle of Gulls	Isle of Gulls	21372	0	Comedy	C	Boys Professional	Comedy_Boys Professional	0.542623513858111	60	60	1606	0	> 1602	> 1602	1606 Isle of Gulls	3	Isle of Gulls|Day John	366	1783	0	0	0
Basilius/Duke~Isle of Gulls (41)	1	Day John	Day John	Basilius/Duke	Children of the Queen's Revels	442	1606	1606	IsleofGulls_1606	Comedy	DEEP	Boys Professional	6412	Isle of Gulls	Isle of Gulls	21372	0	Comedy	C	Boys Professional	Comedy_Boys Professional	0.542623513858111	60	60	1606	0	> 1602	> 1602	1606 Isle of Gulls	3	Isle of Gulls|Day John	366	1783	0	0	0
Manasses' Wife~Isle of Gulls (17)	1	Day John	Day John	Manasses' Wife	Children of the Queen's Revels	442	1606	1606	IsleofGulls_1606	Comedy	DEEP	Boys Professional	6412	Isle of Gulls	Isle of Gulls	21372	0	Comedy	C	Boys Professional	Comedy_Boys Professional	0.542623513858111	60	60	1606	0	> 1602	> 1602	1606 Isle of Gulls	3	Isle of Gulls|Day John	366	1783	0	0	0
Angelo~Law Tricks (11)	1	Day John	Day John	Angelo	Children of the Queen's Revels	521	1604	1608	LawTricks_1608	Comedy	DEEP	Boys Professional	6416	Law Tricks	Law Tricks	15541	0	Comedy	C	Boys Professional	Comedy_Boys Professional	0.452930410685637	50	50	1604	0	> 1602	> 1602	1604 Law Tricks	3	Law Tricks|Day John	1192	814	0	0	0
Ioculo~Law Tricks (26)	1	Day John	Day John	Ioculo	Children of the Queen's Revels	521	1604	1608	LawTricks_1608	Comedy	DEEP	Boys Professional	6416	Law Tricks	Law Tricks	15541	0	Comedy	C	Boys Professional	Comedy_Boys Professional	0.452930410685637	50	50	1604	0	> 1602	> 1602	1604 Law Tricks	3	Law Tricks|Day John	1192	814	0	0	0
Ioculo~Law Tricks (30)	1	Day John	Day John	Ioculo	Children of the Queen's Revels	521	1604	1608	LawTricks_1608	Comedy	DEEP	Boys Professional	6416	Law Tricks	Law Tricks	15541	0	Comedy	C	Boys Professional	Comedy_Boys Professional	0.452930410685637	50	50	1604	0	> 1602	> 1602	1604 Law Tricks	3	Law Tricks|Day John	1192	814	0	0	0
Ioculo~Law Tricks (34)	1	Day John	Day John	Ioculo	Children of the Queen's Revels	521	1604	1608	LawTricks_1608	Comedy	DEEP	Boys Professional	6416	Law Tricks	Law Tricks	15541	0	Comedy	C	Boys Professional	Comedy_Boys Professional	0.452930410685637	50	50	1604	0	> 1602	> 1602	1604 Law Tricks	3	Law Tricks|Day John	1192	814	0	0	0
Ioculo~Law Tricks (39)	1	Day John	Day John	Ioculo	Children of the Queen's Revels	521	1604	1608	LawTricks_1608	Comedy	DEEP	Boys Professional	6416	Law Tricks	Law Tricks	15541	0	Comedy	C	Boys Professional	Comedy_Boys Professional	0.452930410685637	50	50	1604	0	> 1602	> 1602	1604 Law Tricks	3	Law Tricks|Day John	1192	814	0	0	0
Ioculo~Law Tricks (46)	1	Day John	Day John	Ioculo	Children of the Queen's Revels	521	1604	1608	LawTricks_1608	Comedy	DEEP	Boys Professional	6416	Law Tricks	Law Tricks	15541	0	Comedy	C	Boys Professional	Comedy_Boys Professional	0.452930410685637	50	50	1604	0	> 1602	> 1602	1604 Law Tricks	3	Law Tricks|Day John	1192	814	0	0	0
Polymetes~Law Tricks (44)	1	Day John	Day John	Polymetes	Children of the Queen's Revels	521	1604	1608	LawTricks_1608	Comedy	DEEP	Boys Professional	6416	Law Tricks	Law Tricks	15541	0	Comedy	C	Boys Professional	Comedy_Boys Professional	0.452930410685637	50	50	1604	0	> 1602	> 1602	1604 Law Tricks	3	Law Tricks|Day John	1192	814	0	0	0
Polymetes~Law Tricks (69)	1	Day John	Day John	Polymetes	Children of the Queen's Revels	521	1604	1608	LawTricks_1608	Comedy	DEEP	Boys Professional	6416	Law Tricks	Law Tricks	15541	0	Comedy	C	Boys Professional	Comedy_Boys Professional	0.452930410685637	50	50	1604	0	> 1602	> 1602	1604 Law Tricks	3	Law Tricks|Day John	1192	814	0	0	0
Polymetes~Law Tricks (70)	1	Day John	Day John	Polymetes	Children of the Queen's Revels	521	1604	1608	LawTricks_1608	Comedy	DEEP	Boys Professional	6416	Law Tricks	Law Tricks	15541	0	Comedy	C	Boys Professional	Comedy_Boys Professional	0.452930410685637	50	50	1604	0	> 1602	> 1602	1604 Law Tricks	3	Law Tricks|Day John	1192	814	0	0	0
Polymetes~Law Tricks (123)	1	Day John	Day John	Polymetes	Children of the Queen's Revels	521	1604	1608	LawTricks_1608	Comedy	DEEP	Boys Professional	6416	Law Tricks	Law Tricks	15541	0	Comedy	C	Boys Professional	Comedy_Boys Professional	0.452930410685637	50	50	1604	0	> 1602	> 1602	1604 Law Tricks	3	Law Tricks|Day John	1192	814	0	0	0
Polymetes~Law Tricks (129)	1	Day John	Day John	Polymetes	Children of the Queen's Revels	521	1604	1608	LawTricks_1608	Comedy	DEEP	Boys Professional	6416	Law Tricks	Law Tricks	15541	0	Comedy	C	Boys Professional	Comedy_Boys Professional	0.452930410685637	50	50	1604	0	> 1602	> 1602	1604 Law Tricks	3	Law Tricks|Day John	1192	814	0	0	0
Polymetes~Law Tricks (140)	1	Day John	Day John	Polymetes	Children of the Queen's Revels	521	1604	1608	LawTricks_1608	Comedy	DEEP	Boys Professional	6416	Law Tricks	Law Tricks	15541	0	Comedy	C	Boys Professional	Comedy_Boys Professional	0.452930410685637	50	50	1604	0	> 1602	> 1602	1604 Law Tricks	3	Law Tricks|Day John	1192	814	0	0	0
Lurdo~Law Tricks (87)	1	Day John	Day John	Lurdo	Children of the Queen's Revels	521	1604	1608	LawTricks_1608	Comedy	DEEP	Boys Professional	6416	Law Tricks	Law Tricks	15541	0	Comedy	C	Boys Professional	Comedy_Boys Professional	0.452930410685637	50	50	1604	0	> 1602	> 1602	1604 Law Tricks	3	Law Tricks|Day John	1192	814	0	0	0
Lurdo~Law Tricks (107)	1	Day John	Day John	Lurdo	Children of the Queen's Revels	521	1604	1608	LawTricks_1608	Comedy	DEEP	Boys Professional	6416	Law Tricks	Law Tricks	15541	0	Comedy	C	Boys Professional	Comedy_Boys Professional	0.452930410685637	50	50	1604	0	> 1602	> 1602	1604 Law Tricks	3	Law Tricks|Day John	1192	814	0	0	0
Lurdo~Law Tricks (108)	1	Day John	Day John	Lurdo	Children of the Queen's Revels	521	1604	1608	LawTricks_1608	Comedy	DEEP	Boys Professional	6416	Law Tricks	Law Tricks	15541	0	Comedy	C	Boys Professional	Comedy_Boys Professional	0.452930410685637	50	50	1604	0	> 1602	> 1602	1604 Law Tricks	3	Law Tricks|Day John	1192	814	0	0	0
Lurdo~Law Tricks (143)	1	Day John	Day John	Lurdo	Children of the Queen's Revels	521	1604	1608	LawTricks_1608	Comedy	DEEP	Boys Professional	6416	Law Tricks	Law Tricks	15541	0	Comedy	C	Boys Professional	Comedy_Boys Professional	0.452930410685637	50	50	1604	0	> 1602	> 1602	1604 Law Tricks	3	Law Tricks|Day John	1192	814	0	0	0
Emily~Law Tricks (69)	1	Day John	Day John	Emily	Children of the Queen's Revels	521	1604	1608	LawTricks_1608	Comedy	DEEP	Boys Professional	6416	Law Tricks	Law Tricks	15541	0	Comedy	C	Boys Professional	Comedy_Boys Professional	0.452930410685637	50	50	1604	0	> 1602	> 1602	1604 Law Tricks	3	Law Tricks|Day John	1192	814	0	0	0
Emily~Law Tricks (134)	1	Day John	Day John	Emily	Children of the Queen's Revels	521	1604	1608	LawTricks_1608	Comedy	DEEP	Boys Professional	6416	Law Tricks	Law Tricks	15541	0	Comedy	C	Boys Professional	Comedy_Boys Professional	0.452930410685637	50	50	1604	0	> 1602	> 1602	1604 Law Tricks	3	Law Tricks|Day John	1192	814	0	0	0
Emily~Law Tricks (156)	1	Day John	Day John	Emily	Children of the Queen's Revels	521	1604	1608	LawTricks_1608	Comedy	DEEP	Boys Professional	6416	Law Tricks	Law Tricks	15541	0	Comedy	C	Boys Professional	Comedy_Boys Professional	0.452930410685637	50	50	1604	0	> 1602	> 1602	1604 Law Tricks	3	Law Tricks|Day John	1192	814	0	0	0
Ferneze~Law Tricks (26)	1	Day John	Day John	Ferneze	Children of the Queen's Revels	521	1604	1608	LawTricks_1608	Comedy	DEEP	Boys Professional	6416	Law Tricks	Law Tricks	15541	0	Comedy	C	Boys Professional	Comedy_Boys Professional	0.452930410685637	50	50	1604	0	> 1602	> 1602	1604 Law Tricks	3	Law Tricks|Day John	1192	814	0	0	0
Ferneze~Law Tricks (27)	1	Day John	Day John	Ferneze	Children of the Queen's Revels	521	1604	1608	LawTricks_1608	Comedy	DEEP	Boys Professional	6416	Law Tricks	Law Tricks	15541	0	Comedy	C	Boys Professional	Comedy_Boys Professional	0.452930410685637	50	50	1604	0	> 1602	> 1602	1604 Law Tricks	3	Law Tricks|Day John	1192	814	0	0	0
Ferneze~Law Tricks (55)	1	Day John	Day John	Ferneze	Children of the Queen's Revels	521	1604	1608	LawTricks_1608	Comedy	DEEP	Boys Professional	6416	Law Tricks	Law Tricks	15541	0	Comedy	C	Boys Professional	Comedy_Boys Professional	0.452930410685637	50	50	1604	0	> 1602	> 1602	1604 Law Tricks	3	Law Tricks|Day John	1192	814	0	0	0
Ferneze~Law Tricks (56)	1	Day John	Day John	Ferneze	Children of the Queen's Revels	521	1604	1608	LawTricks_1608	Comedy	DEEP	Boys Professional	6416	Law Tricks	Law Tricks	15541	0	Comedy	C	Boys Professional	Comedy_Boys Professional	0.452930410685637	50	50	1604	0	> 1602	> 1602	1604 Law Tricks	3	Law Tricks|Day John	1192	814	0	0	0
Ferneze~Law Tricks (74)	1	Day John	Day John	Ferneze	Children of the Queen's Revels	521	1604	1608	LawTricks_1608	Comedy	DEEP	Boys Professional	6416	Law Tricks	Law Tricks	15541	0	Comedy	C	Boys Professional	Comedy_Boys Professional	0.452930410685637	50	50	1604	0	> 1602	> 1602	1604 Law Tricks	3	Law Tricks|Day John	1192	814	0	0	0
Ferneze~Law Tricks (81)	1	Day John	Day John	Ferneze	Children of the Queen's Revels	521	1604	1608	LawTricks_1608	Comedy	DEEP	Boys Professional	6416	Law Tricks	Law Tricks	15541	0	Comedy	C	Boys Professional	Comedy_Boys Professional	0.452930410685637	50	50	1604	0	> 1602	> 1602	1604 Law Tricks	3	Law Tricks|Day John	1192	814	0	0	0
Ferneze~Law Tricks (82)	1	Day John	Day John	Ferneze	Children of the Queen's Revels	521	1604	1608	LawTricks_1608	Comedy	DEEP	Boys Professional	6416	Law Tricks	Law Tricks	15541	0	Comedy	C	Boys Professional	Comedy_Boys Professional	0.452930410685637	50	50	1604	0	> 1602	> 1602	1604 Law Tricks	3	Law Tricks|Day John	1192	814	0	0	0
Horatio's Page~Law Tricks (22)	1	Day John	Day John	Horatio's Page	Children of the Queen's Revels	521	1604	1608	LawTricks_1608	Comedy	DEEP	Boys Professional	6416	Law Tricks	Law Tricks	15541	0	Comedy	C	Boys Professional	Comedy_Boys Professional	0.452930410685637	50	50	1604	0	> 1602	> 1602	1604 Law Tricks	3	Law Tricks|Day John	1192	814	0	0	0
Horatio's Page~Law Tricks (24)	1	Day John	Day John	Horatio's Page	Children of the Queen's Revels	521	1604	1608	LawTricks_1608	Comedy	DEEP	Boys Professional	6416	Law Tricks	Law Tricks	15541	0	Comedy	C	Boys Professional	Comedy_Boys Professional	0.452930410685637	50	50	1604	0	> 1602	> 1602	1604 Law Tricks	3	Law Tricks|Day John	1192	814	0	0	0
Horatio's Page~Law Tricks (27)	1	Day John	Day John	Horatio's Page	Children of the Queen's Revels	521	1604	1608	LawTricks_1608	Comedy	DEEP	Boys Professional	6416	Law Tricks	Law Tricks	15541	0	Comedy	C	Boys Professional	Comedy_Boys Professional	0.452930410685637	50	50	1604	0	> 1602	> 1602	1604 Law Tricks	3	Law Tricks|Day John	1192	814	0	0	0
Horatio's Page~Law Tricks (30)	1	Day John	Day John	Horatio's Page	Children of the Queen's Revels	521	1604	1608	LawTricks_1608	Comedy	DEEP	Boys Professional	6416	Law Tricks	Law Tricks	15541	0	Comedy	C	Boys Professional	Comedy_Boys Professional	0.452930410685637	50	50	1604	0	> 1602	> 1602	1604 Law Tricks	3	Law Tricks|Day John	1192	814	0	0	0
Horatio's Page~Law Tricks (31)	1	Day John	Day John	Horatio's Page	Children of the Queen's Revels	521	1604	1608	LawTricks_1608	Comedy	DEEP	Boys Professional	6416	Law Tricks	Law Tricks	15541	0	Comedy	C	Boys Professional	Comedy_Boys Professional	0.452930410685637	50	50	1604	0	> 1602	> 1602	1604 Law Tricks	3	Law Tricks|Day John	1192	814	0	0	0
Horatio's Page~Law Tricks (33)	1	Day John	Day John	Horatio's Page	Children of the Queen's Revels	521	1604	1608	LawTricks_1608	Comedy	DEEP	Boys Professional	6416	Law Tricks	Law Tricks	15541	0	Comedy	C	Boys Professional	Comedy_Boys Professional	0.452930410685637	50	50	1604	0	> 1602	> 1602	1604 Law Tricks	3	Law Tricks|Day John	1192	814	0	0	0
Horatio's Page~Law Tricks (35)	1	Day John	Day John	Horatio's Page	Children of the Queen's Revels	521	1604	1608	LawTricks_1608	Comedy	DEEP	Boys Professional	6416	Law Tricks	Law Tricks	15541	0	Comedy	C	Boys Professional	Comedy_Boys Professional	0.452930410685637	50	50	1604	0	> 1602	> 1602	1604 Law Tricks	3	Law Tricks|Day John	1192	814	0	0	0
Winifred~Law Tricks (19)	1	Day John	Day John	Winifred	Children of the Queen's Revels	521	1604	1608	LawTricks_1608	Comedy	DEEP	Boys Professional	6416	Law Tricks	Law Tricks	15541	0	Comedy	C	Boys Professional	Comedy_Boys Professional	0.452930410685637	50	50	1604	0	> 1602	> 1602	1604 Law Tricks	3	Law Tricks|Day John	1192	814	0	0	0
Horatio~Law Tricks (18)	1	Day John	Day John	Horatio	Children of the Queen's Revels	521	1604	1608	LawTricks_1608	Comedy	DEEP	Boys Professional	6416	Law Tricks	Law Tricks	15541	0	Comedy	C	Boys Professional	Comedy_Boys Professional	0.452930410685637	50	50	1604	0	> 1602	> 1602	1604 Law Tricks	3	Law Tricks|Day John	1192	814	0	0	0
Horatio~Law Tricks (19)	1	Day John	Day John	Horatio	Children of the Queen's Revels	521	1604	1608	LawTricks_1608	Comedy	DEEP	Boys Professional	6416	Law Tricks	Law Tricks	15541	0	Comedy	C	Boys Professional	Comedy_Boys Professional	0.452930410685637	50	50	1604	0	> 1602	> 1602	1604 Law Tricks	3	Law Tricks|Day John	1192	814	0	0	0
Horatio~Law Tricks (36)	1	Day John	Day John	Horatio	Children of the Queen's Revels	521	1604	1608	LawTricks_1608	Comedy	DEEP	Boys Professional	6416	Law Tricks	Law Tricks	15541	0	Comedy	C	Boys Professional	Comedy_Boys Professional	0.452930410685637	50	50	1604	0	> 1602	> 1602	1604 Law Tricks	3	Law Tricks|Day John	1192	814	0	0	0
Horatio~Law Tricks (40)	1	Day John	Day John	Horatio	Children of the Queen's Revels	521	1604	1608	LawTricks_1608	Comedy	DEEP	Boys Professional	6416	Law Tricks	Law Tricks	15541	0	Comedy	C	Boys Professional	Comedy_Boys Professional	0.452930410685637	50	50	1604	0	> 1602	> 1602	1604 Law Tricks	3	Law Tricks|Day John	1192	814	0	0	0
Horatio~Law Tricks (43)	1	Day John	Day John	Horatio	Children of the Queen's Revels	521	1604	1608	LawTricks_1608	Comedy	DEEP	Boys Professional	6416	Law Tricks	Law Tricks	15541	0	Comedy	C	Boys Professional	Comedy_Boys Professional	0.452930410685637	50	50	1604	0	> 1602	> 1602	1604 Law Tricks	3	Law Tricks|Day John	1192	814	0	0	0
Horatio~Law Tricks (71)	1	Day John	Day John	Horatio	Children of the Queen's Revels	521	1604	1608	LawTricks_1608	Comedy	DEEP	Boys Professional	6416	Law Tricks	Law Tricks	15541	0	Comedy	C	Boys Professional	Comedy_Boys Professional	0.452930410685637	50	50	1604	0	> 1602	> 1602	1604 Law Tricks	3	Law Tricks|Day John	1192	814	0	0	0
Countess~Law Tricks (7)	1	Day John	Day John	Countess	Children of the Queen's Revels	521	1604	1608	LawTricks_1608	Comedy	DEEP	Boys Professional	6416	Law Tricks	Law Tricks	15541	0	Comedy	C	Boys Professional	Comedy_Boys Professional	0.452930410685637	50	50	1604	0	> 1602	> 1602	1604 Law Tricks	3	Law Tricks|Day John	1192	814	0	0	0
Countess~Law Tricks (14)	1	Day John	Day John	Countess	Children of the Queen's Revels	521	1604	1608	LawTricks_1608	Comedy	DEEP	Boys Professional	6416	Law Tricks	Law Tricks	15541	0	Comedy	C	Boys Professional	Comedy_Boys Professional	0.452930410685637	50	50	1604	0	> 1602	> 1602	1604 Law Tricks	3	Law Tricks|Day John	1192	814	0	0	0
Countess~Law Tricks (51)	1	Day John	Day John	Countess	Children of the Queen's Revels	521	1604	1608	LawTricks_1608	Comedy	DEEP	Boys Professional	6416	Law Tricks	Law Tricks	15541	0	Comedy	C	Boys Professional	Comedy_Boys Professional	0.452930410685637	50	50	1604	0	> 1602	> 1602	1604 Law Tricks	3	Law Tricks|Day John	1192	814	0	0	0
Countess~Law Tricks (59)	1	Day John	Day John	Countess	Children of the Queen's Revels	521	1604	1608	LawTricks_1608	Comedy	DEEP	Boys Professional	6416	Law Tricks	Law Tricks	15541	0	Comedy	C	Boys Professional	Comedy_Boys Professional	0.452930410685637	50	50	1604	0	> 1602	> 1602	1604 Law Tricks	3	Law Tricks|Day John	1192	814	0	0	0
Iulio~Law Tricks (65)	1	Day John	Day John	Iulio	Children of the Queen's Revels	521	1604	1608	LawTricks_1608	Comedy	DEEP	Boys Professional	6416	Law Tricks	Law Tricks	15541	0	Comedy	C	Boys Professional	Comedy_Boys Professional	0.452930410685637	50	50	1604	0	> 1602	> 1602	1604 Law Tricks	3	Law Tricks|Day John	1192	814	0	0	0
Iulio~Law Tricks (69)	1	Day John	Day John	Iulio	Children of the Queen's Revels	521	1604	1608	LawTricks_1608	Comedy	DEEP	Boys Professional	6416	Law Tricks	Law Tricks	15541	0	Comedy	C	Boys Professional	Comedy_Boys Professional	0.452930410685637	50	50	1604	0	> 1602	> 1602	1604 Law Tricks	3	Law Tricks|Day John	1192	814	0	0	0
Iulio~Law Tricks (71)	1	Day John	Day John	Iulio	Children of the Queen's Revels	521	1604	1608	LawTricks_1608	Comedy	DEEP	Boys Professional	6416	Law Tricks	Law Tricks	15541	0	Comedy	C	Boys Professional	Comedy_Boys Professional	0.452930410685637	50	50	1604	0	> 1602	> 1602	1604 Law Tricks	3	Law Tricks|Day John	1192	814	0	0	0
Iulio~Law Tricks (72)	1	Day John	Day John	Iulio	Children of the Queen's Revels	521	1604	1608	LawTricks_1608	Comedy	DEEP	Boys Professional	6416	Law Tricks	Law Tricks	15541	0	Comedy	C	Boys Professional	Comedy_Boys Professional	0.452930410685637	50	50	1604	0	> 1602	> 1602	1604 Law Tricks	3	Law Tricks|Day John	1192	814	0	0	0
Inf&aelig;lice~2 Honest Whore (40)	1	Dekker Thomas	Dekker Thomas	Inf&aelig;lice	Prince Henry's Men	755	1605	1630	2HonestWhore_1630	Comedy	DEEP	Adult Professional	6506	2 Honest Whore	2 Honest Whore	23678	0	Comedy	C	Adult Professional	Comedy_Adult Professional	0.492262887737771	50	50	1605	0	> 1602	> 1602	1605 2 Honest Whore	6	2 Honest Whore|Dekker Thomas	1085	1735	0	0	0
Candido~2 Honest Whore (86)	1	Dekker Thomas	Dekker Thomas	Candido	Prince Henry's Men	755	1605	1630	2HonestWhore_1630	Comedy	DEEP	Adult Professional	6506	2 Honest Whore	2 Honest Whore	23678	0	Comedy	C	Adult Professional	Comedy_Adult Professional	0.492262887737771	50	50	1605	0	> 1602	> 1602	1605 2 Honest Whore	6	2 Honest Whore|Dekker Thomas	1085	1735	0	0	0
Two or more speakers together~2 Honest Whore (9)	1	Dekker Thomas	Dekker Thomas	Two or more speakers together	Prince Henry's Men	755	1605	1630	2HonestWhore_1630	Comedy	DEEP	Adult Professional	6506	2 Honest Whore	2 Honest Whore	23678	0	Comedy	C	Adult Professional	Comedy_Adult Professional	0.492262887737771	50	50	1605	0	> 1602	> 1602	1605 2 Honest Whore	6	2 Honest Whore|Dekker Thomas	1085	1735	0	0	0
Two or more speakers together~2 Honest Whore (11)	1	Dekker Thomas	Dekker Thomas	Two or more speakers together	Prince Henry's Men	755	1605	1630	2HonestWhore_1630	Comedy	DEEP	Adult Professional	6506	2 Honest Whore	2 Honest Whore	23678	0	Comedy	C	Adult Professional	Comedy_Adult Professional	0.492262887737771	50	50	1605	0	> 1602	> 1602	1605 2 Honest Whore	6	2 Honest Whore|Dekker Thomas	1085	1735	0	0	0
Two or more speakers together~2 Honest Whore (26)	1	Dekker Thomas	Dekker Thomas	Two or more speakers together	Prince Henry's Men	755	1605	1630	2HonestWhore_1630	Comedy	DEEP	Adult Professional	6506	2 Honest Whore	2 Honest Whore	23678	0	Comedy	C	Adult Professional	Comedy_Adult Professional	0.492262887737771	50	50	1605	0	> 1602	> 1602	1605 2 Honest Whore	6	2 Honest Whore|Dekker Thomas	1085	1735	0	0	0
Orlando Friscobaldo~2 Honest Whore (51)	1	Dekker Thomas	Dekker Thomas	Orlando Friscobaldo	Prince Henry's Men	755	1605	1630	2HonestWhore_1630	Comedy	DEEP	Adult Professional	6506	2 Honest Whore	2 Honest Whore	23678	0	Comedy	C	Adult Professional	Comedy_Adult Professional	0.492262887737771	50	50	1605	0	> 1602	> 1602	1605 2 Honest Whore	6	2 Honest Whore|Dekker Thomas	1085	1735	0	0	0
Matheo~2 Honest Whore (132)	1	Dekker Thomas	Dekker Thomas	Matheo	Prince Henry's Men	755	1605	1630	2HonestWhore_1630	Comedy	DEEP	Adult Professional	6506	2 Honest Whore	2 Honest Whore	23678	0	Comedy	C	Adult Professional	Comedy_Adult Professional	0.492262887737771	50	50	1605	0	> 1602	> 1602	1605 2 Honest Whore	6	2 Honest Whore|Dekker Thomas	1085	1735	0	0	0
Lodovico~2 Honest Whore (37)	1	Dekker Thomas	Dekker Thomas	Lodovico	Prince Henry's Men	755	1605	1630	2HonestWhore_1630	Comedy	DEEP	Adult Professional	6506	2 Honest Whore	2 Honest Whore	23678	0	Comedy	C	Adult Professional	Comedy_Adult Professional	0.492262887737771	50	50	1605	0	> 1602	> 1602	1605 2 Honest Whore	6	2 Honest Whore|Dekker Thomas	1085	1735	0	0	0
Hipolito~2 Honest Whore (75)	1	Dekker Thomas	Dekker Thomas	Hipolito	Prince Henry's Men	755	1605	1630	2HonestWhore_1630	Comedy	DEEP	Adult Professional	6506	2 Honest Whore	2 Honest Whore	23678	0	Comedy	C	Adult Professional	Comedy_Adult Professional	0.492262887737771	50	50	1605	0	> 1602	> 1602	1605 2 Honest Whore	6	2 Honest Whore|Dekker Thomas	1085	1735	0	0	0
Hipolito~2 Honest Whore (92)	1	Dekker Thomas	Dekker Thomas	Hipolito	Prince Henry's Men	755	1605	1630	2HonestWhore_1630	Comedy	DEEP	Adult Professional	6506	2 Honest Whore	2 Honest Whore	23678	0	Comedy	C	Adult Professional	Comedy_Adult Professional	0.492262887737771	50	50	1605	0	> 1602	> 1602	1605 2 Honest Whore	6	2 Honest Whore|Dekker Thomas	1085	1735	0	0	0
Hipolito~2 Honest Whore (101)	1	Dekker Thomas	Dekker Thomas	Hipolito	Prince Henry's Men	755	1605	1630	2HonestWhore_1630	Comedy	DEEP	Adult Professional	6506	2 Honest Whore	2 Honest Whore	23678	0	Comedy	C	Adult Professional	Comedy_Adult Professional	0.492262887737771	50	50	1605	0	> 1602	> 1602	1605 2 Honest Whore	6	2 Honest Whore|Dekker Thomas	1085	1735	0	0	0
Hipolito~2 Honest Whore (105)	1	Dekker Thomas	Dekker Thomas	Hipolito	Prince Henry's Men	755	1605	1630	2HonestWhore_1630	Comedy	DEEP	Adult Professional	6506	2 Honest Whore	2 Honest Whore	23678	0	Comedy	C	Adult Professional	Comedy_Adult Professional	0.492262887737771	50	50	1605	0	> 1602	> 1602	1605 2 Honest Whore	6	2 Honest Whore|Dekker Thomas	1085	1735	0	0	0
Duke~2 Honest Whore (4)	1	Dekker Thomas	Dekker Thomas	Duke	Prince Henry's Men	755	1605	1630	2HonestWhore_1630	Comedy	DEEP	Adult Professional	6506	2 Honest Whore	2 Honest Whore	23678	0	Comedy	C	Adult Professional	Comedy_Adult Professional	0.492262887737771	50	50	1605	0	> 1602	> 1602	1605 2 Honest Whore	6	2 Honest Whore|Dekker Thomas	1085	1735	0	0	0
Bellafront~2 Honest Whore (15)	1	Dekker Thomas	Dekker Thomas	Bellafront	Prince Henry's Men	755	1605	1630	2HonestWhore_1630	Comedy	DEEP	Adult Professional	6506	2 Honest Whore	2 Honest Whore	23678	0	Comedy	C	Adult Professional	Comedy_Adult Professional	0.492262887737771	50	50	1605	0	> 1602	> 1602	1605 2 Honest Whore	6	2 Honest Whore|Dekker Thomas	1085	1735	0	0	0
Bellafront~2 Honest Whore (26)	1	Dekker Thomas	Dekker Thomas	Bellafront	Prince Henry's Men	755	1605	1630	2HonestWhore_1630	Comedy	DEEP	Adult Professional	6506	2 Honest Whore	2 Honest Whore	23678	0	Comedy	C	Adult Professional	Comedy_Adult Professional	0.492262887737771	50	50	1605	0	> 1602	> 1602	1605 2 Honest Whore	6	2 Honest Whore|Dekker Thomas	1085	1735	0	0	0
Bellafront~2 Honest Whore (32)	1	Dekker Thomas	Dekker Thomas	Bellafront	Prince Henry's Men	755	1605	1630	2HonestWhore_1630	Comedy	DEEP	Adult Professional	6506	2 Honest Whore	2 Honest Whore	23678	0	Comedy	C	Adult Professional	Comedy_Adult Professional	0.492262887737771	50	50	1605	0	> 1602	> 1602	1605 2 Honest Whore	6	2 Honest Whore|Dekker Thomas	1085	1735	0	0	0
Bellafront~2 Honest Whore (72)	1	Dekker Thomas	Dekker Thomas	Bellafront	Prince Henry's Men	755	1605	1630	2HonestWhore_1630	Comedy	DEEP	Adult Professional	6506	2 Honest Whore	2 Honest Whore	23678	0	Comedy	C	Adult Professional	Comedy_Adult Professional	0.492262887737771	50	50	1605	0	> 1602	> 1602	1605 2 Honest Whore	6	2 Honest Whore|Dekker Thomas	1085	1735	0	0	0
Bellafront~2 Honest Whore (100)	1	Dekker Thomas	Dekker Thomas	Bellafront	Prince Henry's Men	755	1605	1630	2HonestWhore_1630	Comedy	DEEP	Adult Professional	6506	2 Honest Whore	2 Honest Whore	23678	0	Comedy	C	Adult Professional	Comedy_Adult Professional	0.492262887737771	50	50	1605	0	> 1602	> 1602	1605 2 Honest Whore	6	2 Honest Whore|Dekker Thomas	1085	1735	0	0	0
Glitterback; a spirit~If It Be Not Good the Devil Is in It (1)	1	Dekker Thomas	Dekker Thomas	Glitterback; a spirit	Queen Anne's Men	582	1611	1612	IfItBeNotGood_1612	Comedy	DEEP	Adult Professional	6507	If It Be Not Good the Devil Is in It	If It Be Not Good the Devil Is in It	22093	0	Comedy	C	Adult Professional	Comedy_Adult Professional	0.688506542082457	70	70	1611	0	> 1602	> 1602	1611 If It Be Not Good the Devil Is in It	6	If It Be Not Good the Devil Is in It|Dekker Thomas	1916	710	0	0	0
Glitterback; a spirit~If It Be Not Good the Devil Is in It (9)	1	Dekker Thomas	Dekker Thomas	Glitterback; a spirit	Queen Anne's Men	582	1611	1612	IfItBeNotGood_1612	Comedy	DEEP	Adult Professional	6507	If It Be Not Good the Devil Is in It	If It Be Not Good the Devil Is in It	22093	0	Comedy	C	Adult Professional	Comedy_Adult Professional	0.688506542082457	70	70	1611	0	> 1602	> 1602	1611 If It Be Not Good the Devil Is in It	6	If It Be Not Good the Devil Is in It|Dekker Thomas	1916	710	0	0	0
Glitterback; a spirit~If It Be Not Good the Devil Is in It (11)	1	Dekker Thomas	Dekker Thomas	Glitterback; a spirit	Queen Anne's Men	582	1611	1612	IfItBeNotGood_1612	Comedy	DEEP	Adult Professional	6507	If It Be Not Good the Devil Is in It	If It Be Not Good the Devil Is in It	22093	0	Comedy	C	Adult Professional	Comedy_Adult Professional	0.688506542082457	70	70	1611	0	> 1602	> 1602	1611 If It Be Not Good the Devil Is in It	6	If It Be Not Good the Devil Is in It|Dekker Thomas	1916	710	0	0	0
Glitterback; a spirit~If It Be Not Good the Devil Is in It (15)	1	Dekker Thomas	Dekker Thomas	Glitterback; a spirit	Queen Anne's Men	582	1611	1612	IfItBeNotGood_1612	Comedy	DEEP	Adult Professional	6507	If It Be Not Good the Devil Is in It	If It Be Not Good the Devil Is in It	22093	0	Comedy	C	Adult Professional	Comedy_Adult Professional	0.688506542082457	70	70	1611	0	> 1602	> 1602	1611 If It Be Not Good the Devil Is in It	6	If It Be Not Good the Devil Is in It|Dekker Thomas	1916	710	0	0	0
Glitterback; a spirit~If It Be Not Good the Devil Is in It (16)	1	Dekker Thomas	Dekker Thomas	Glitterback; a spirit	Queen Anne's Men	582	1611	1612	IfItBeNotGood_1612	Comedy	DEEP	Adult Professional	6507	If It Be Not Good the Devil Is in It	If It Be Not Good the Devil Is in It	22093	0	Comedy	C	Adult Professional	Comedy_Adult Professional	0.688506542082457	70	70	1611	0	> 1602	> 1602	1611 If It Be Not Good the Devil Is in It	6	If It Be Not Good the Devil Is in It|Dekker Thomas	1916	710	0	0	0
Glitterback; a spirit~If It Be Not Good the Devil Is in It (17)	1	Dekker Thomas	Dekker Thomas	Glitterback; a spirit	Queen Anne's Men	582	1611	1612	IfItBeNotGood_1612	Comedy	DEEP	Adult Professional	6507	If It Be Not Good the Devil Is in It	If It Be Not Good the Devil Is in It	22093	0	Comedy	C	Adult Professional	Comedy_Adult Professional	0.688506542082457	70	70	1611	0	> 1602	> 1602	1611 If It Be Not Good the Devil Is in It	6	If It Be Not Good the Devil Is in It|Dekker Thomas	1916	710	0	0	0
Glitterback; a spirit~If It Be Not Good the Devil Is in It (18)	1	Dekker Thomas	Dekker Thomas	Glitterback; a spirit	Queen Anne's Men	582	1611	1612	IfItBeNotGood_1612	Comedy	DEEP	Adult Professional	6507	If It Be Not Good the Devil Is in It	If It Be Not Good the Devil Is in It	22093	0	Comedy	C	Adult Professional	Comedy_Adult Professional	0.688506542082457	70	70	1611	0	> 1602	> 1602	1611 If It Be Not Good the Devil Is in It	6	If It Be Not Good the Devil Is in It|Dekker Thomas	1916	710	0	0	0
A Prodigal~If It Be Not Good the Devil Is in It (1)	1	Dekker Thomas	Dekker Thomas	A Prodigal	Queen Anne's Men	582	1611	1612	IfItBeNotGood_1612	Comedy	DEEP	Adult Professional	6507	If It Be Not Good the Devil Is in It	If It Be Not Good the Devil Is in It	22093	0	Comedy	C	Adult Professional	Comedy_Adult Professional	0.688506542082457	70	70	1611	0	> 1602	> 1602	1611 If It Be Not Good the Devil Is in It	6	If It Be Not Good the Devil Is in It|Dekker Thomas	1916	710	0	0	0
A Prodigal~If It Be Not Good the Devil Is in It (2)	1	Dekker Thomas	Dekker Thomas	A Prodigal	Queen Anne's Men	582	1611	1612	IfItBeNotGood_1612	Comedy	DEEP	Adult Professional	6507	If It Be Not Good the Devil Is in It	If It Be Not Good the Devil Is in It	22093	0	Comedy	C	Adult Professional	Comedy_Adult Professional	0.688506542082457	70	70	1611	0	> 1602	> 1602	1611 If It Be Not Good the Devil Is in It	6	If It Be Not Good the Devil Is in It|Dekker Thomas	1916	710	0	0	0
A Prodigal~If It Be Not Good the Devil Is in It (3)	1	Dekker Thomas	Dekker Thomas	A Prodigal	Queen Anne's Men	582	1611	1612	IfItBeNotGood_1612	Comedy	DEEP	Adult Professional	6507	If It Be Not Good the Devil Is in It	If It Be Not Good the Devil Is in It	22093	0	Comedy	C	Adult Professional	Comedy_Adult Professional	0.688506542082457	70	70	1611	0	> 1602	> 1602	1611 If It Be Not Good the Devil Is in It	6	If It Be Not Good the Devil Is in It|Dekker Thomas	1916	710	0	0	0
Pluto~If It Be Not Good the Devil Is in It (1)	1	Dekker Thomas	Dekker Thomas	Pluto	Queen Anne's Men	582	1611	1612	IfItBeNotGood_1612	Comedy	DEEP	Adult Professional	6507	If It Be Not Good the Devil Is in It	If It Be Not Good the Devil Is in It	22093	0	Comedy	C	Adult Professional	Comedy_Adult Professional	0.688506542082457	70	70	1611	0	> 1602	> 1602	1611 If It Be Not Good the Devil Is in It	6	If It Be Not Good the Devil Is in It|Dekker Thomas	1916	710	0	0	0
Pluto~If It Be Not Good the Devil Is in It (6)	1	Dekker Thomas	Dekker Thomas	Pluto	Queen Anne's Men	582	1611	1612	IfItBeNotGood_1612	Comedy	DEEP	Adult Professional	6507	If It Be Not Good the Devil Is in It	If It Be Not Good the Devil Is in It	22093	0	Comedy	C	Adult Professional	Comedy_Adult Professional	0.688506542082457	70	70	1611	0	> 1602	> 1602	1611 If It Be Not Good the Devil Is in It	6	If It Be Not Good the Devil Is in It|Dekker Thomas	1916	710	0	0	0
Pluto~If It Be Not Good the Devil Is in It (7)	1	Dekker Thomas	Dekker Thomas	Pluto	Queen Anne's Men	582	1611	1612	IfItBeNotGood_1612	Comedy	DEEP	Adult Professional	6507	If It Be Not Good the Devil Is in It	If It Be Not Good the Devil Is in It	22093	0	Comedy	C	Adult Professional	Comedy_Adult Professional	0.688506542082457	70	70	1611	0	> 1602	> 1602	1611 If It Be Not Good the Devil Is in It	6	If It Be Not Good the Devil Is in It|Dekker Thomas	1916	710	0	0	0
Pluto~If It Be Not Good the Devil Is in It (42)	1	Dekker Thomas	Dekker Thomas	Pluto	Queen Anne's Men	582	1611	1612	IfItBeNotGood_1612	Comedy	DEEP	Adult Professional	6507	If It Be Not Good the Devil Is in It	If It Be Not Good the Devil Is in It	22093	0	Comedy	C	Adult Professional	Comedy_Adult Professional	0.688506542082457	70	70	1611	0	> 1602	> 1602	1611 If It Be Not Good the Devil Is in It	6	If It Be Not Good the Devil Is in It|Dekker Thomas	1916	710	0	0	0
Speaker 1~If It Be Not Good the Devil Is in It (2)	1	Dekker Thomas	Dekker Thomas	Speaker 1	Queen Anne's Men	582	1611	1612	IfItBeNotGood_1612	Comedy	DEEP	Adult Professional	6507	If It Be Not Good the Devil Is in It	If It Be Not Good the Devil Is in It	22093	0	Comedy	C	Adult Professional	Comedy_Adult Professional	0.688506542082457	70	70	1611	0	> 1602	> 1602	1611 If It Be Not Good the Devil Is in It	6	If It Be Not Good the Devil Is in It|Dekker Thomas	1916	710	0	0	0
Speaker 2~If It Be Not Good the Devil Is in It (2)	1	Dekker Thomas	Dekker Thomas	Speaker 2	Queen Anne's Men	582	1611	1612	IfItBeNotGood_1612	Comedy	DEEP	Adult Professional	6507	If It Be Not Good the Devil Is in It	If It Be Not Good the Devil Is in It	22093	0	Comedy	C	Adult Professional	Comedy_Adult Professional	0.688506542082457	70	70	1611	0	> 1602	> 1602	1611 If It Be Not Good the Devil Is in It	6	If It Be Not Good the Devil Is in It|Dekker Thomas	1916	710	0	0	0
Octavio~If It Be Not Good the Devil Is in It (10)	1	Dekker Thomas	Dekker Thomas	Octavio	Queen Anne's Men	582	1611	1612	IfItBeNotGood_1612	Comedy	DEEP	Adult Professional	6507	If It Be Not Good the Devil Is in It	If It Be Not Good the Devil Is in It	22093	0	Comedy	C	Adult Professional	Comedy_Adult Professional	0.688506542082457	70	70	1611	0	> 1602	> 1602	1611 If It Be Not Good the Devil Is in It	6	If It Be Not Good the Devil Is in It|Dekker Thomas	1916	710	0	0	0
Octavio~If It Be Not Good the Devil Is in It (68)	1	Dekker Thomas	Dekker Thomas	Octavio	Queen Anne's Men	582	1611	1612	IfItBeNotGood_1612	Comedy	DEEP	Adult Professional	6507	If It Be Not Good the Devil Is in It	If It Be Not Good the Devil Is in It	22093	0	Comedy	C	Adult Professional	Comedy_Adult Professional	0.688506542082457	70	70	1611	0	> 1602	> 1602	1611 If It Be Not Good the Devil Is in It	6	If It Be Not Good the Devil Is in It|Dekker Thomas	1916	710	0	0	0
SubPrior~If It Be Not Good the Devil Is in It (6)	1	Dekker Thomas	Dekker Thomas	SubPrior	Queen Anne's Men	582	1611	1612	IfItBeNotGood_1612	Comedy	DEEP	Adult Professional	6507	If It Be Not Good the Devil Is in It	If It Be Not Good the Devil Is in It	22093	0	Comedy	C	Adult Professional	Comedy_Adult Professional	0.688506542082457	70	70	1611	0	> 1602	> 1602	1611 If It Be Not Good the Devil Is in It	6	If It Be Not Good the Devil Is in It|Dekker Thomas	1916	710	0	0	0
Scumbroth; a cook~If It Be Not Good the Devil Is in It (39)	1	Dekker Thomas	Dekker Thomas	Scumbroth; a cook	Queen Anne's Men	582	1611	1612	IfItBeNotGood_1612	Comedy	DEEP	Adult Professional	6507	If It Be Not Good the Devil Is in It	If It Be Not Good the Devil Is in It	22093	0	Comedy	C	Adult Professional	Comedy_Adult Professional	0.688506542082457	70	70	1611	0	> 1602	> 1602	1611 If It Be Not Good the Devil Is in It	6	If It Be Not Good the Devil Is in It|Dekker Thomas	1916	710	0	0	0
Scumbroth; a cook~If It Be Not Good the Devil Is in It (47)	1	Dekker Thomas	Dekker Thomas	Scumbroth; a cook	Queen Anne's Men	582	1611	1612	IfItBeNotGood_1612	Comedy	DEEP	Adult Professional	6507	If It Be Not Good the Devil Is in It	If It Be Not Good the Devil Is in It	22093	0	Comedy	C	Adult Professional	Comedy_Adult Professional	0.688506542082457	70	70	1611	0	> 1602	> 1602	1611 If It Be Not Good the Devil Is in It	6	If It Be Not Good the Devil Is in It|Dekker Thomas	1916	710	0	0	0
Prior~If It Be Not Good the Devil Is in It (23)	1	Dekker Thomas	Dekker Thomas	Prior	Queen Anne's Men	582	1611	1612	IfItBeNotGood_1612	Comedy	DEEP	Adult Professional	6507	If It Be Not Good the Devil Is in It	If It Be Not Good the Devil Is in It	22093	0	Comedy	C	Adult Professional	Comedy_Adult Professional	0.688506542082457	70	70	1611	0	> 1602	> 1602	1611 If It Be Not Good the Devil Is in It	6	If It Be Not Good the Devil Is in It|Dekker Thomas	1916	710	0	0	0
Prior~If It Be Not Good the Devil Is in It (30)	1	Dekker Thomas	Dekker Thomas	Prior	Queen Anne's Men	582	1611	1612	IfItBeNotGood_1612	Comedy	DEEP	Adult Professional	6507	If It Be Not Good the Devil Is in It	If It Be Not Good the Devil Is in It	22093	0	Comedy	C	Adult Professional	Comedy_Adult Professional	0.688506542082457	70	70	1611	0	> 1602	> 1602	1611 If It Be Not Good the Devil Is in It	6	If It Be Not Good the Devil Is in It|Dekker Thomas	1916	710	0	0	0
Duke of Calabria~If It Be Not Good the Devil Is in It (7)	1	Dekker Thomas	Dekker Thomas	Duke of Calabria	Queen Anne's Men	582	1611	1612	IfItBeNotGood_1612	Comedy	DEEP	Adult Professional	6507	If It Be Not Good the Devil Is in It	If It Be Not Good the Devil Is in It	22093	0	Comedy	C	Adult Professional	Comedy_Adult Professional	0.688506542082457	70	70	1611	0	> 1602	> 1602	1611 If It Be Not Good the Devil Is in It	6	If It Be Not Good the Devil Is in It|Dekker Thomas	1916	710	0	0	0
Lucifer~If It Be Not Good the Devil Is in It (8)	1	Dekker Thomas	Dekker Thomas	Lucifer	Queen Anne's Men	582	1611	1612	IfItBeNotGood_1612	Comedy	DEEP	Adult Professional	6507	If It Be Not Good the Devil Is in It	If It Be Not Good the Devil Is in It	22093	0	Comedy	C	Adult Professional	Comedy_Adult Professional	0.688506542082457	70	70	1611	0	> 1602	> 1602	1611 If It Be Not Good the Devil Is in It	6	If It Be Not Good the Devil Is in It|Dekker Thomas	1916	710	0	0	0
Rufman (disguised as Bohor)~If It Be Not Good the Devil Is in It (2)	1	Dekker Thomas	Dekker Thomas	Rufman (disguised as Bohor)	Queen Anne's Men	582	1611	1612	IfItBeNotGood_1612	Comedy	DEEP	Adult Professional	6507	If It Be Not Good the Devil Is in It	If It Be Not Good the Devil Is in It	22093	0	Comedy	C	Adult Professional	Comedy_Adult Professional	0.688506542082457	70	70	1611	0	> 1602	> 1602	1611 If It Be Not Good the Devil Is in It	6	If It Be Not Good the Devil Is in It|Dekker Thomas	1916	710	0	0	0
Rufman (disguised as Bohor)~If It Be Not Good the Devil Is in It (3)	1	Dekker Thomas	Dekker Thomas	Rufman (disguised as Bohor)	Queen Anne's Men	582	1611	1612	IfItBeNotGood_1612	Comedy	DEEP	Adult Professional	6507	If It Be Not Good the Devil Is in It	If It Be Not Good the Devil Is in It	22093	0	Comedy	C	Adult Professional	Comedy_Adult Professional	0.688506542082457	70	70	1611	0	> 1602	> 1602	1611 If It Be Not Good the Devil Is in It	6	If It Be Not Good the Devil Is in It|Dekker Thomas	1916	710	0	0	0
Rufman (disguised as Bohor)~If It Be Not Good the Devil Is in It (49)	1	Dekker Thomas	Dekker Thomas	Rufman (disguised as Bohor)	Queen Anne's Men	582	1611	1612	IfItBeNotGood_1612	Comedy	DEEP	Adult Professional	6507	If It Be Not Good the Devil Is in It	If It Be Not Good the Devil Is in It	22093	0	Comedy	C	Adult Professional	Comedy_Adult Professional	0.688506542082457	70	70	1611	0	> 1602	> 1602	1611 If It Be Not Good the Devil Is in It	6	If It Be Not Good the Devil Is in It|Dekker Thomas	1916	710	0	0	0
Rufman (disguised as Bohor)~If It Be Not Good the Devil Is in It (52)	1	Dekker Thomas	Dekker Thomas	Rufman (disguised as Bohor)	Queen Anne's Men	582	1611	1612	IfItBeNotGood_1612	Comedy	DEEP	Adult Professional	6507	If It Be Not Good the Devil Is in It	If It Be Not Good the Devil Is in It	22093	0	Comedy	C	Adult Professional	Comedy_Adult Professional	0.688506542082457	70	70	1611	0	> 1602	> 1602	1611 If It Be Not Good the Devil Is in It	6	If It Be Not Good the Devil Is in It|Dekker Thomas	1916	710	0	0	0
Shacklesoule (disguised as Friar Rush)~If It Be Not Good the Devil Is in It (3)	1	Dekker Thomas	Dekker Thomas	Shacklesoule (disguised as Friar Rush)	Queen Anne's Men	582	1611	1612	IfItBeNotGood_1612	Comedy	DEEP	Adult Professional	6507	If It Be Not Good the Devil Is in It	If It Be Not Good the Devil Is in It	22093	0	Comedy	C	Adult Professional	Comedy_Adult Professional	0.688506542082457	70	70	1611	0	> 1602	> 1602	1611 If It Be Not Good the Devil Is in It	6	If It Be Not Good the Devil Is in It|Dekker Thomas	1916	710	0	0	0
Shacklesoule (disguised as Friar Rush)~If It Be Not Good the Devil Is in It (4)	1	Dekker Thomas	Dekker Thomas	Shacklesoule (disguised as Friar Rush)	Queen Anne's Men	582	1611	1612	IfItBeNotGood_1612	Comedy	DEEP	Adult Professional	6507	If It Be Not Good the Devil Is in It	If It Be Not Good the Devil Is in It	22093	0	Comedy	C	Adult Professional	Comedy_Adult Professional	0.688506542082457	70	70	1611	0	> 1602	> 1602	1611 If It Be Not Good the Devil Is in It	6	If It Be Not Good the Devil Is in It|Dekker Thomas	1916	710	0	0	0
Shacklesoule (disguised as Friar Rush)~If It Be Not Good the Devil Is in It (5)	1	Dekker Thomas	Dekker Thomas	Shacklesoule (disguised as Friar Rush)	Queen Anne's Men	582	1611	1612	IfItBeNotGood_1612	Comedy	DEEP	Adult Professional	6507	If It Be Not Good the Devil Is in It	If It Be Not Good the Devil Is in It	22093	0	Comedy	C	Adult Professional	Comedy_Adult Professional	0.688506542082457	70	70	1611	0	> 1602	> 1602	1611 If It Be Not Good the Devil Is in It	6	If It Be Not Good the Devil Is in It|Dekker Thomas	1916	710	0	0	0
Shacklesoule (disguised as Friar Rush)~If It Be Not Good the Devil Is in It (45)	1	Dekker Thomas	Dekker Thomas	Shacklesoule (disguised as Friar Rush)	Queen Anne's Men	582	1611	1612	IfItBeNotGood_1612	Comedy	DEEP	Adult Professional	6507	If It Be Not Good the Devil Is in It	If It Be Not Good the Devil Is in It	22093	0	Comedy	C	Adult Professional	Comedy_Adult Professional	0.688506542082457	70	70	1611	0	> 1602	> 1602	1611 If It Be Not Good the Devil Is in It	6	If It Be Not Good the Devil Is in It|Dekker Thomas	1916	710	0	0	0
Shacklesoule (disguised as Friar Rush)~If It Be Not Good the Devil Is in It (46)	1	Dekker Thomas	Dekker Thomas	Shacklesoule (disguised as Friar Rush)	Queen Anne's Men	582	1611	1612	IfItBeNotGood_1612	Comedy	DEEP	Adult Professional	6507	If It Be Not Good the Devil Is in It	If It Be Not Good the Devil Is in It	22093	0	Comedy	C	Adult Professional	Comedy_Adult Professional	0.688506542082457	70	70	1611	0	> 1602	> 1602	1611 If It Be Not Good the Devil Is in It	6	If It Be Not Good the Devil Is in It|Dekker Thomas	1916	710	0	0	0
Shacklesoule (disguised as Friar Rush)~If It Be Not Good the Devil Is in It (47)	1	Dekker Thomas	Dekker Thomas	Shacklesoule (disguised as Friar Rush)	Queen Anne's Men	582	1611	1612	IfItBeNotGood_1612	Comedy	DEEP	Adult Professional	6507	If It Be Not Good the Devil Is in It	If It Be Not Good the Devil Is in It	22093	0	Comedy	C	Adult Professional	Comedy_Adult Professional	0.688506542082457	70	70	1611	0	> 1602	> 1602	1611 If It Be Not Good the Devil Is in It	6	If It Be Not Good the Devil Is in It|Dekker Thomas	1916	710	0	0	0
Shacklesoule (disguised as Friar Rush)~If It Be Not Good the Devil Is in It (70)	1	Dekker Thomas	Dekker Thomas	Shacklesoule (disguised as Friar Rush)	Queen Anne's Men	582	1611	1612	IfItBeNotGood_1612	Comedy	DEEP	Adult Professional	6507	If It Be Not Good the Devil Is in It	If It Be Not Good the Devil Is in It	22093	0	Comedy	C	Adult Professional	Comedy_Adult Professional	0.688506542082457	70	70	1611	0	> 1602	> 1602	1611 If It Be Not Good the Devil Is in It	6	If It Be Not Good the Devil Is in It|Dekker Thomas	1916	710	0	0	0
Bartervile; a merchant~If It Be Not Good the Devil Is in It (1)	1	Dekker Thomas	Dekker Thomas	Bartervile; a merchant	Queen Anne's Men	582	1611	1612	IfItBeNotGood_1612	Comedy	DEEP	Adult Professional	6507	If It Be Not Good the Devil Is in It	If It Be Not Good the Devil Is in It	22093	0	Comedy	C	Adult Professional	Comedy_Adult Professional	0.688506542082457	70	70	1611	0	> 1602	> 1602	1611 If It Be Not Good the Devil Is in It	6	If It Be Not Good the Devil Is in It|Dekker Thomas	1916	710	0	0	0
Bartervile; a merchant~If It Be Not Good the Devil Is in It (32)	1	Dekker Thomas	Dekker Thomas	Bartervile; a merchant	Queen Anne's Men	582	1611	1612	IfItBeNotGood_1612	Comedy	DEEP	Adult Professional	6507	If It Be Not Good the Devil Is in It	If It Be Not Good the Devil Is in It	22093	0	Comedy	C	Adult Professional	Comedy_Adult Professional	0.688506542082457	70	70	1611	0	> 1602	> 1602	1611 If It Be Not Good the Devil Is in It	6	If It Be Not Good the Devil Is in It|Dekker Thomas	1916	710	0	0	0
Fury~If It Be Not Good the Devil Is in It (5)	1	Dekker Thomas	Dekker Thomas	Fury	Queen Anne's Men	582	1611	1612	IfItBeNotGood_1612	Comedy	DEEP	Adult Professional	6507	If It Be Not Good the Devil Is in It	If It Be Not Good the Devil Is in It	22093	0	Comedy	C	Adult Professional	Comedy_Adult Professional	0.688506542082457	70	70	1611	0	> 1602	> 1602	1611 If It Be Not Good the Devil Is in It	6	If It Be Not Good the Devil Is in It|Dekker Thomas	1916	710	0	0	0
Ravillac~If It Be Not Good the Devil Is in It (4)	1	Dekker Thomas	Dekker Thomas	Ravillac	Queen Anne's Men	582	1611	1612	IfItBeNotGood_1612	Comedy	DEEP	Adult Professional	6507	If It Be Not Good the Devil Is in It	If It Be Not Good the Devil Is in It	22093	0	Comedy	C	Adult Professional	Comedy_Adult Professional	0.688506542082457	70	70	1611	0	> 1602	> 1602	1611 If It Be Not Good the Devil Is in It	6	If It Be Not Good the Devil Is in It|Dekker Thomas	1916	710	0	0	0
Alphonso; King of Naples~If It Be Not Good the Devil Is in It (17)	1	Dekker Thomas	Dekker Thomas	Alphonso; King of Naples	Queen Anne's Men	582	1611	1612	IfItBeNotGood_1612	Comedy	DEEP	Adult Professional	6507	If It Be Not Good the Devil Is in It	If It Be Not Good the Devil Is in It	22093	0	Comedy	C	Adult Professional	Comedy_Adult Professional	0.688506542082457	70	70	1611	0	> 1602	> 1602	1611 If It Be Not Good the Devil Is in It	6	If It Be Not Good the Devil Is in It|Dekker Thomas	1916	710	0	0	0
Alphonso; King of Naples~If It Be Not Good the Devil Is in It (136)	1	Dekker Thomas	Dekker Thomas	Alphonso; King of Naples	Queen Anne's Men	582	1611	1612	IfItBeNotGood_1612	Comedy	DEEP	Adult Professional	6507	If It Be Not Good the Devil Is in It	If It Be Not Good the Devil Is in It	22093	0	Comedy	C	Adult Professional	Comedy_Adult Professional	0.688506542082457	70	70	1611	0	> 1602	> 1602	1611 If It Be Not Good the Devil Is in It	6	If It Be Not Good the Devil Is in It|Dekker Thomas	1916	710	0	0	0
Alphonso; King of Naples~If It Be Not Good the Devil Is in It (156)	1	Dekker Thomas	Dekker Thomas	Alphonso; King of Naples	Queen Anne's Men	582	1611	1612	IfItBeNotGood_1612	Comedy	DEEP	Adult Professional	6507	If It Be Not Good the Devil Is in It	If It Be Not Good the Devil Is in It	22093	0	Comedy	C	Adult Professional	Comedy_Adult Professional	0.688506542082457	70	70	1611	0	> 1602	> 1602	1611 If It Be Not Good the Devil Is in It	6	If It Be Not Good the Devil Is in It|Dekker Thomas	1916	710	0	0	0
Alphonso; King of Naples~If It Be Not Good the Devil Is in It (160)	1	Dekker Thomas	Dekker Thomas	Alphonso; King of Naples	Queen Anne's Men	582	1611	1612	IfItBeNotGood_1612	Comedy	DEEP	Adult Professional	6507	If It Be Not Good the Devil Is in It	If It Be Not Good the Devil Is in It	22093	0	Comedy	C	Adult Professional	Comedy_Adult Professional	0.688506542082457	70	70	1611	0	> 1602	> 1602	1611 If It Be Not Good the Devil Is in It	6	If It Be Not Good the Devil Is in It|Dekker Thomas	1916	710	0	0	0
Charon~If It Be Not Good the Devil Is in It (1)	1	Dekker Thomas	Dekker Thomas	Charon	Queen Anne's Men	582	1611	1612	IfItBeNotGood_1612	Comedy	DEEP	Adult Professional	6507	If It Be Not Good the Devil Is in It	If It Be Not Good the Devil Is in It	22093	0	Comedy	C	Adult Professional	Comedy_Adult Professional	0.688506542082457	70	70	1611	0	> 1602	> 1602	1611 If It Be Not Good the Devil Is in It	6	If It Be Not Good the Devil Is in It|Dekker Thomas	1916	710	0	0	0
Lurchall~If It Be Not Good the Devil Is in It (5)	1	Dekker Thomas	Dekker Thomas	Lurchall	Queen Anne's Men	582	1611	1612	IfItBeNotGood_1612	Comedy	DEEP	Adult Professional	6507	If It Be Not Good the Devil Is in It	If It Be Not Good the Devil Is in It	22093	0	Comedy	C	Adult Professional	Comedy_Adult Professional	0.688506542082457	70	70	1611	0	> 1602	> 1602	1611 If It Be Not Good the Devil Is in It	6	If It Be Not Good the Devil Is in It|Dekker Thomas	1916	710	0	0	0
Lurchall~If It Be Not Good the Devil Is in It (8)	1	Dekker Thomas	Dekker Thomas	Lurchall	Queen Anne's Men	582	1611	1612	IfItBeNotGood_1612	Comedy	DEEP	Adult Professional	6507	If It Be Not Good the Devil Is in It	If It Be Not Good the Devil Is in It	22093	0	Comedy	C	Adult Professional	Comedy_Adult Professional	0.688506542082457	70	70	1611	0	> 1602	> 1602	1611 If It Be Not Good the Devil Is in It	6	If It Be Not Good the Devil Is in It|Dekker Thomas	1916	710	0	0	0
Lurchall~If It Be Not Good the Devil Is in It (35)	1	Dekker Thomas	Dekker Thomas	Lurchall	Queen Anne's Men	582	1611	1612	IfItBeNotGood_1612	Comedy	DEEP	Adult Professional	6507	If It Be Not Good the Devil Is in It	If It Be Not Good the Devil Is in It	22093	0	Comedy	C	Adult Professional	Comedy_Adult Professional	0.688506542082457	70	70	1611	0	> 1602	> 1602	1611 If It Be Not Good the Devil Is in It	6	If It Be Not Good the Devil Is in It|Dekker Thomas	1916	710	0	0	0
Spendola~If It Be Not Good the Devil Is in It (4)	1	Dekker Thomas	Dekker Thomas	Spendola	Queen Anne's Men	582	1611	1612	IfItBeNotGood_1612	Comedy	DEEP	Adult Professional	6507	If It Be Not Good the Devil Is in It	If It Be Not Good the Devil Is in It	22093	0	Comedy	C	Adult Professional	Comedy_Adult Professional	0.688506542082457	70	70	1611	0	> 1602	> 1602	1611 If It Be Not Good the Devil Is in It	6	If It Be Not Good the Devil Is in It|Dekker Thomas	1916	710	0	0	0
Omnes/multiple voices~If It Be Not Good the Devil Is in It (4)	1	Dekker Thomas	Dekker Thomas	Omnes/multiple voices	Queen Anne's Men	582	1611	1612	IfItBeNotGood_1612	Comedy	DEEP	Adult Professional	6507	If It Be Not Good the Devil Is in It	If It Be Not Good the Devil Is in It	22093	0	Comedy	C	Adult Professional	Comedy_Adult Professional	0.688506542082457	70	70	1611	0	> 1602	> 1602	1611 If It Be Not Good the Devil Is in It	6	If It Be Not Good the Devil Is in It|Dekker Thomas	1916	710	0	0	0
Omnes/multiple voices~If It Be Not Good the Devil Is in It (5)	1	Dekker Thomas	Dekker Thomas	Omnes/multiple voices	Queen Anne's Men	582	1611	1612	IfItBeNotGood_1612	Comedy	DEEP	Adult Professional	6507	If It Be Not Good the Devil Is in It	If It Be Not Good the Devil Is in It	22093	0	Comedy	C	Adult Professional	Comedy_Adult Professional	0.688506542082457	70	70	1611	0	> 1602	> 1602	1611 If It Be Not Good the Devil Is in It	6	If It Be Not Good the Devil Is in It|Dekker Thomas	1916	710	0	0	0
Omnes/multiple voices~If It Be Not Good the Devil Is in It (7)	1	Dekker Thomas	Dekker Thomas	Omnes/multiple voices	Queen Anne's Men	582	1611	1612	IfItBeNotGood_1612	Comedy	DEEP	Adult Professional	6507	If It Be Not Good the Devil Is in It	If It Be Not Good the Devil Is in It	22093	0	Comedy	C	Adult Professional	Comedy_Adult Professional	0.688506542082457	70	70	1611	0	> 1602	> 1602	1611 If It Be Not Good the Devil Is in It	6	If It Be Not Good the Devil Is in It|Dekker Thomas	1916	710	0	0	0
Omnes/multiple voices~If It Be Not Good the Devil Is in It (9)	1	Dekker Thomas	Dekker Thomas	Omnes/multiple voices	Queen Anne's Men	582	1611	1612	IfItBeNotGood_1612	Comedy	DEEP	Adult Professional	6507	If It Be Not Good the Devil Is in It	If It Be Not Good the Devil Is in It	22093	0	Comedy	C	Adult Professional	Comedy_Adult Professional	0.688506542082457	70	70	1611	0	> 1602	> 1602	1611 If It Be Not Good the Devil Is in It	6	If It Be Not Good the Devil Is in It|Dekker Thomas	1916	710	0	0	0
Omnes/multiple voices~If It Be Not Good the Devil Is in It (22)	1	Dekker Thomas	Dekker Thomas	Omnes/multiple voices	Queen Anne's Men	582	1611	1612	IfItBeNotGood_1612	Comedy	DEEP	Adult Professional	6507	If It Be Not Good the Devil Is in It	If It Be Not Good the Devil Is in It	22093	0	Comedy	C	Adult Professional	Comedy_Adult Professional	0.688506542082457	70	70	1611	0	> 1602	> 1602	1611 If It Be Not Good the Devil Is in It	6	If It Be Not Good the Devil Is in It|Dekker Thomas	1916	710	0	0	0
Omnes/multiple voices~If It Be Not Good the Devil Is in It (32)	1	Dekker Thomas	Dekker Thomas	Omnes/multiple voices	Queen Anne's Men	582	1611	1612	IfItBeNotGood_1612	Comedy	DEEP	Adult Professional	6507	If It Be Not Good the Devil Is in It	If It Be Not Good the Devil Is in It	22093	0	Comedy	C	Adult Professional	Comedy_Adult Professional	0.688506542082457	70	70	1611	0	> 1602	> 1602	1611 If It Be Not Good the Devil Is in It	6	If It Be Not Good the Devil Is in It|Dekker Thomas	1916	710	0	0	0
Omnes/multiple voices~If It Be Not Good the Devil Is in It (37)	1	Dekker Thomas	Dekker Thomas	Omnes/multiple voices	Queen Anne's Men	582	1611	1612	IfItBeNotGood_1612	Comedy	DEEP	Adult Professional	6507	If It Be Not Good the Devil Is in It	If It Be Not Good the Devil Is in It	22093	0	Comedy	C	Adult Professional	Comedy_Adult Professional	0.688506542082457	70	70	1611	0	> 1602	> 1602	1611 If It Be Not Good the Devil Is in It	6	If It Be Not Good the Devil Is in It|Dekker Thomas	1916	710	0	0	0
Omnes/multiple voices~If It Be Not Good the Devil Is in It (46)	1	Dekker Thomas	Dekker Thomas	Omnes/multiple voices	Queen Anne's Men	582	1611	1612	IfItBeNotGood_1612	Comedy	DEEP	Adult Professional	6507	If It Be Not Good the Devil Is in It	If It Be Not Good the Devil Is in It	22093	0	Comedy	C	Adult Professional	Comedy_Adult Professional	0.688506542082457	70	70	1611	0	> 1602	> 1602	1611 If It Be Not Good the Devil Is in It	6	If It Be Not Good the Devil Is in It|Dekker Thomas	1916	710	0	0	0
Omnes/multiple voices~If It Be Not Good the Devil Is in It (49)	1	Dekker Thomas	Dekker Thomas	Omnes/multiple voices	Queen Anne's Men	582	1611	1612	IfItBeNotGood_1612	Comedy	DEEP	Adult Professional	6507	If It Be Not Good the Devil Is in It	If It Be Not Good the Devil Is in It	22093	0	Comedy	C	Adult Professional	Comedy_Adult Professional	0.688506542082457	70	70	1611	0	> 1602	> 1602	1611 If It Be Not Good the Devil Is in It	6	If It Be Not Good the Devil Is in It|Dekker Thomas	1916	710	0	0	0
Omnes/multiple voices~If It Be Not Good the Devil Is in It (56)	1	Dekker Thomas	Dekker Thomas	Omnes/multiple voices	Queen Anne's Men	582	1611	1612	IfItBeNotGood_1612	Comedy	DEEP	Adult Professional	6507	If It Be Not Good the Devil Is in It	If It Be Not Good the Devil Is in It	22093	0	Comedy	C	Adult Professional	Comedy_Adult Professional	0.688506542082457	70	70	1611	0	> 1602	> 1602	1611 If It Be Not Good the Devil Is in It	6	If It Be Not Good the Devil Is in It|Dekker Thomas	1916	710	0	0	0
Omnes/multiple voices~If It Be Not Good the Devil Is in It (62)	1	Dekker Thomas	Dekker Thomas	Omnes/multiple voices	Queen Anne's Men	582	1611	1612	IfItBeNotGood_1612	Comedy	DEEP	Adult Professional	6507	If It Be Not Good the Devil Is in It	If It Be Not Good the Devil Is in It	22093	0	Comedy	C	Adult Professional	Comedy_Adult Professional	0.688506542082457	70	70	1611	0	> 1602	> 1602	1611 If It Be Not Good the Devil Is in It	6	If It Be Not Good the Devil Is in It|Dekker Thomas	1916	710	0	0	0
Omnes/multiple voices~If It Be Not Good the Devil Is in It (64)	1	Dekker Thomas	Dekker Thomas	Omnes/multiple voices	Queen Anne's Men	582	1611	1612	IfItBeNotGood_1612	Comedy	DEEP	Adult Professional	6507	If It Be Not Good the Devil Is in It	If It Be Not Good the Devil Is in It	22093	0	Comedy	C	Adult Professional	Comedy_Adult Professional	0.688506542082457	70	70	1611	0	> 1602	> 1602	1611 If It Be Not Good the Devil Is in It	6	If It Be Not Good the Devil Is in It|Dekker Thomas	1916	710	0	0	0
Omnes/multiple voices~If It Be Not Good the Devil Is in It (66)	1	Dekker Thomas	Dekker Thomas	Omnes/multiple voices	Queen Anne's Men	582	1611	1612	IfItBeNotGood_1612	Comedy	DEEP	Adult Professional	6507	If It Be Not Good the Devil Is in It	If It Be Not Good the Devil Is in It	22093	0	Comedy	C	Adult Professional	Comedy_Adult Professional	0.688506542082457	70	70	1611	0	> 1602	> 1602	1611 If It Be Not Good the Devil Is in It	6	If It Be Not Good the Devil Is in It|Dekker Thomas	1916	710	0	0	0
Omnes/multiple voices~If It Be Not Good the Devil Is in It (67)	1	Dekker Thomas	Dekker Thomas	Omnes/multiple voices	Queen Anne's Men	582	1611	1612	IfItBeNotGood_1612	Comedy	DEEP	Adult Professional	6507	If It Be Not Good the Devil Is in It	If It Be Not Good the Devil Is in It	22093	0	Comedy	C	Adult Professional	Comedy_Adult Professional	0.688506542082457	70	70	1611	0	> 1602	> 1602	1611 If It Be Not Good the Devil Is in It	6	If It Be Not Good the Devil Is in It|Dekker Thomas	1916	710	0	0	0
Omnes/multiple voices~If It Be Not Good the Devil Is in It (78)	1	Dekker Thomas	Dekker Thomas	Omnes/multiple voices	Queen Anne's Men	582	1611	1612	IfItBeNotGood_1612	Comedy	DEEP	Adult Professional	6507	If It Be Not Good the Devil Is in It	If It Be Not Good the Devil Is in It	22093	0	Comedy	C	Adult Professional	Comedy_Adult Professional	0.688506542082457	70	70	1611	0	> 1602	> 1602	1611 If It Be Not Good the Devil Is in It	6	If It Be Not Good the Devil Is in It|Dekker Thomas	1916	710	0	0	0
Omnes/multiple voices~If It Be Not Good the Devil Is in It (99)	1	Dekker Thomas	Dekker Thomas	Omnes/multiple voices	Queen Anne's Men	582	1611	1612	IfItBeNotGood_1612	Comedy	DEEP	Adult Professional	6507	If It Be Not Good the Devil Is in It	If It Be Not Good the Devil Is in It	22093	0	Comedy	C	Adult Professional	Comedy_Adult Professional	0.688506542082457	70	70	1611	0	> 1602	> 1602	1611 If It Be Not Good the Devil Is in It	6	If It Be Not Good the Devil Is in It|Dekker Thomas	1916	710	0	0	0
Omnes/multiple voices~If It Be Not Good the Devil Is in It (100)	1	Dekker Thomas	Dekker Thomas	Omnes/multiple voices	Queen Anne's Men	582	1611	1612	IfItBeNotGood_1612	Comedy	DEEP	Adult Professional	6507	If It Be Not Good the Devil Is in It	If It Be Not Good the Devil Is in It	22093	0	Comedy	C	Adult Professional	Comedy_Adult Professional	0.688506542082457	70	70	1611	0	> 1602	> 1602	1611 If It Be Not Good the Devil Is in It	6	If It Be Not Good the Devil Is in It|Dekker Thomas	1916	710	0	0	0
Omnes/multiple voices~If It Be Not Good the Devil Is in It (106)	1	Dekker Thomas	Dekker Thomas	Omnes/multiple voices	Queen Anne's Men	582	1611	1612	IfItBeNotGood_1612	Comedy	DEEP	Adult Professional	6507	If It Be Not Good the Devil Is in It	If It Be Not Good the Devil Is in It	22093	0	Comedy	C	Adult Professional	Comedy_Adult Professional	0.688506542082457	70	70	1611	0	> 1602	> 1602	1611 If It Be Not Good the Devil Is in It	6	If It Be Not Good the Devil Is in It|Dekker Thomas	1916	710	0	0	0
Omnes/multiple voices~If It Be Not Good the Devil Is in It (107)	1	Dekker Thomas	Dekker Thomas	Omnes/multiple voices	Queen Anne's Men	582	1611	1612	IfItBeNotGood_1612	Comedy	DEEP	Adult Professional	6507	If It Be Not Good the Devil Is in It	If It Be Not Good the Devil Is in It	22093	0	Comedy	C	Adult Professional	Comedy_Adult Professional	0.688506542082457	70	70	1611	0	> 1602	> 1602	1611 If It Be Not Good the Devil Is in It	6	If It Be Not Good the Devil Is in It|Dekker Thomas	1916	710	0	0	0
Andelocia~Old Fortunatus (38)	1	Dekker Thomas	Dekker Thomas	Andelocia	Admiral's (Nottingham's) Men	283	1599	1600	OldFortunatus_1600	Comedy	DEEP	Adult Professional	6517	Old Fortunatus	Old Fortunatus	24098	0	Comedy	C	Adult Professional	Comedy_Adult Professional	0.308496473721106	40	40	1599	0	1597-1602	1597-1602	1599 Old Fortunatus	6	Old Fortunatus|Dekker Thomas	1862	983	0	0	0
Andelocia~Old Fortunatus (77)	1	Dekker Thomas	Dekker Thomas	Andelocia	Admiral's (Nottingham's) Men	283	1599	1600	OldFortunatus_1600	Comedy	DEEP	Adult Professional	6517	Old Fortunatus	Old Fortunatus	24098	0	Comedy	C	Adult Professional	Comedy_Adult Professional	0.308496473721106	40	40	1599	0	1597-1602	1597-1602	1599 Old Fortunatus	6	Old Fortunatus|Dekker Thomas	1862	983	0	0	0
Old Fortunatus~Old Fortunatus (68)	1	Dekker Thomas	Dekker Thomas	Old Fortunatus	Admiral's (Nottingham's) Men	283	1599	1600	OldFortunatus_1600	Comedy	DEEP	Adult Professional	6517	Old Fortunatus	Old Fortunatus	24098	0	Comedy	C	Adult Professional	Comedy_Adult Professional	0.308496473721106	40	40	1599	0	1597-1602	1597-1602	1599 Old Fortunatus	6	Old Fortunatus|Dekker Thomas	1862	983	0	0	0
combined voice~Satiromastix (8)	1	Dekker Thomas	Dekker Thomas	combined voice	Children of Paul's (second);Lord Chamberlain's (Hunsdon's) Men	343	1601	1602	Satiromastix_1602	Comedy	DEEP	Adult Professional; Boys Professional	6520.7	Satiromastix	Satiromastix	22189	0	Comedy	C	Misc	Comedy_Misc	0.354942671503244	40	40	1601	0	1597-1602	1597-1602	1601 Satiromastix	6	Satiromastix|Dekker Thomas	867	1743	0	0	0
combined voice~Satiromastix (15)	1	Dekker Thomas	Dekker Thomas	combined voice	Children of Paul's (second);Lord Chamberlain's (Hunsdon's) Men	343	1601	1602	Satiromastix_1602	Comedy	DEEP	Adult Professional; Boys Professional	6520.7	Satiromastix	Satiromastix	22189	0	Comedy	C	Misc	Comedy_Misc	0.354942671503244	40	40	1601	0	1597-1602	1597-1602	1601 Satiromastix	6	Satiromastix|Dekker Thomas	867	1743	0	0	0
combined voice~Satiromastix (17)	1	Dekker Thomas	Dekker Thomas	combined voice	Children of Paul's (second);Lord Chamberlain's (Hunsdon's) Men	343	1601	1602	Satiromastix_1602	Comedy	DEEP	Adult Professional; Boys Professional	6520.7	Satiromastix	Satiromastix	22189	0	Comedy	C	Misc	Comedy_Misc	0.354942671503244	40	40	1601	0	1597-1602	1597-1602	1601 Satiromastix	6	Satiromastix|Dekker Thomas	867	1743	0	0	0
combined voice~Satiromastix (20)	1	Dekker Thomas	Dekker Thomas	combined voice	Children of Paul's (second);Lord Chamberlain's (Hunsdon's) Men	343	1601	1602	Satiromastix_1602	Comedy	DEEP	Adult Professional; Boys Professional	6520.7	Satiromastix	Satiromastix	22189	0	Comedy	C	Misc	Comedy_Misc	0.354942671503244	40	40	1601	0	1597-1602	1597-1602	1601 Satiromastix	6	Satiromastix|Dekker Thomas	867	1743	0	0	0
Crispinus~Satiromastix (2)	1	Dekker Thomas	Dekker Thomas	Crispinus	Children of Paul's (second);Lord Chamberlain's (Hunsdon's) Men	343	1601	1602	Satiromastix_1602	Comedy	DEEP	Adult Professional; Boys Professional	6520.7	Satiromastix	Satiromastix	22189	0	Comedy	C	Misc	Comedy_Misc	0.354942671503244	40	40	1601	0	1597-1602	1597-1602	1601 Satiromastix	6	Satiromastix|Dekker Thomas	867	1743	0	0	0
Crispinus~Satiromastix (38)	1	Dekker Thomas	Dekker Thomas	Crispinus	Children of Paul's (second);Lord Chamberlain's (Hunsdon's) Men	343	1601	1602	Satiromastix_1602	Comedy	DEEP	Adult Professional; Boys Professional	6520.7	Satiromastix	Satiromastix	22189	0	Comedy	C	Misc	Comedy_Misc	0.354942671503244	40	40	1601	0	1597-1602	1597-1602	1601 Satiromastix	6	Satiromastix|Dekker Thomas	867	1743	0	0	0
Demetrius Fannius~Satiromastix (1)	1	Dekker Thomas	Dekker Thomas	Demetrius Fannius	Children of Paul's (second);Lord Chamberlain's (Hunsdon's) Men	343	1601	1602	Satiromastix_1602	Comedy	DEEP	Adult Professional; Boys Professional	6520.7	Satiromastix	Satiromastix	22189	0	Comedy	C	Misc	Comedy_Misc	0.354942671503244	40	40	1601	0	1597-1602	1597-1602	1601 Satiromastix	6	Satiromastix|Dekker Thomas	867	1743	0	0	0
Sir Quintilian Shorthose~Satiromastix (63)	1	Dekker Thomas	Dekker Thomas	Sir Quintilian Shorthose	Children of Paul's (second);Lord Chamberlain's (Hunsdon's) Men	343	1601	1602	Satiromastix_1602	Comedy	DEEP	Adult Professional; Boys Professional	6520.7	Satiromastix	Satiromastix	22189	0	Comedy	C	Misc	Comedy_Misc	0.354942671503244	40	40	1601	0	1597-1602	1597-1602	1601 Satiromastix	6	Satiromastix|Dekker Thomas	867	1743	0	0	0
Sir Quintilian Shorthose~Satiromastix (64)	1	Dekker Thomas	Dekker Thomas	Sir Quintilian Shorthose	Children of Paul's (second);Lord Chamberlain's (Hunsdon's) Men	343	1601	1602	Satiromastix_1602	Comedy	DEEP	Adult Professional; Boys Professional	6520.7	Satiromastix	Satiromastix	22189	0	Comedy	C	Misc	Comedy_Misc	0.354942671503244	40	40	1601	0	1597-1602	1597-1602	1601 Satiromastix	6	Satiromastix|Dekker Thomas	867	1743	0	0	0
Sir Walter Terill~Satiromastix (34)	1	Dekker Thomas	Dekker Thomas	Sir Walter Terill	Children of Paul's (second);Lord Chamberlain's (Hunsdon's) Men	343	1601	1602	Satiromastix_1602	Comedy	DEEP	Adult Professional; Boys Professional	6520.7	Satiromastix	Satiromastix	22189	0	Comedy	C	Misc	Comedy_Misc	0.354942671503244	40	40	1601	0	1597-1602	1597-1602	1601 Satiromastix	6	Satiromastix|Dekker Thomas	867	1743	0	0	0
Sir Walter Terill~Satiromastix (46)	1	Dekker Thomas	Dekker Thomas	Sir Walter Terill	Children of Paul's (second);Lord Chamberlain's (Hunsdon's) Men	343	1601	1602	Satiromastix_1602	Comedy	DEEP	Adult Professional; Boys Professional	6520.7	Satiromastix	Satiromastix	22189	0	Comedy	C	Misc	Comedy_Misc	0.354942671503244	40	40	1601	0	1597-1602	1597-1602	1601 Satiromastix	6	Satiromastix|Dekker Thomas	867	1743	0	0	0
King~Satiromastix (37)	1	Dekker Thomas	Dekker Thomas	King	Children of Paul's (second);Lord Chamberlain's (Hunsdon's) Men	343	1601	1602	Satiromastix_1602	Comedy	DEEP	Adult Professional; Boys Professional	6520.7	Satiromastix	Satiromastix	22189	0	Comedy	C	Misc	Comedy_Misc	0.354942671503244	40	40	1601	0	1597-1602	1597-1602	1601 Satiromastix	6	Satiromastix|Dekker Thomas	867	1743	0	0	0
Horace~Satiromastix (36)	1	Dekker Thomas	Dekker Thomas	Horace	Children of Paul's (second);Lord Chamberlain's (Hunsdon's) Men	343	1601	1602	Satiromastix_1602	Comedy	DEEP	Adult Professional; Boys Professional	6520.7	Satiromastix	Satiromastix	22189	0	Comedy	C	Misc	Comedy_Misc	0.354942671503244	40	40	1601	0	1597-1602	1597-1602	1601 Satiromastix	6	Satiromastix|Dekker Thomas	867	1743	0	0	0
Horace~Satiromastix (85)	1	Dekker Thomas	Dekker Thomas	Horace	Children of Paul's (second);Lord Chamberlain's (Hunsdon's) Men	343	1601	1602	Satiromastix_1602	Comedy	DEEP	Adult Professional; Boys Professional	6520.7	Satiromastix	Satiromastix	22189	0	Comedy	C	Misc	Comedy_Misc	0.354942671503244	40	40	1601	0	1597-1602	1597-1602	1601 Satiromastix	6	Satiromastix|Dekker Thomas	867	1743	0	0	0
Horace~Satiromastix (100)	1	Dekker Thomas	Dekker Thomas	Horace	Children of Paul's (second);Lord Chamberlain's (Hunsdon's) Men	343	1601	1602	Satiromastix_1602	Comedy	DEEP	Adult Professional; Boys Professional	6520.7	Satiromastix	Satiromastix	22189	0	Comedy	C	Misc	Comedy_Misc	0.354942671503244	40	40	1601	0	1597-1602	1597-1602	1601 Satiromastix	6	Satiromastix|Dekker Thomas	867	1743	0	0	0
Horace~Satiromastix (107)	1	Dekker Thomas	Dekker Thomas	Horace	Children of Paul's (second);Lord Chamberlain's (Hunsdon's) Men	343	1601	1602	Satiromastix_1602	Comedy	DEEP	Adult Professional; Boys Professional	6520.7	Satiromastix	Satiromastix	22189	0	Comedy	C	Misc	Comedy_Misc	0.354942671503244	40	40	1601	0	1597-1602	1597-1602	1601 Satiromastix	6	Satiromastix|Dekker Thomas	867	1743	0	0	0
Firke~Shoemaker's Holiday (58)	1	Dekker Thomas	Dekker Thomas	Firke	Admiral's (Nottingham's) Men	307	1599	1600	ShoemakersHoliday_SilentReg_1600	Comedy	DEEP	Adult Professional	6523	Shoemaker's Holiday	Shoemaker's Holiday	19257	0	Comedy	C	Adult Professional	Comedy_Adult Professional	0.308496473721106	40	40	1599	0	1597-1602	1597-1602	1599 Shoemaker's Holiday	6	Shoemaker's Holiday|Dekker Thomas	965	1157	0	0	0
Jane (wife to Ralph)~Shoemaker's Holiday (32)	1	Dekker Thomas	Dekker Thomas	Jane (wife to Ralph)	Admiral's (Nottingham's) Men	307	1599	1600	ShoemakersHoliday_SilentReg_1600	Comedy	DEEP	Adult Professional	6523	Shoemaker's Holiday	Shoemaker's Holiday	19257	0	Comedy	C	Adult Professional	Comedy_Adult Professional	0.308496473721106	40	40	1599	0	1597-1602	1597-1602	1599 Shoemaker's Holiday	6	Shoemaker's Holiday|Dekker Thomas	965	1157	0	0	0
Margery Eyre~Shoemaker's Holiday (5)	1	Dekker Thomas	Dekker Thomas	Margery Eyre	Admiral's (Nottingham's) Men	307	1599	1600	ShoemakersHoliday_SilentReg_1600	Comedy	DEEP	Adult Professional	6523	Shoemaker's Holiday	Shoemaker's Holiday	19257	0	Comedy	C	Adult Professional	Comedy_Adult Professional	0.308496473721106	40	40	1599	0	1597-1602	1597-1602	1599 Shoemaker's Holiday	6	Shoemaker's Holiday|Dekker Thomas	965	1157	0	0	0
Florimel~Whore of Babylon (10)	1	Dekker Thomas	Dekker Thomas	Florimel	Prince Henry's Men	460	1606	1607	WhoreofBabylon_1607	Allegorical History	DEEP	Adult Professional	6532	Whore of Babylon	Whore of Babylon	21182	0	Misc	M	Adult Professional	Misc_Adult Professional	0.542623513858111	60	60	1606	0	> 1602	> 1602	1606 Whore of Babylon	6	Whore of Babylon|Dekker Thomas	2153	249	0	0	0
1 King~Whore of Babylon (5)	1	Dekker Thomas	Dekker Thomas	1 King	Prince Henry's Men	460	1606	1607	WhoreofBabylon_1607	Allegorical History	DEEP	Adult Professional	6532	Whore of Babylon	Whore of Babylon	21182	0	Misc	M	Adult Professional	Misc_Adult Professional	0.542623513858111	60	60	1606	0	> 1602	> 1602	1606 Whore of Babylon	6	Whore of Babylon|Dekker Thomas	2153	249	0	0	0
1 King~Whore of Babylon (11)	1	Dekker Thomas	Dekker Thomas	1 King	Prince Henry's Men	460	1606	1607	WhoreofBabylon_1607	Allegorical History	DEEP	Adult Professional	6532	Whore of Babylon	Whore of Babylon	21182	0	Misc	M	Adult Professional	Misc_Adult Professional	0.542623513858111	60	60	1606	0	> 1602	> 1602	1606 Whore of Babylon	6	Whore of Babylon|Dekker Thomas	2153	249	0	0	0
1 King~Whore of Babylon (21)	1	Dekker Thomas	Dekker Thomas	1 King	Prince Henry's Men	460	1606	1607	WhoreofBabylon_1607	Allegorical History	DEEP	Adult Professional	6532	Whore of Babylon	Whore of Babylon	21182	0	Misc	M	Adult Professional	Misc_Adult Professional	0.542623513858111	60	60	1606	0	> 1602	> 1602	1606 Whore of Babylon	6	Whore of Babylon|Dekker Thomas	2153	249	0	0	0
1 King~Whore of Babylon (27)	1	Dekker Thomas	Dekker Thomas	1 King	Prince Henry's Men	460	1606	1607	WhoreofBabylon_1607	Allegorical History	DEEP	Adult Professional	6532	Whore of Babylon	Whore of Babylon	21182	0	Misc	M	Adult Professional	Misc_Adult Professional	0.542623513858111	60	60	1606	0	> 1602	> 1602	1606 Whore of Babylon	6	Whore of Babylon|Dekker Thomas	2153	249	0	0	0
1 Cardinal; Como~Whore of Babylon (5)	1	Dekker Thomas	Dekker Thomas	1 Cardinal; Como	Prince Henry's Men	460	1606	1607	WhoreofBabylon_1607	Allegorical History	DEEP	Adult Professional	6532	Whore of Babylon	Whore of Babylon	21182	0	Misc	M	Adult Professional	Misc_Adult Professional	0.542623513858111	60	60	1606	0	> 1602	> 1602	1606 Whore of Babylon	6	Whore of Babylon|Dekker Thomas	2153	249	0	0	0
1 Cardinal; Como~Whore of Babylon (6)	1	Dekker Thomas	Dekker Thomas	1 Cardinal; Como	Prince Henry's Men	460	1606	1607	WhoreofBabylon_1607	Allegorical History	DEEP	Adult Professional	6532	Whore of Babylon	Whore of Babylon	21182	0	Misc	M	Adult Professional	Misc_Adult Professional	0.542623513858111	60	60	1606	0	> 1602	> 1602	1606 Whore of Babylon	6	Whore of Babylon|Dekker Thomas	2153	249	0	0	0
1 Cardinal; Como~Whore of Babylon (7)	1	Dekker Thomas	Dekker Thomas	1 Cardinal; Como	Prince Henry's Men	460	1606	1607	WhoreofBabylon_1607	Allegorical History	DEEP	Adult Professional	6532	Whore of Babylon	Whore of Babylon	21182	0	Misc	M	Adult Professional	Misc_Adult Professional	0.542623513858111	60	60	1606	0	> 1602	> 1602	1606 Whore of Babylon	6	Whore of Babylon|Dekker Thomas	2153	249	0	0	0
Campeius; a scholar~Whore of Babylon (4)	1	Dekker Thomas	Dekker Thomas	Campeius; a scholar	Prince Henry's Men	460	1606	1607	WhoreofBabylon_1607	Allegorical History	DEEP	Adult Professional	6532	Whore of Babylon	Whore of Babylon	21182	0	Misc	M	Adult Professional	Misc_Adult Professional	0.542623513858111	60	60	1606	0	> 1602	> 1602	1606 Whore of Babylon	6	Whore of Babylon|Dekker Thomas	2153	249	0	0	0
Campeius; a scholar~Whore of Babylon (15)	1	Dekker Thomas	Dekker Thomas	Campeius; a scholar	Prince Henry's Men	460	1606	1607	WhoreofBabylon_1607	Allegorical History	DEEP	Adult Professional	6532	Whore of Babylon	Whore of Babylon	21182	0	Misc	M	Adult Professional	Misc_Adult Professional	0.542623513858111	60	60	1606	0	> 1602	> 1602	1606 Whore of Babylon	6	Whore of Babylon|Dekker Thomas	2153	249	0	0	0
Campeius; a scholar~Whore of Babylon (17)	1	Dekker Thomas	Dekker Thomas	Campeius; a scholar	Prince Henry's Men	460	1606	1607	WhoreofBabylon_1607	Allegorical History	DEEP	Adult Professional	6532	Whore of Babylon	Whore of Babylon	21182	0	Misc	M	Adult Professional	Misc_Adult Professional	0.542623513858111	60	60	1606	0	> 1602	> 1602	1606 Whore of Babylon	6	Whore of Babylon|Dekker Thomas	2153	249	0	0	0
Campeius; a scholar~Whore of Babylon (33)	1	Dekker Thomas	Dekker Thomas	Campeius; a scholar	Prince Henry's Men	460	1606	1607	WhoreofBabylon_1607	Allegorical History	DEEP	Adult Professional	6532	Whore of Babylon	Whore of Babylon	21182	0	Misc	M	Adult Professional	Misc_Adult Professional	0.542623513858111	60	60	1606	0	> 1602	> 1602	1606 Whore of Babylon	6	Whore of Babylon|Dekker Thomas	2153	249	0	0	0
Campeius; a scholar~Whore of Babylon (39)	1	Dekker Thomas	Dekker Thomas	Campeius; a scholar	Prince Henry's Men	460	1606	1607	WhoreofBabylon_1607	Allegorical History	DEEP	Adult Professional	6532	Whore of Babylon	Whore of Babylon	21182	0	Misc	M	Adult Professional	Misc_Adult Professional	0.542623513858111	60	60	1606	0	> 1602	> 1602	1606 Whore of Babylon	6	Whore of Babylon|Dekker Thomas	2153	249	0	0	0
Ragazzani~Whore of Babylon (1)	1	Dekker Thomas	Dekker Thomas	Ragazzani	Prince Henry's Men	460	1606	1607	WhoreofBabylon_1607	Allegorical History	DEEP	Adult Professional	6532	Whore of Babylon	Whore of Babylon	21182	0	Misc	M	Adult Professional	Misc_Adult Professional	0.542623513858111	60	60	1606	0	> 1602	> 1602	1606 Whore of Babylon	6	Whore of Babylon|Dekker Thomas	2153	249	0	0	0
Titania~Whore of Babylon (5)	1	Dekker Thomas	Dekker Thomas	Titania	Prince Henry's Men	460	1606	1607	WhoreofBabylon_1607	Allegorical History	DEEP	Adult Professional	6532	Whore of Babylon	Whore of Babylon	21182	0	Misc	M	Adult Professional	Misc_Adult Professional	0.542623513858111	60	60	1606	0	> 1602	> 1602	1606 Whore of Babylon	6	Whore of Babylon|Dekker Thomas	2153	249	0	0	0
Titania~Whore of Babylon (30)	1	Dekker Thomas	Dekker Thomas	Titania	Prince Henry's Men	460	1606	1607	WhoreofBabylon_1607	Allegorical History	DEEP	Adult Professional	6532	Whore of Babylon	Whore of Babylon	21182	0	Misc	M	Adult Professional	Misc_Adult Professional	0.542623513858111	60	60	1606	0	> 1602	> 1602	1606 Whore of Babylon	6	Whore of Babylon|Dekker Thomas	2153	249	0	0	0
Titania~Whore of Babylon (81)	1	Dekker Thomas	Dekker Thomas	Titania	Prince Henry's Men	460	1606	1607	WhoreofBabylon_1607	Allegorical History	DEEP	Adult Professional	6532	Whore of Babylon	Whore of Babylon	21182	0	Misc	M	Adult Professional	Misc_Adult Professional	0.542623513858111	60	60	1606	0	> 1602	> 1602	1606 Whore of Babylon	6	Whore of Babylon|Dekker Thomas	2153	249	0	0	0
Titania~Whore of Babylon (97)	1	Dekker Thomas	Dekker Thomas	Titania	Prince Henry's Men	460	1606	1607	WhoreofBabylon_1607	Allegorical History	DEEP	Adult Professional	6532	Whore of Babylon	Whore of Babylon	21182	0	Misc	M	Adult Professional	Misc_Adult Professional	0.542623513858111	60	60	1606	0	> 1602	> 1602	1606 Whore of Babylon	6	Whore of Babylon|Dekker Thomas	2153	249	0	0	0
Titania~Whore of Babylon (103)	1	Dekker Thomas	Dekker Thomas	Titania	Prince Henry's Men	460	1606	1607	WhoreofBabylon_1607	Allegorical History	DEEP	Adult Professional	6532	Whore of Babylon	Whore of Babylon	21182	0	Misc	M	Adult Professional	Misc_Adult Professional	0.542623513858111	60	60	1606	0	> 1602	> 1602	1606 Whore of Babylon	6	Whore of Babylon|Dekker Thomas	2153	249	0	0	0
Paridel; a doctor~Whore of Babylon (2)	1	Dekker Thomas	Dekker Thomas	Paridel; a doctor	Prince Henry's Men	460	1606	1607	WhoreofBabylon_1607	Allegorical History	DEEP	Adult Professional	6532	Whore of Babylon	Whore of Babylon	21182	0	Misc	M	Adult Professional	Misc_Adult Professional	0.542623513858111	60	60	1606	0	> 1602	> 1602	1606 Whore of Babylon	6	Whore of Babylon|Dekker Thomas	2153	249	0	0	0
Paridel; a doctor~Whore of Babylon (12)	1	Dekker Thomas	Dekker Thomas	Paridel; a doctor	Prince Henry's Men	460	1606	1607	WhoreofBabylon_1607	Allegorical History	DEEP	Adult Professional	6532	Whore of Babylon	Whore of Babylon	21182	0	Misc	M	Adult Professional	Misc_Adult Professional	0.542623513858111	60	60	1606	0	> 1602	> 1602	1606 Whore of Babylon	6	Whore of Babylon|Dekker Thomas	2153	249	0	0	0
Paridel; a doctor~Whore of Babylon (64)	1	Dekker Thomas	Dekker Thomas	Paridel; a doctor	Prince Henry's Men	460	1606	1607	WhoreofBabylon_1607	Allegorical History	DEEP	Adult Professional	6532	Whore of Babylon	Whore of Babylon	21182	0	Misc	M	Adult Professional	Misc_Adult Professional	0.542623513858111	60	60	1606	0	> 1602	> 1602	1606 Whore of Babylon	6	Whore of Babylon|Dekker Thomas	2153	249	0	0	0
Paridel; a doctor~Whore of Babylon (65)	1	Dekker Thomas	Dekker Thomas	Paridel; a doctor	Prince Henry's Men	460	1606	1607	WhoreofBabylon_1607	Allegorical History	DEEP	Adult Professional	6532	Whore of Babylon	Whore of Babylon	21182	0	Misc	M	Adult Professional	Misc_Adult Professional	0.542623513858111	60	60	1606	0	> 1602	> 1602	1606 Whore of Babylon	6	Whore of Babylon|Dekker Thomas	2153	249	0	0	0
Com.~Whore of Babylon (1)	1	Dekker Thomas	Dekker Thomas	Com.	Prince Henry's Men	460	1606	1607	WhoreofBabylon_1607	Allegorical History	DEEP	Adult Professional	6532	Whore of Babylon	Whore of Babylon	21182	0	Misc	M	Adult Professional	Misc_Adult Professional	0.542623513858111	60	60	1606	0	> 1602	> 1602	1606 Whore of Babylon	6	Whore of Babylon|Dekker Thomas	2153	249	0	0	0
Omnes/Amb/Tres/All 3~Whore of Babylon (8)	1	Dekker Thomas	Dekker Thomas	Omnes/Amb/Tres/All 3	Prince Henry's Men	460	1606	1607	WhoreofBabylon_1607	Allegorical History	DEEP	Adult Professional	6532	Whore of Babylon	Whore of Babylon	21182	0	Misc	M	Adult Professional	Misc_Adult Professional	0.542623513858111	60	60	1606	0	> 1602	> 1602	1606 Whore of Babylon	6	Whore of Babylon|Dekker Thomas	2153	249	0	0	0
Omnes/Amb/Tres/All 3~Whore of Babylon (9)	1	Dekker Thomas	Dekker Thomas	Omnes/Amb/Tres/All 3	Prince Henry's Men	460	1606	1607	WhoreofBabylon_1607	Allegorical History	DEEP	Adult Professional	6532	Whore of Babylon	Whore of Babylon	21182	0	Misc	M	Adult Professional	Misc_Adult Professional	0.542623513858111	60	60	1606	0	> 1602	> 1602	1606 Whore of Babylon	6	Whore of Babylon|Dekker Thomas	2153	249	0	0	0
Omnes/Amb/Tres/All 3~Whore of Babylon (25)	1	Dekker Thomas	Dekker Thomas	Omnes/Amb/Tres/All 3	Prince Henry's Men	460	1606	1607	WhoreofBabylon_1607	Allegorical History	DEEP	Adult Professional	6532	Whore of Babylon	Whore of Babylon	21182	0	Misc	M	Adult Professional	Misc_Adult Professional	0.542623513858111	60	60	1606	0	> 1602	> 1602	1606 Whore of Babylon	6	Whore of Babylon|Dekker Thomas	2153	249	0	0	0
Omnes/Amb/Tres/All 3~Whore of Babylon (26)	1	Dekker Thomas	Dekker Thomas	Omnes/Amb/Tres/All 3	Prince Henry's Men	460	1606	1607	WhoreofBabylon_1607	Allegorical History	DEEP	Adult Professional	6532	Whore of Babylon	Whore of Babylon	21182	0	Misc	M	Adult Professional	Misc_Adult Professional	0.542623513858111	60	60	1606	0	> 1602	> 1602	1606 Whore of Babylon	6	Whore of Babylon|Dekker Thomas	2153	249	0	0	0
Omnes/Amb/Tres/All 3~Whore of Babylon (35)	1	Dekker Thomas	Dekker Thomas	Omnes/Amb/Tres/All 3	Prince Henry's Men	460	1606	1607	WhoreofBabylon_1607	Allegorical History	DEEP	Adult Professional	6532	Whore of Babylon	Whore of Babylon	21182	0	Misc	M	Adult Professional	Misc_Adult Professional	0.542623513858111	60	60	1606	0	> 1602	> 1602	1606 Whore of Babylon	6	Whore of Babylon|Dekker Thomas	2153	249	0	0	0
Omnes/Amb/Tres/All 3~Whore of Babylon (38)	1	Dekker Thomas	Dekker Thomas	Omnes/Amb/Tres/All 3	Prince Henry's Men	460	1606	1607	WhoreofBabylon_1607	Allegorical History	DEEP	Adult Professional	6532	Whore of Babylon	Whore of Babylon	21182	0	Misc	M	Adult Professional	Misc_Adult Professional	0.542623513858111	60	60	1606	0	> 1602	> 1602	1606 Whore of Babylon	6	Whore of Babylon|Dekker Thomas	2153	249	0	0	0
Omnes/Amb/Tres/All 3~Whore of Babylon (45)	1	Dekker Thomas	Dekker Thomas	Omnes/Amb/Tres/All 3	Prince Henry's Men	460	1606	1607	WhoreofBabylon_1607	Allegorical History	DEEP	Adult Professional	6532	Whore of Babylon	Whore of Babylon	21182	0	Misc	M	Adult Professional	Misc_Adult Professional	0.542623513858111	60	60	1606	0	> 1602	> 1602	1606 Whore of Babylon	6	Whore of Babylon|Dekker Thomas	2153	249	0	0	0
3 Cardinal~Whore of Babylon (3)	1	Dekker Thomas	Dekker Thomas	3 Cardinal	Prince Henry's Men	460	1606	1607	WhoreofBabylon_1607	Allegorical History	DEEP	Adult Professional	6532	Whore of Babylon	Whore of Babylon	21182	0	Misc	M	Adult Professional	Misc_Adult Professional	0.542623513858111	60	60	1606	0	> 1602	> 1602	1606 Whore of Babylon	6	Whore of Babylon|Dekker Thomas	2153	249	0	0	0
2 King~Whore of Babylon (9)	1	Dekker Thomas	Dekker Thomas	2 King	Prince Henry's Men	460	1606	1607	WhoreofBabylon_1607	Allegorical History	DEEP	Adult Professional	6532	Whore of Babylon	Whore of Babylon	21182	0	Misc	M	Adult Professional	Misc_Adult Professional	0.542623513858111	60	60	1606	0	> 1602	> 1602	1606 Whore of Babylon	6	Whore of Babylon|Dekker Thomas	2153	249	0	0	0
2 King~Whore of Babylon (11)	1	Dekker Thomas	Dekker Thomas	2 King	Prince Henry's Men	460	1606	1607	WhoreofBabylon_1607	Allegorical History	DEEP	Adult Professional	6532	Whore of Babylon	Whore of Babylon	21182	0	Misc	M	Adult Professional	Misc_Adult Professional	0.542623513858111	60	60	1606	0	> 1602	> 1602	1606 Whore of Babylon	6	Whore of Babylon|Dekker Thomas	2153	249	0	0	0
2 King~Whore of Babylon (18)	1	Dekker Thomas	Dekker Thomas	2 King	Prince Henry's Men	460	1606	1607	WhoreofBabylon_1607	Allegorical History	DEEP	Adult Professional	6532	Whore of Babylon	Whore of Babylon	21182	0	Misc	M	Adult Professional	Misc_Adult Professional	0.542623513858111	60	60	1606	0	> 1602	> 1602	1606 Whore of Babylon	6	Whore of Babylon|Dekker Thomas	2153	249	0	0	0
2 King~Whore of Babylon (20)	1	Dekker Thomas	Dekker Thomas	2 King	Prince Henry's Men	460	1606	1607	WhoreofBabylon_1607	Allegorical History	DEEP	Adult Professional	6532	Whore of Babylon	Whore of Babylon	21182	0	Misc	M	Adult Professional	Misc_Adult Professional	0.542623513858111	60	60	1606	0	> 1602	> 1602	1606 Whore of Babylon	6	Whore of Babylon|Dekker Thomas	2153	249	0	0	0
4 Footmen~Whore of Babylon (1)	1	Dekker Thomas	Dekker Thomas	4 Footmen	Prince Henry's Men	460	1606	1607	WhoreofBabylon_1607	Allegorical History	DEEP	Adult Professional	6532	Whore of Babylon	Whore of Babylon	21182	0	Misc	M	Adult Professional	Misc_Adult Professional	0.542623513858111	60	60	1606	0	> 1602	> 1602	1606 Whore of Babylon	6	Whore of Babylon|Dekker Thomas	2153	249	0	0	0
2 Cardinal~Whore of Babylon (3)	1	Dekker Thomas	Dekker Thomas	2 Cardinal	Prince Henry's Men	460	1606	1607	WhoreofBabylon_1607	Allegorical History	DEEP	Adult Professional	6532	Whore of Babylon	Whore of Babylon	21182	0	Misc	M	Adult Professional	Misc_Adult Professional	0.542623513858111	60	60	1606	0	> 1602	> 1602	1606 Whore of Babylon	6	Whore of Babylon|Dekker Thomas	2153	249	0	0	0
Empresse of Babylon~Whore of Babylon (50)	1	Dekker Thomas	Dekker Thomas	Empresse of Babylon	Prince Henry's Men	460	1606	1607	WhoreofBabylon_1607	Allegorical History	DEEP	Adult Professional	6532	Whore of Babylon	Whore of Babylon	21182	0	Misc	M	Adult Professional	Misc_Adult Professional	0.542623513858111	60	60	1606	0	> 1602	> 1602	1606 Whore of Babylon	6	Whore of Babylon|Dekker Thomas	2153	249	0	0	0
3 King~Whore of Babylon (12)	1	Dekker Thomas	Dekker Thomas	3 King	Prince Henry's Men	460	1606	1607	WhoreofBabylon_1607	Allegorical History	DEEP	Adult Professional	6532	Whore of Babylon	Whore of Babylon	21182	0	Misc	M	Adult Professional	Misc_Adult Professional	0.542623513858111	60	60	1606	0	> 1602	> 1602	1606 Whore of Babylon	6	Whore of Babylon|Dekker Thomas	2153	249	0	0	0
3 King~Whore of Babylon (36)	1	Dekker Thomas	Dekker Thomas	3 King	Prince Henry's Men	460	1606	1607	WhoreofBabylon_1607	Allegorical History	DEEP	Adult Professional	6532	Whore of Babylon	Whore of Babylon	21182	0	Misc	M	Adult Professional	Misc_Adult Professional	0.542623513858111	60	60	1606	0	> 1602	> 1602	1606 Whore of Babylon	6	Whore of Babylon|Dekker Thomas	2153	249	0	0	0
3 King~Whore of Babylon (40)	1	Dekker Thomas	Dekker Thomas	3 King	Prince Henry's Men	460	1606	1607	WhoreofBabylon_1607	Allegorical History	DEEP	Adult Professional	6532	Whore of Babylon	Whore of Babylon	21182	0	Misc	M	Adult Professional	Misc_Adult Professional	0.542623513858111	60	60	1606	0	> 1602	> 1602	1606 Whore of Babylon	6	Whore of Babylon|Dekker Thomas	2153	249	0	0	0
4 Cardinal~Whore of Babylon (2)	1	Dekker Thomas	Dekker Thomas	4 Cardinal	Prince Henry's Men	460	1606	1607	WhoreofBabylon_1607	Allegorical History	DEEP	Adult Professional	6532	Whore of Babylon	Whore of Babylon	21182	0	Misc	M	Adult Professional	Misc_Adult Professional	0.542623513858111	60	60	1606	0	> 1602	> 1602	1606 Whore of Babylon	6	Whore of Babylon|Dekker Thomas	2153	249	0	0	0
Coz/Cox/kinsman of doctor~Whore of Babylon (14)	1	Dekker Thomas	Dekker Thomas	Coz/Cox/kinsman of doctor	Prince Henry's Men	460	1606	1607	WhoreofBabylon_1607	Allegorical History	DEEP	Adult Professional	6532	Whore of Babylon	Whore of Babylon	21182	0	Misc	M	Adult Professional	Misc_Adult Professional	0.542623513858111	60	60	1606	0	> 1602	> 1602	1606 Whore of Babylon	6	Whore of Babylon|Dekker Thomas	2153	249	0	0	0
Palmio; a Jesuit~Whore of Babylon (11)	1	Dekker Thomas	Dekker Thomas	Palmio; a Jesuit	Prince Henry's Men	460	1606	1607	WhoreofBabylon_1607	Allegorical History	DEEP	Adult Professional	6532	Whore of Babylon	Whore of Babylon	21182	0	Misc	M	Adult Professional	Misc_Adult Professional	0.542623513858111	60	60	1606	0	> 1602	> 1602	1606 Whore of Babylon	6	Whore of Babylon|Dekker Thomas	2153	249	0	0	0
Guilford~Sir Thomas Wyatt (47)	1	Dekker and Webster	Dekker Thomas; Webster John	Guilford	Queen Anne's Men	499	1602	1607	SirThomasWyatt_1607	History	DEEP	Adult Professional	6537	Sir Thomas Wyatt	Sir Thomas Wyatt	11024	0	History	H	Adult Professional	History_Adult Professional	0.379464306718044	40	40	1602	0	1597-1602	1597-1602	1602 Sir Thomas Wyatt	1	Sir Thomas Wyatt|Dekker and Webster	1219	193	0	0	0
Aristippus~Damon and Pithias (36)	1	Edwards Richard	Edwards Richard	Aristippus	Children of the Chapel (first)	89	1564	1571	DamonandPithias_1571	Tragicomedy	DEEP	Boys Nonprofessional/School	7514	Damon and Pithias	Damon and Pithias	18280	0	Tragicomedy	TC	Misc	Tragicomedy_Misc	0.0175208306868598	10	10	1564	0	< 1597	< 1597	1564 Damon and Pithias	1	Damon and Pithias|Edwards Richard	1869	48	0	0	0
Charlotte~Honest Man's Fortune (26)	1	Field Massinger Fletcher	Field Nathan; Massinger Philip; Fletcher John	Charlotte	Lady Elizabeth's Men	5143.26	1613	1647	HonestMansFortune_1647	Tragicomedy	DEEP	Adult Professional	B1581	Honest Man's Fortune	Honest Man's Fortune	22634	0	Tragicomedy	TC	Adult Professional	Tragicomedy_Adult Professional	0.722588415738637	80	80	1613	0	> 1602	> 1602	1613 Honest Man's Fortune	1	Honest Man's Fortune|Field Massinger Fletcher	1950	841	0	0	0
Orleans~Honest Man's Fortune (46)	1	Field Massinger Fletcher	Field Nathan; Massinger Philip; Fletcher John	Orleans	Lady Elizabeth's Men	5143.26	1613	1647	HonestMansFortune_1647	Tragicomedy	DEEP	Adult Professional	B1581	Honest Man's Fortune	Honest Man's Fortune	22634	0	Tragicomedy	TC	Adult Professional	Tragicomedy_Adult Professional	0.722588415738637	80	80	1613	0	> 1602	> 1602	1613 Honest Man's Fortune	1	Honest Man's Fortune|Field Massinger Fletcher	1950	841	0	0	0
Voramer~Honest Man's Fortune (7)	1	Field Massinger Fletcher	Field Nathan; Massinger Philip; Fletcher John	Voramer	Lady Elizabeth's Men	5143.26	1613	1647	HonestMansFortune_1647	Tragicomedy	DEEP	Adult Professional	B1581	Honest Man's Fortune	Honest Man's Fortune	22634	0	Tragicomedy	TC	Adult Professional	Tragicomedy_Adult Professional	0.722588415738637	80	80	1613	0	> 1602	> 1602	1613 Honest Man's Fortune	1	Honest Man's Fortune|Field Massinger Fletcher	1950	841	0	0	0
Montague~Honest Man's Fortune (28)	1	Field Massinger Fletcher	Field Nathan; Massinger Philip; Fletcher John	Montague	Lady Elizabeth's Men	5143.26	1613	1647	HonestMansFortune_1647	Tragicomedy	DEEP	Adult Professional	B1581	Honest Man's Fortune	Honest Man's Fortune	22634	0	Tragicomedy	TC	Adult Professional	Tragicomedy_Adult Professional	0.722588415738637	80	80	1613	0	> 1602	> 1602	1613 Honest Man's Fortune	1	Honest Man's Fortune|Field Massinger Fletcher	1950	841	0	0	0
Montague~Honest Man's Fortune (43)	1	Field Massinger Fletcher	Field Nathan; Massinger Philip; Fletcher John	Montague	Lady Elizabeth's Men	5143.26	1613	1647	HonestMansFortune_1647	Tragicomedy	DEEP	Adult Professional	B1581	Honest Man's Fortune	Honest Man's Fortune	22634	0	Tragicomedy	TC	Adult Professional	Tragicomedy_Adult Professional	0.722588415738637	80	80	1613	0	> 1602	> 1602	1613 Honest Man's Fortune	1	Honest Man's Fortune|Field Massinger Fletcher	1950	841	0	0	0
Duboys~Honest Man's Fortune (36)	1	Field Massinger Fletcher	Field Nathan; Massinger Philip; Fletcher John	Duboys	Lady Elizabeth's Men	5143.26	1613	1647	HonestMansFortune_1647	Tragicomedy	DEEP	Adult Professional	B1581	Honest Man's Fortune	Honest Man's Fortune	22634	0	Tragicomedy	TC	Adult Professional	Tragicomedy_Adult Professional	0.722588415738637	80	80	1613	0	> 1602	> 1602	1613 Honest Man's Fortune	1	Honest Man's Fortune|Field Massinger Fletcher	1950	841	0	0	0
Duboys~Honest Man's Fortune (56)	1	Field Massinger Fletcher	Field Nathan; Massinger Philip; Fletcher John	Duboys	Lady Elizabeth's Men	5143.26	1613	1647	HonestMansFortune_1647	Tragicomedy	DEEP	Adult Professional	B1581	Honest Man's Fortune	Honest Man's Fortune	22634	0	Tragicomedy	TC	Adult Professional	Tragicomedy_Adult Professional	0.722588415738637	80	80	1613	0	> 1602	> 1602	1613 Honest Man's Fortune	1	Honest Man's Fortune|Field Massinger Fletcher	1950	841	0	0	0
Amiens~Honest Man's Fortune (8)	1	Field Massinger Fletcher	Field Nathan; Massinger Philip; Fletcher John	Amiens	Lady Elizabeth's Men	5143.26	1613	1647	HonestMansFortune_1647	Tragicomedy	DEEP	Adult Professional	B1581	Honest Man's Fortune	Honest Man's Fortune	22634	0	Tragicomedy	TC	Adult Professional	Tragicomedy_Adult Professional	0.722588415738637	80	80	1613	0	> 1602	> 1602	1613 Honest Man's Fortune	1	Honest Man's Fortune|Field Massinger Fletcher	1950	841	0	0	0
Amiens~Honest Man's Fortune (17)	1	Field Massinger Fletcher	Field Nathan; Massinger Philip; Fletcher John	Amiens	Lady Elizabeth's Men	5143.26	1613	1647	HonestMansFortune_1647	Tragicomedy	DEEP	Adult Professional	B1581	Honest Man's Fortune	Honest Man's Fortune	22634	0	Tragicomedy	TC	Adult Professional	Tragicomedy_Adult Professional	0.722588415738637	80	80	1613	0	> 1602	> 1602	1613 Honest Man's Fortune	1	Honest Man's Fortune|Field Massinger Fletcher	1950	841	0	0	0
Amiens~Honest Man's Fortune (20)	1	Field Massinger Fletcher	Field Nathan; Massinger Philip; Fletcher John	Amiens	Lady Elizabeth's Men	5143.26	1613	1647	HonestMansFortune_1647	Tragicomedy	DEEP	Adult Professional	B1581	Honest Man's Fortune	Honest Man's Fortune	22634	0	Tragicomedy	TC	Adult Professional	Tragicomedy_Adult Professional	0.722588415738637	80	80	1613	0	> 1602	> 1602	1613 Honest Man's Fortune	1	Honest Man's Fortune|Field Massinger Fletcher	1950	841	0	0	0
Amiens~Honest Man's Fortune (50)	1	Field Massinger Fletcher	Field Nathan; Massinger Philip; Fletcher John	Amiens	Lady Elizabeth's Men	5143.26	1613	1647	HonestMansFortune_1647	Tragicomedy	DEEP	Adult Professional	B1581	Honest Man's Fortune	Honest Man's Fortune	22634	0	Tragicomedy	TC	Adult Professional	Tragicomedy_Adult Professional	0.722588415738637	80	80	1613	0	> 1602	> 1602	1613 Honest Man's Fortune	1	Honest Man's Fortune|Field Massinger Fletcher	1950	841	0	0	0
Amiens~Honest Man's Fortune (51)	1	Field Massinger Fletcher	Field Nathan; Massinger Philip; Fletcher John	Amiens	Lady Elizabeth's Men	5143.26	1613	1647	HonestMansFortune_1647	Tragicomedy	DEEP	Adult Professional	B1581	Honest Man's Fortune	Honest Man's Fortune	22634	0	Tragicomedy	TC	Adult Professional	Tragicomedy_Adult Professional	0.722588415738637	80	80	1613	0	> 1602	> 1602	1613 Honest Man's Fortune	1	Honest Man's Fortune|Field Massinger Fletcher	1950	841	0	0	0
Laverdine~Honest Man's Fortune (76)	1	Field Massinger Fletcher	Field Nathan; Massinger Philip; Fletcher John	Laverdine	Lady Elizabeth's Men	5143.26	1613	1647	HonestMansFortune_1647	Tragicomedy	DEEP	Adult Professional	B1581	Honest Man's Fortune	Honest Man's Fortune	22634	0	Tragicomedy	TC	Adult Professional	Tragicomedy_Adult Professional	0.722588415738637	80	80	1613	0	> 1602	> 1602	1613 Honest Man's Fortune	1	Honest Man's Fortune|Field Massinger Fletcher	1950	841	0	0	0
Ingen~Amends for Ladies (27)	1	Field Nathan	Field Nathan	Ingen	Lady Elizabeth's Men; Prince Charles's Men (first)	657	1611	1618	AmendsforLadies_1618	Comedy	DEEP	Adult Professional	10851	Amends for Ladies	Amends for Ladies	17806	0	Comedy	C	Adult Professional	Comedy_Adult Professional	0.688506542082457	70	70	1611	0	> 1602	> 1602	1611 Amends for Ladies	1	Amends for Ladies|Field Nathan	1185	934	0	0	0
Second Soldier~Bonduca (4)	1	Fletcher John	Fletcher John	Second Soldier	King's Men	5143.19	1613	1647	Bonduca_1647	Tragedy	DEEP	Adult Professional	B1581	Bonduca	Bonduca	20428	0	Tragedy	T	Adult Professional	Tragedy_Adult Professional	0.722588415738637	80	80	1613	0	> 1602	> 1602	1613 Bonduca	17	Bonduca|Fletcher John	2314	22	0	0	0
Judas~Bonduca (4)	1	Fletcher John	Fletcher John	Judas	King's Men	5143.19	1613	1647	Bonduca_1647	Tragedy	DEEP	Adult Professional	B1581	Bonduca	Bonduca	20428	0	Tragedy	T	Adult Professional	Tragedy_Adult Professional	0.722588415738637	80	80	1613	0	> 1602	> 1602	1613 Bonduca	17	Bonduca|Fletcher John	2314	22	0	0	0
Judas~Bonduca (9)	1	Fletcher John	Fletcher John	Judas	King's Men	5143.19	1613	1647	Bonduca_1647	Tragedy	DEEP	Adult Professional	B1581	Bonduca	Bonduca	20428	0	Tragedy	T	Adult Professional	Tragedy_Adult Professional	0.722588415738637	80	80	1613	0	> 1602	> 1602	1613 Bonduca	17	Bonduca|Fletcher John	2314	22	0	0	0
Swetonius~Bonduca (9)	1	Fletcher John	Fletcher John	Swetonius	King's Men	5143.19	1613	1647	Bonduca_1647	Tragedy	DEEP	Adult Professional	B1581	Bonduca	Bonduca	20428	0	Tragedy	T	Adult Professional	Tragedy_Adult Professional	0.722588415738637	80	80	1613	0	> 1602	> 1602	1613 Bonduca	17	Bonduca|Fletcher John	2314	22	0	0	0
Swetonius~Bonduca (51)	1	Fletcher John	Fletcher John	Swetonius	King's Men	5143.19	1613	1647	Bonduca_1647	Tragedy	DEEP	Adult Professional	B1581	Bonduca	Bonduca	20428	0	Tragedy	T	Adult Professional	Tragedy_Adult Professional	0.722588415738637	80	80	1613	0	> 1602	> 1602	1613 Bonduca	17	Bonduca|Fletcher John	2314	22	0	0	0
Swetonius~Bonduca (53)	1	Fletcher John	Fletcher John	Swetonius	King's Men	5143.19	1613	1647	Bonduca_1647	Tragedy	DEEP	Adult Professional	B1581	Bonduca	Bonduca	20428	0	Tragedy	T	Adult Professional	Tragedy_Adult Professional	0.722588415738637	80	80	1613	0	> 1602	> 1602	1613 Bonduca	17	Bonduca|Fletcher John	2314	22	0	0	0
Suit~Bonduca (4)	1	Fletcher John	Fletcher John	Suit	King's Men	5143.19	1613	1647	Bonduca_1647	Tragedy	DEEP	Adult Professional	B1581	Bonduca	Bonduca	20428	0	Tragedy	T	Adult Professional	Tragedy_Adult Professional	0.722588415738637	80	80	1613	0	> 1602	> 1602	1613 Bonduca	17	Bonduca|Fletcher John	2314	22	0	0	0
First Soldier~Bonduca (2)	1	Fletcher John	Fletcher John	First Soldier	King's Men	5143.19	1613	1647	Bonduca_1647	Tragedy	DEEP	Adult Professional	B1581	Bonduca	Bonduca	20428	0	Tragedy	T	Adult Professional	Tragedy_Adult Professional	0.722588415738637	80	80	1613	0	> 1602	> 1602	1613 Bonduca	17	Bonduca|Fletcher John	2314	22	0	0	0
Demetrius~Bonduca (13)	1	Fletcher John	Fletcher John	Demetrius	King's Men	5143.19	1613	1647	Bonduca_1647	Tragedy	DEEP	Adult Professional	B1581	Bonduca	Bonduca	20428	0	Tragedy	T	Adult Professional	Tragedy_Adult Professional	0.722588415738637	80	80	1613	0	> 1602	> 1602	1613 Bonduca	17	Bonduca|Fletcher John	2314	22	0	0	0
Demetrius~Bonduca (23)	1	Fletcher John	Fletcher John	Demetrius	King's Men	5143.19	1613	1647	Bonduca_1647	Tragedy	DEEP	Adult Professional	B1581	Bonduca	Bonduca	20428	0	Tragedy	T	Adult Professional	Tragedy_Adult Professional	0.722588415738637	80	80	1613	0	> 1602	> 1602	1613 Bonduca	17	Bonduca|Fletcher John	2314	22	0	0	0
Demetrius~Bonduca (26)	1	Fletcher John	Fletcher John	Demetrius	King's Men	5143.19	1613	1647	Bonduca_1647	Tragedy	DEEP	Adult Professional	B1581	Bonduca	Bonduca	20428	0	Tragedy	T	Adult Professional	Tragedy_Adult Professional	0.722588415738637	80	80	1613	0	> 1602	> 1602	1613 Bonduca	17	Bonduca|Fletcher John	2314	22	0	0	0
Bonduca~Bonduca (7)	1	Fletcher John	Fletcher John	Bonduca	King's Men	5143.19	1613	1647	Bonduca_1647	Tragedy	DEEP	Adult Professional	B1581	Bonduca	Bonduca	20428	0	Tragedy	T	Adult Professional	Tragedy_Adult Professional	0.722588415738637	80	80	1613	0	> 1602	> 1602	1613 Bonduca	17	Bonduca|Fletcher John	2314	22	0	0	0
Bonduca~Bonduca (31)	1	Fletcher John	Fletcher John	Bonduca	King's Men	5143.19	1613	1647	Bonduca_1647	Tragedy	DEEP	Adult Professional	B1581	Bonduca	Bonduca	20428	0	Tragedy	T	Adult Professional	Tragedy_Adult Professional	0.722588415738637	80	80	1613	0	> 1602	> 1602	1613 Bonduca	17	Bonduca|Fletcher John	2314	22	0	0	0
Regulus~Bonduca (11)	1	Fletcher John	Fletcher John	Regulus	King's Men	5143.19	1613	1647	Bonduca_1647	Tragedy	DEEP	Adult Professional	B1581	Bonduca	Bonduca	20428	0	Tragedy	T	Adult Professional	Tragedy_Adult Professional	0.722588415738637	80	80	1613	0	> 1602	> 1602	1613 Bonduca	17	Bonduca|Fletcher John	2314	22	0	0	0
Second Daughter~Bonduca (26)	1	Fletcher John	Fletcher John	Second Daughter	King's Men	5143.19	1613	1647	Bonduca_1647	Tragedy	DEEP	Adult Professional	B1581	Bonduca	Bonduca	20428	0	Tragedy	T	Adult Professional	Tragedy_Adult Professional	0.722588415738637	80	80	1613	0	> 1602	> 1602	1613 Bonduca	17	Bonduca|Fletcher John	2314	22	0	0	0
Curius~Bonduca (7)	1	Fletcher John	Fletcher John	Curius	King's Men	5143.19	1613	1647	Bonduca_1647	Tragedy	DEEP	Adult Professional	B1581	Bonduca	Bonduca	20428	0	Tragedy	T	Adult Professional	Tragedy_Adult Professional	0.722588415738637	80	80	1613	0	> 1602	> 1602	1613 Bonduca	17	Bonduca|Fletcher John	2314	22	0	0	0
Decius~Bonduca (18)	1	Fletcher John	Fletcher John	Decius	King's Men	5143.19	1613	1647	Bonduca_1647	Tragedy	DEEP	Adult Professional	B1581	Bonduca	Bonduca	20428	0	Tragedy	T	Adult Professional	Tragedy_Adult Professional	0.722588415738637	80	80	1613	0	> 1602	> 1602	1613 Bonduca	17	Bonduca|Fletcher John	2314	22	0	0	0
Decius~Bonduca (29)	1	Fletcher John	Fletcher John	Decius	King's Men	5143.19	1613	1647	Bonduca_1647	Tragedy	DEEP	Adult Professional	B1581	Bonduca	Bonduca	20428	0	Tragedy	T	Adult Professional	Tragedy_Adult Professional	0.722588415738637	80	80	1613	0	> 1602	> 1602	1613 Bonduca	17	Bonduca|Fletcher John	2314	22	0	0	0
Perillius~Bonduca (2)	1	Fletcher John	Fletcher John	Perillius	King's Men	5143.19	1613	1647	Bonduca_1647	Tragedy	DEEP	Adult Professional	B1581	Bonduca	Bonduca	20428	0	Tragedy	T	Adult Professional	Tragedy_Adult Professional	0.722588415738637	80	80	1613	0	> 1602	> 1602	1613 Bonduca	17	Bonduca|Fletcher John	2314	22	0	0	0
Perillius~Bonduca (3)	1	Fletcher John	Fletcher John	Perillius	King's Men	5143.19	1613	1647	Bonduca_1647	Tragedy	DEEP	Adult Professional	B1581	Bonduca	Bonduca	20428	0	Tragedy	T	Adult Professional	Tragedy_Adult Professional	0.722588415738637	80	80	1613	0	> 1602	> 1602	1613 Bonduca	17	Bonduca|Fletcher John	2314	22	0	0	0
Perillius~Bonduca (110)	1	Fletcher John	Fletcher John	Perillius	King's Men	5143.19	1613	1647	Bonduca_1647	Tragedy	DEEP	Adult Professional	B1581	Bonduca	Bonduca	20428	0	Tragedy	T	Adult Professional	Tragedy_Adult Professional	0.722588415738637	80	80	1613	0	> 1602	> 1602	1613 Bonduca	17	Bonduca|Fletcher John	2314	22	0	0	0
Perillius~Bonduca (150)	1	Fletcher John	Fletcher John	Perillius	King's Men	5143.19	1613	1647	Bonduca_1647	Tragedy	DEEP	Adult Professional	B1581	Bonduca	Bonduca	20428	0	Tragedy	T	Adult Professional	Tragedy_Adult Professional	0.722588415738637	80	80	1613	0	> 1602	> 1602	1613 Bonduca	17	Bonduca|Fletcher John	2314	22	0	0	0
Perillius~Bonduca (163)	1	Fletcher John	Fletcher John	Perillius	King's Men	5143.19	1613	1647	Bonduca_1647	Tragedy	DEEP	Adult Professional	B1581	Bonduca	Bonduca	20428	0	Tragedy	T	Adult Professional	Tragedy_Adult Professional	0.722588415738637	80	80	1613	0	> 1602	> 1602	1613 Bonduca	17	Bonduca|Fletcher John	2314	22	0	0	0
Perillius~Bonduca (165)	1	Fletcher John	Fletcher John	Perillius	King's Men	5143.19	1613	1647	Bonduca_1647	Tragedy	DEEP	Adult Professional	B1581	Bonduca	Bonduca	20428	0	Tragedy	T	Adult Professional	Tragedy_Adult Professional	0.722588415738637	80	80	1613	0	> 1602	> 1602	1613 Bonduca	17	Bonduca|Fletcher John	2314	22	0	0	0
Perillius~Bonduca (166)	1	Fletcher John	Fletcher John	Perillius	King's Men	5143.19	1613	1647	Bonduca_1647	Tragedy	DEEP	Adult Professional	B1581	Bonduca	Bonduca	20428	0	Tragedy	T	Adult Professional	Tragedy_Adult Professional	0.722588415738637	80	80	1613	0	> 1602	> 1602	1613 Bonduca	17	Bonduca|Fletcher John	2314	22	0	0	0
Junius~Bonduca (1)	1	Fletcher John	Fletcher John	Junius	King's Men	5143.19	1613	1647	Bonduca_1647	Tragedy	DEEP	Adult Professional	B1581	Bonduca	Bonduca	20428	0	Tragedy	T	Adult Professional	Tragedy_Adult Professional	0.722588415738637	80	80	1613	0	> 1602	> 1602	1613 Bonduca	17	Bonduca|Fletcher John	2314	22	0	0	0
Junius~Bonduca (36)	1	Fletcher John	Fletcher John	Junius	King's Men	5143.19	1613	1647	Bonduca_1647	Tragedy	DEEP	Adult Professional	B1581	Bonduca	Bonduca	20428	0	Tragedy	T	Adult Professional	Tragedy_Adult Professional	0.722588415738637	80	80	1613	0	> 1602	> 1602	1613 Bonduca	17	Bonduca|Fletcher John	2314	22	0	0	0
Junius~Bonduca (40)	1	Fletcher John	Fletcher John	Junius	King's Men	5143.19	1613	1647	Bonduca_1647	Tragedy	DEEP	Adult Professional	B1581	Bonduca	Bonduca	20428	0	Tragedy	T	Adult Professional	Tragedy_Adult Professional	0.722588415738637	80	80	1613	0	> 1602	> 1602	1613 Bonduca	17	Bonduca|Fletcher John	2314	22	0	0	0
Junius~Bonduca (52)	1	Fletcher John	Fletcher John	Junius	King's Men	5143.19	1613	1647	Bonduca_1647	Tragedy	DEEP	Adult Professional	B1581	Bonduca	Bonduca	20428	0	Tragedy	T	Adult Professional	Tragedy_Adult Professional	0.722588415738637	80	80	1613	0	> 1602	> 1602	1613 Bonduca	17	Bonduca|Fletcher John	2314	22	0	0	0
Junius~Bonduca (77)	1	Fletcher John	Fletcher John	Junius	King's Men	5143.19	1613	1647	Bonduca_1647	Tragedy	DEEP	Adult Professional	B1581	Bonduca	Bonduca	20428	0	Tragedy	T	Adult Professional	Tragedy_Adult Professional	0.722588415738637	80	80	1613	0	> 1602	> 1602	1613 Bonduca	17	Bonduca|Fletcher John	2314	22	0	0	0
Junius~Bonduca (106)	1	Fletcher John	Fletcher John	Junius	King's Men	5143.19	1613	1647	Bonduca_1647	Tragedy	DEEP	Adult Professional	B1581	Bonduca	Bonduca	20428	0	Tragedy	T	Adult Professional	Tragedy_Adult Professional	0.722588415738637	80	80	1613	0	> 1602	> 1602	1613 Bonduca	17	Bonduca|Fletcher John	2314	22	0	0	0
Macer~Bonduca (5)	1	Fletcher John	Fletcher John	Macer	King's Men	5143.19	1613	1647	Bonduca_1647	Tragedy	DEEP	Adult Professional	B1581	Bonduca	Bonduca	20428	0	Tragedy	T	Adult Professional	Tragedy_Adult Professional	0.722588415738637	80	80	1613	0	> 1602	> 1602	1613 Bonduca	17	Bonduca|Fletcher John	2314	22	0	0	0
Penyus~Bonduca (42)	1	Fletcher John	Fletcher John	Penyus	King's Men	5143.19	1613	1647	Bonduca_1647	Tragedy	DEEP	Adult Professional	B1581	Bonduca	Bonduca	20428	0	Tragedy	T	Adult Professional	Tragedy_Adult Professional	0.722588415738637	80	80	1613	0	> 1602	> 1602	1613 Bonduca	17	Bonduca|Fletcher John	2314	22	0	0	0
Penyus~Bonduca (46)	1	Fletcher John	Fletcher John	Penyus	King's Men	5143.19	1613	1647	Bonduca_1647	Tragedy	DEEP	Adult Professional	B1581	Bonduca	Bonduca	20428	0	Tragedy	T	Adult Professional	Tragedy_Adult Professional	0.722588415738637	80	80	1613	0	> 1602	> 1602	1613 Bonduca	17	Bonduca|Fletcher John	2314	22	0	0	0
Caratach~Bonduca (2)	1	Fletcher John	Fletcher John	Caratach	King's Men	5143.19	1613	1647	Bonduca_1647	Tragedy	DEEP	Adult Professional	B1581	Bonduca	Bonduca	20428	0	Tragedy	T	Adult Professional	Tragedy_Adult Professional	0.722588415738637	80	80	1613	0	> 1602	> 1602	1613 Bonduca	17	Bonduca|Fletcher John	2314	22	0	0	0
Caratach~Bonduca (80)	1	Fletcher John	Fletcher John	Caratach	King's Men	5143.19	1613	1647	Bonduca_1647	Tragedy	DEEP	Adult Professional	B1581	Bonduca	Bonduca	20428	0	Tragedy	T	Adult Professional	Tragedy_Adult Professional	0.722588415738637	80	80	1613	0	> 1602	> 1602	1613 Bonduca	17	Bonduca|Fletcher John	2314	22	0	0	0
Servant~Captain (4)	1	Fletcher John	Fletcher John; Beaumont Francis (?)	Servant	King's Men	5143.06	1612	1647	Captain_1647	Comedy	DEEP	Adult Professional	B1581	Captain	Captain	24234	0	Comedy	C	Adult Professional	Comedy_Adult Professional	0.700852046841404	80	80	1612	0	> 1602	> 1602	1612 Captain	17	Captain|Fletcher John	2562	280	0	0	0
Julio~Captain (2)	1	Fletcher John	Fletcher John; Beaumont Francis (?)	Julio	King's Men	5143.06	1612	1647	Captain_1647	Comedy	DEEP	Adult Professional	B1581	Captain	Captain	24234	0	Comedy	C	Adult Professional	Comedy_Adult Professional	0.700852046841404	80	80	1612	0	> 1602	> 1602	1612 Captain	17	Captain|Fletcher John	2562	280	0	0	0
Julio~Captain (17)	1	Fletcher John	Fletcher John; Beaumont Francis (?)	Julio	King's Men	5143.06	1612	1647	Captain_1647	Comedy	DEEP	Adult Professional	B1581	Captain	Captain	24234	0	Comedy	C	Adult Professional	Comedy_Adult Professional	0.700852046841404	80	80	1612	0	> 1602	> 1602	1612 Captain	17	Captain|Fletcher John	2562	280	0	0	0
Julio~Captain (18)	1	Fletcher John	Fletcher John; Beaumont Francis (?)	Julio	King's Men	5143.06	1612	1647	Captain_1647	Comedy	DEEP	Adult Professional	B1581	Captain	Captain	24234	0	Comedy	C	Adult Professional	Comedy_Adult Professional	0.700852046841404	80	80	1612	0	> 1602	> 1602	1612 Captain	17	Captain|Fletcher John	2562	280	0	0	0
Julio~Captain (25)	1	Fletcher John	Fletcher John; Beaumont Francis (?)	Julio	King's Men	5143.06	1612	1647	Captain_1647	Comedy	DEEP	Adult Professional	B1581	Captain	Captain	24234	0	Comedy	C	Adult Professional	Comedy_Adult Professional	0.700852046841404	80	80	1612	0	> 1602	> 1602	1612 Captain	17	Captain|Fletcher John	2562	280	0	0	0
Julio~Captain (55)	1	Fletcher John	Fletcher John; Beaumont Francis (?)	Julio	King's Men	5143.06	1612	1647	Captain_1647	Comedy	DEEP	Adult Professional	B1581	Captain	Captain	24234	0	Comedy	C	Adult Professional	Comedy_Adult Professional	0.700852046841404	80	80	1612	0	> 1602	> 1602	1612 Captain	17	Captain|Fletcher John	2562	280	0	0	0
Julio~Captain (56)	1	Fletcher John	Fletcher John; Beaumont Francis (?)	Julio	King's Men	5143.06	1612	1647	Captain_1647	Comedy	DEEP	Adult Professional	B1581	Captain	Captain	24234	0	Comedy	C	Adult Professional	Comedy_Adult Professional	0.700852046841404	80	80	1612	0	> 1602	> 1602	1612 Captain	17	Captain|Fletcher John	2562	280	0	0	0
Jacomo/Captain~Captain (27)	1	Fletcher John	Fletcher John; Beaumont Francis (?)	Jacomo/Captain	King's Men	5143.06	1612	1647	Captain_1647	Comedy	DEEP	Adult Professional	B1581	Captain	Captain	24234	0	Comedy	C	Adult Professional	Comedy_Adult Professional	0.700852046841404	80	80	1612	0	> 1602	> 1602	1612 Captain	17	Captain|Fletcher John	2562	280	0	0	0
Jacomo/Captain~Captain (68)	1	Fletcher John	Fletcher John; Beaumont Francis (?)	Jacomo/Captain	King's Men	5143.06	1612	1647	Captain_1647	Comedy	DEEP	Adult Professional	B1581	Captain	Captain	24234	0	Comedy	C	Adult Professional	Comedy_Adult Professional	0.700852046841404	80	80	1612	0	> 1602	> 1602	1612 Captain	17	Captain|Fletcher John	2562	280	0	0	0
Jacomo/Captain~Captain (118)	1	Fletcher John	Fletcher John; Beaumont Francis (?)	Jacomo/Captain	King's Men	5143.06	1612	1647	Captain_1647	Comedy	DEEP	Adult Professional	B1581	Captain	Captain	24234	0	Comedy	C	Adult Professional	Comedy_Adult Professional	0.700852046841404	80	80	1612	0	> 1602	> 1602	1612 Captain	17	Captain|Fletcher John	2562	280	0	0	0
Jacomo/Captain~Captain (120)	1	Fletcher John	Fletcher John; Beaumont Francis (?)	Jacomo/Captain	King's Men	5143.06	1612	1647	Captain_1647	Comedy	DEEP	Adult Professional	B1581	Captain	Captain	24234	0	Comedy	C	Adult Professional	Comedy_Adult Professional	0.700852046841404	80	80	1612	0	> 1602	> 1602	1612 Captain	17	Captain|Fletcher John	2562	280	0	0	0
Jacomo/Captain~Captain (122)	1	Fletcher John	Fletcher John; Beaumont Francis (?)	Jacomo/Captain	King's Men	5143.06	1612	1647	Captain_1647	Comedy	DEEP	Adult Professional	B1581	Captain	Captain	24234	0	Comedy	C	Adult Professional	Comedy_Adult Professional	0.700852046841404	80	80	1612	0	> 1602	> 1602	1612 Captain	17	Captain|Fletcher John	2562	280	0	0	0
Unknown~Captain (1)	1	Fletcher John	Fletcher John; Beaumont Francis (?)	Unknown	King's Men	5143.06	1612	1647	Captain_1647	Comedy	DEEP	Adult Professional	B1581	Captain	Captain	24234	0	Comedy	C	Adult Professional	Comedy_Adult Professional	0.700852046841404	80	80	1612	0	> 1602	> 1602	1612 Captain	17	Captain|Fletcher John	2562	280	0	0	0
Clora~Captain (19)	1	Fletcher John	Fletcher John; Beaumont Francis (?)	Clora	King's Men	5143.06	1612	1647	Captain_1647	Comedy	DEEP	Adult Professional	B1581	Captain	Captain	24234	0	Comedy	C	Adult Professional	Comedy_Adult Professional	0.700852046841404	80	80	1612	0	> 1602	> 1602	1612 Captain	17	Captain|Fletcher John	2562	280	0	0	0
Angilo~Captain (48)	1	Fletcher John	Fletcher John; Beaumont Francis (?)	Angilo	King's Men	5143.06	1612	1647	Captain_1647	Comedy	DEEP	Adult Professional	B1581	Captain	Captain	24234	0	Comedy	C	Adult Professional	Comedy_Adult Professional	0.700852046841404	80	80	1612	0	> 1602	> 1602	1612 Captain	17	Captain|Fletcher John	2562	280	0	0	0
Angilo~Captain (64)	1	Fletcher John	Fletcher John; Beaumont Francis (?)	Angilo	King's Men	5143.06	1612	1647	Captain_1647	Comedy	DEEP	Adult Professional	B1581	Captain	Captain	24234	0	Comedy	C	Adult Professional	Comedy_Adult Professional	0.700852046841404	80	80	1612	0	> 1602	> 1602	1612 Captain	17	Captain|Fletcher John	2562	280	0	0	0
Woman~Captain (8)	1	Fletcher John	Fletcher John; Beaumont Francis (?)	Woman	King's Men	5143.06	1612	1647	Captain_1647	Comedy	DEEP	Adult Professional	B1581	Captain	Captain	24234	0	Comedy	C	Adult Professional	Comedy_Adult Professional	0.700852046841404	80	80	1612	0	> 1602	> 1602	1612 Captain	17	Captain|Fletcher John	2562	280	0	0	0
Woman~Captain (17)	1	Fletcher John	Fletcher John; Beaumont Francis (?)	Woman	King's Men	5143.06	1612	1647	Captain_1647	Comedy	DEEP	Adult Professional	B1581	Captain	Captain	24234	0	Comedy	C	Adult Professional	Comedy_Adult Professional	0.700852046841404	80	80	1612	0	> 1602	> 1602	1612 Captain	17	Captain|Fletcher John	2562	280	0	0	0
Wench~Captain (1)	1	Fletcher John	Fletcher John; Beaumont Francis (?)	Wench	King's Men	5143.06	1612	1647	Captain_1647	Comedy	DEEP	Adult Professional	B1581	Captain	Captain	24234	0	Comedy	C	Adult Professional	Comedy_Adult Professional	0.700852046841404	80	80	1612	0	> 1602	> 1602	1612 Captain	17	Captain|Fletcher John	2562	280	0	0	0
Wench~Captain (6)	1	Fletcher John	Fletcher John; Beaumont Francis (?)	Wench	King's Men	5143.06	1612	1647	Captain_1647	Comedy	DEEP	Adult Professional	B1581	Captain	Captain	24234	0	Comedy	C	Adult Professional	Comedy_Adult Professional	0.700852046841404	80	80	1612	0	> 1602	> 1602	1612 Captain	17	Captain|Fletcher John	2562	280	0	0	0
Laelia~Captain (30)	1	Fletcher John	Fletcher John; Beaumont Francis (?)	Laelia	King's Men	5143.06	1612	1647	Captain_1647	Comedy	DEEP	Adult Professional	B1581	Captain	Captain	24234	0	Comedy	C	Adult Professional	Comedy_Adult Professional	0.700852046841404	80	80	1612	0	> 1602	> 1602	1612 Captain	17	Captain|Fletcher John	2562	280	0	0	0
Franck~Captain (20)	1	Fletcher John	Fletcher John; Beaumont Francis (?)	Franck	King's Men	5143.06	1612	1647	Captain_1647	Comedy	DEEP	Adult Professional	B1581	Captain	Captain	24234	0	Comedy	C	Adult Professional	Comedy_Adult Professional	0.700852046841404	80	80	1612	0	> 1602	> 1602	1612 Captain	17	Captain|Fletcher John	2562	280	0	0	0
Franck~Captain (23)	1	Fletcher John	Fletcher John; Beaumont Francis (?)	Franck	King's Men	5143.06	1612	1647	Captain_1647	Comedy	DEEP	Adult Professional	B1581	Captain	Captain	24234	0	Comedy	C	Adult Professional	Comedy_Adult Professional	0.700852046841404	80	80	1612	0	> 1602	> 1602	1612 Captain	17	Captain|Fletcher John	2562	280	0	0	0
Franck~Captain (33)	1	Fletcher John	Fletcher John; Beaumont Francis (?)	Franck	King's Men	5143.06	1612	1647	Captain_1647	Comedy	DEEP	Adult Professional	B1581	Captain	Captain	24234	0	Comedy	C	Adult Professional	Comedy_Adult Professional	0.700852046841404	80	80	1612	0	> 1602	> 1602	1612 Captain	17	Captain|Fletcher John	2562	280	0	0	0
Franck~Captain (86)	1	Fletcher John	Fletcher John; Beaumont Francis (?)	Franck	King's Men	5143.06	1612	1647	Captain_1647	Comedy	DEEP	Adult Professional	B1581	Captain	Captain	24234	0	Comedy	C	Adult Professional	Comedy_Adult Professional	0.700852046841404	80	80	1612	0	> 1602	> 1602	1612 Captain	17	Captain|Fletcher John	2562	280	0	0	0
Host~Captain (8)	1	Fletcher John	Fletcher John; Beaumont Francis (?)	Host	King's Men	5143.06	1612	1647	Captain_1647	Comedy	DEEP	Adult Professional	B1581	Captain	Captain	24234	0	Comedy	C	Adult Professional	Comedy_Adult Professional	0.700852046841404	80	80	1612	0	> 1602	> 1602	1612 Captain	17	Captain|Fletcher John	2562	280	0	0	0
Father~Captain (41)	1	Fletcher John	Fletcher John; Beaumont Francis (?)	Father	King's Men	5143.06	1612	1647	Captain_1647	Comedy	DEEP	Adult Professional	B1581	Captain	Captain	24234	0	Comedy	C	Adult Professional	Comedy_Adult Professional	0.700852046841404	80	80	1612	0	> 1602	> 1602	1612 Captain	17	Captain|Fletcher John	2562	280	0	0	0
Father~Captain (42)	1	Fletcher John	Fletcher John; Beaumont Francis (?)	Father	King's Men	5143.06	1612	1647	Captain_1647	Comedy	DEEP	Adult Professional	B1581	Captain	Captain	24234	0	Comedy	C	Adult Professional	Comedy_Adult Professional	0.700852046841404	80	80	1612	0	> 1602	> 1602	1612 Captain	17	Captain|Fletcher John	2562	280	0	0	0
Father~Captain (43)	1	Fletcher John	Fletcher John; Beaumont Francis (?)	Father	King's Men	5143.06	1612	1647	Captain_1647	Comedy	DEEP	Adult Professional	B1581	Captain	Captain	24234	0	Comedy	C	Adult Professional	Comedy_Adult Professional	0.700852046841404	80	80	1612	0	> 1602	> 1602	1612 Captain	17	Captain|Fletcher John	2562	280	0	0	0
Father~Captain (84)	1	Fletcher John	Fletcher John; Beaumont Francis (?)	Father	King's Men	5143.06	1612	1647	Captain_1647	Comedy	DEEP	Adult Professional	B1581	Captain	Captain	24234	0	Comedy	C	Adult Professional	Comedy_Adult Professional	0.700852046841404	80	80	1612	0	> 1602	> 1602	1612 Captain	17	Captain|Fletcher John	2562	280	0	0	0
Father~Captain (87)	1	Fletcher John	Fletcher John; Beaumont Francis (?)	Father	King's Men	5143.06	1612	1647	Captain_1647	Comedy	DEEP	Adult Professional	B1581	Captain	Captain	24234	0	Comedy	C	Adult Professional	Comedy_Adult Professional	0.700852046841404	80	80	1612	0	> 1602	> 1602	1612 Captain	17	Captain|Fletcher John	2562	280	0	0	0
Lodovico.~Captain (28)	1	Fletcher John	Fletcher John; Beaumont Francis (?)	Lodovico.	King's Men	5143.06	1612	1647	Captain_1647	Comedy	DEEP	Adult Professional	B1581	Captain	Captain	24234	0	Comedy	C	Adult Professional	Comedy_Adult Professional	0.700852046841404	80	80	1612	0	> 1602	> 1602	1612 Captain	17	Captain|Fletcher John	2562	280	0	0	0
Lodovico.~Captain (60)	1	Fletcher John	Fletcher John; Beaumont Francis (?)	Lodovico.	King's Men	5143.06	1612	1647	Captain_1647	Comedy	DEEP	Adult Professional	B1581	Captain	Captain	24234	0	Comedy	C	Adult Professional	Comedy_Adult Professional	0.700852046841404	80	80	1612	0	> 1602	> 1602	1612 Captain	17	Captain|Fletcher John	2562	280	0	0	0
Lodovico.~Captain (61)	1	Fletcher John	Fletcher John; Beaumont Francis (?)	Lodovico.	King's Men	5143.06	1612	1647	Captain_1647	Comedy	DEEP	Adult Professional	B1581	Captain	Captain	24234	0	Comedy	C	Adult Professional	Comedy_Adult Professional	0.700852046841404	80	80	1612	0	> 1602	> 1602	1612 Captain	17	Captain|Fletcher John	2562	280	0	0	0
Antonio; kinsman to Petruchio~Chances (5)	1	Fletcher John	Fletcher John	Antonio; kinsman to Petruchio	King's Men	5143.1	1617	1647	Chances_1647	Comedy	DEEP	Adult Professional	B1581	Chances	Chances	16443	0	Comedy	C	Adult Professional	Comedy_Adult Professional	0.784739375291112	80	80	1617	0	> 1602	> 1602	1617 Chances	17	Chances|Fletcher John	1857	0	0	0	0
Antonio; kinsman to Petruchio~Chances (56)	1	Fletcher John	Fletcher John	Antonio; kinsman to Petruchio	King's Men	5143.1	1617	1647	Chances_1647	Comedy	DEEP	Adult Professional	B1581	Chances	Chances	16443	0	Comedy	C	Adult Professional	Comedy_Adult Professional	0.784739375291112	80	80	1617	0	> 1602	> 1602	1617 Chances	17	Chances|Fletcher John	1857	0	0	0	0
Landlady to Don John and Fredrick~Chances (24)	1	Fletcher John	Fletcher John	Landlady to Don John and Fredrick	King's Men	5143.1	1617	1647	Chances_1647	Comedy	DEEP	Adult Professional	B1581	Chances	Chances	16443	0	Comedy	C	Adult Professional	Comedy_Adult Professional	0.784739375291112	80	80	1617	0	> 1602	> 1602	1617 Chances	17	Chances|Fletcher John	1857	0	0	0	0
Anthony; a servant~Chances (11)	1	Fletcher John	Fletcher John	Anthony; a servant	King's Men	5143.1	1617	1647	Chances_1647	Comedy	DEEP	Adult Professional	B1581	Chances	Chances	16443	0	Comedy	C	Adult Professional	Comedy_Adult Professional	0.784739375291112	80	80	1617	0	> 1602	> 1602	1617 Chances	17	Chances|Fletcher John	1857	0	0	0	0
Anthony; a servant~Chances (15)	1	Fletcher John	Fletcher John	Anthony; a servant	King's Men	5143.1	1617	1647	Chances_1647	Comedy	DEEP	Adult Professional	B1581	Chances	Chances	16443	0	Comedy	C	Adult Professional	Comedy_Adult Professional	0.784739375291112	80	80	1617	0	> 1602	> 1602	1617 Chances	17	Chances|Fletcher John	1857	0	0	0	0
Don Fredrick~Chances (34)	1	Fletcher John	Fletcher John	Don Fredrick	King's Men	5143.1	1617	1647	Chances_1647	Comedy	DEEP	Adult Professional	B1581	Chances	Chances	16443	0	Comedy	C	Adult Professional	Comedy_Adult Professional	0.784739375291112	80	80	1617	0	> 1602	> 1602	1617 Chances	17	Chances|Fletcher John	1857	0	0	0	0
Don Fredrick~Chances (142)	1	Fletcher John	Fletcher John	Don Fredrick	King's Men	5143.1	1617	1647	Chances_1647	Comedy	DEEP	Adult Professional	B1581	Chances	Chances	16443	0	Comedy	C	Adult Professional	Comedy_Adult Professional	0.784739375291112	80	80	1617	0	> 1602	> 1602	1617 Chances	17	Chances|Fletcher John	1857	0	0	0	0
Don Fredrick~Chances (143)	1	Fletcher John	Fletcher John	Don Fredrick	King's Men	5143.1	1617	1647	Chances_1647	Comedy	DEEP	Adult Professional	B1581	Chances	Chances	16443	0	Comedy	C	Adult Professional	Comedy_Adult Professional	0.784739375291112	80	80	1617	0	> 1602	> 1602	1617 Chances	17	Chances|Fletcher John	1857	0	0	0	0
Don Fredrick~Chances (170)	1	Fletcher John	Fletcher John	Don Fredrick	King's Men	5143.1	1617	1647	Chances_1647	Comedy	DEEP	Adult Professional	B1581	Chances	Chances	16443	0	Comedy	C	Adult Professional	Comedy_Adult Professional	0.784739375291112	80	80	1617	0	> 1602	> 1602	1617 Chances	17	Chances|Fletcher John	1857	0	0	0	0
Don Fredrick~Chances (189)	1	Fletcher John	Fletcher John	Don Fredrick	King's Men	5143.1	1617	1647	Chances_1647	Comedy	DEEP	Adult Professional	B1581	Chances	Chances	16443	0	Comedy	C	Adult Professional	Comedy_Adult Professional	0.784739375291112	80	80	1617	0	> 1602	> 1602	1617 Chances	17	Chances|Fletcher John	1857	0	0	0	0
Don Fredrick~Chances (194)	1	Fletcher John	Fletcher John	Don Fredrick	King's Men	5143.1	1617	1647	Chances_1647	Comedy	DEEP	Adult Professional	B1581	Chances	Chances	16443	0	Comedy	C	Adult Professional	Comedy_Adult Professional	0.784739375291112	80	80	1617	0	> 1602	> 1602	1617 Chances	17	Chances|Fletcher John	1857	0	0	0	0
Duke of Ferrara~Chances (48)	1	Fletcher John	Fletcher John	Duke of Ferrara	King's Men	5143.1	1617	1647	Chances_1647	Comedy	DEEP	Adult Professional	B1581	Chances	Chances	16443	0	Comedy	C	Adult Professional	Comedy_Adult Professional	0.784739375291112	80	80	1617	0	> 1602	> 1602	1617 Chances	17	Chances|Fletcher John	1857	0	0	0	0
Duke of Ferrara~Chances (52)	1	Fletcher John	Fletcher John	Duke of Ferrara	King's Men	5143.1	1617	1647	Chances_1647	Comedy	DEEP	Adult Professional	B1581	Chances	Chances	16443	0	Comedy	C	Adult Professional	Comedy_Adult Professional	0.784739375291112	80	80	1617	0	> 1602	> 1602	1617 Chances	17	Chances|Fletcher John	1857	0	0	0	0
Duke of Ferrara~Chances (100)	1	Fletcher John	Fletcher John	Duke of Ferrara	King's Men	5143.1	1617	1647	Chances_1647	Comedy	DEEP	Adult Professional	B1581	Chances	Chances	16443	0	Comedy	C	Adult Professional	Comedy_Adult Professional	0.784739375291112	80	80	1617	0	> 1602	> 1602	1617 Chances	17	Chances|Fletcher John	1857	0	0	0	0
Duke of Ferrara~Chances (101)	1	Fletcher John	Fletcher John	Duke of Ferrara	King's Men	5143.1	1617	1647	Chances_1647	Comedy	DEEP	Adult Professional	B1581	Chances	Chances	16443	0	Comedy	C	Adult Professional	Comedy_Adult Professional	0.784739375291112	80	80	1617	0	> 1602	> 1602	1617 Chances	17	Chances|Fletcher John	1857	0	0	0	0
Peter Vechio~Chances (1)	1	Fletcher John	Fletcher John	Peter Vechio	King's Men	5143.1	1617	1647	Chances_1647	Comedy	DEEP	Adult Professional	B1581	Chances	Chances	16443	0	Comedy	C	Adult Professional	Comedy_Adult Professional	0.784739375291112	80	80	1617	0	> 1602	> 1602	1617 Chances	17	Chances|Fletcher John	1857	0	0	0	0
Peter Vechio~Chances (20)	1	Fletcher John	Fletcher John	Peter Vechio	King's Men	5143.1	1617	1647	Chances_1647	Comedy	DEEP	Adult Professional	B1581	Chances	Chances	16443	0	Comedy	C	Adult Professional	Comedy_Adult Professional	0.784739375291112	80	80	1617	0	> 1602	> 1602	1617 Chances	17	Chances|Fletcher John	1857	0	0	0	0
Peter Vechio~Chances (22)	1	Fletcher John	Fletcher John	Peter Vechio	King's Men	5143.1	1617	1647	Chances_1647	Comedy	DEEP	Adult Professional	B1581	Chances	Chances	16443	0	Comedy	C	Adult Professional	Comedy_Adult Professional	0.784739375291112	80	80	1617	0	> 1602	> 1602	1617 Chances	17	Chances|Fletcher John	1857	0	0	0	0
Peter Vechio~Chances (28)	1	Fletcher John	Fletcher John	Peter Vechio	King's Men	5143.1	1617	1647	Chances_1647	Comedy	DEEP	Adult Professional	B1581	Chances	Chances	16443	0	Comedy	C	Adult Professional	Comedy_Adult Professional	0.784739375291112	80	80	1617	0	> 1602	> 1602	1617 Chances	17	Chances|Fletcher John	1857	0	0	0	0
Peter Vechio~Chances (42)	1	Fletcher John	Fletcher John	Peter Vechio	King's Men	5143.1	1617	1647	Chances_1647	Comedy	DEEP	Adult Professional	B1581	Chances	Chances	16443	0	Comedy	C	Adult Professional	Comedy_Adult Professional	0.784739375291112	80	80	1617	0	> 1602	> 1602	1617 Chances	17	Chances|Fletcher John	1857	0	0	0	0
Peter Vechio~Chances (43)	1	Fletcher John	Fletcher John	Peter Vechio	King's Men	5143.1	1617	1647	Chances_1647	Comedy	DEEP	Adult Professional	B1581	Chances	Chances	16443	0	Comedy	C	Adult Professional	Comedy_Adult Professional	0.784739375291112	80	80	1617	0	> 1602	> 1602	1617 Chances	17	Chances|Fletcher John	1857	0	0	0	0
Peter; a servant~Chances (20)	1	Fletcher John	Fletcher John	Peter; a servant	King's Men	5143.1	1617	1647	Chances_1647	Comedy	DEEP	Adult Professional	B1581	Chances	Chances	16443	0	Comedy	C	Adult Professional	Comedy_Adult Professional	0.784739375291112	80	80	1617	0	> 1602	> 1602	1617 Chances	17	Chances|Fletcher John	1857	0	0	0	0
Surgeon~Chances (10)	1	Fletcher John	Fletcher John	Surgeon	King's Men	5143.1	1617	1647	Chances_1647	Comedy	DEEP	Adult Professional	B1581	Chances	Chances	16443	0	Comedy	C	Adult Professional	Comedy_Adult Professional	0.784739375291112	80	80	1617	0	> 1602	> 1602	1617 Chances	17	Chances|Fletcher John	1857	0	0	0	0
Woman Within~Chances (1)	1	Fletcher John	Fletcher John	Woman Within	King's Men	5143.1	1617	1647	Chances_1647	Comedy	DEEP	Adult Professional	B1581	Chances	Chances	16443	0	Comedy	C	Adult Professional	Comedy_Adult Professional	0.784739375291112	80	80	1617	0	> 1602	> 1602	1617 Chances	17	Chances|Fletcher John	1857	0	0	0	0
Woman Within~Chances (3)	1	Fletcher John	Fletcher John	Woman Within	King's Men	5143.1	1617	1647	Chances_1647	Comedy	DEEP	Adult Professional	B1581	Chances	Chances	16443	0	Comedy	C	Adult Professional	Comedy_Adult Professional	0.784739375291112	80	80	1617	0	> 1602	> 1602	1617 Chances	17	Chances|Fletcher John	1857	0	0	0	0
Don John~Chances (8)	1	Fletcher John	Fletcher John	Don John	King's Men	5143.1	1617	1647	Chances_1647	Comedy	DEEP	Adult Professional	B1581	Chances	Chances	16443	0	Comedy	C	Adult Professional	Comedy_Adult Professional	0.784739375291112	80	80	1617	0	> 1602	> 1602	1617 Chances	17	Chances|Fletcher John	1857	0	0	0	0
Don John~Chances (9)	1	Fletcher John	Fletcher John	Don John	King's Men	5143.1	1617	1647	Chances_1647	Comedy	DEEP	Adult Professional	B1581	Chances	Chances	16443	0	Comedy	C	Adult Professional	Comedy_Adult Professional	0.784739375291112	80	80	1617	0	> 1602	> 1602	1617 Chances	17	Chances|Fletcher John	1857	0	0	0	0
Don John~Chances (14)	1	Fletcher John	Fletcher John	Don John	King's Men	5143.1	1617	1647	Chances_1647	Comedy	DEEP	Adult Professional	B1581	Chances	Chances	16443	0	Comedy	C	Adult Professional	Comedy_Adult Professional	0.784739375291112	80	80	1617	0	> 1602	> 1602	1617 Chances	17	Chances|Fletcher John	1857	0	0	0	0
Don John~Chances (15)	1	Fletcher John	Fletcher John	Don John	King's Men	5143.1	1617	1647	Chances_1647	Comedy	DEEP	Adult Professional	B1581	Chances	Chances	16443	0	Comedy	C	Adult Professional	Comedy_Adult Professional	0.784739375291112	80	80	1617	0	> 1602	> 1602	1617 Chances	17	Chances|Fletcher John	1857	0	0	0	0
Don John~Chances (17)	1	Fletcher John	Fletcher John	Don John	King's Men	5143.1	1617	1647	Chances_1647	Comedy	DEEP	Adult Professional	B1581	Chances	Chances	16443	0	Comedy	C	Adult Professional	Comedy_Adult Professional	0.784739375291112	80	80	1617	0	> 1602	> 1602	1617 Chances	17	Chances|Fletcher John	1857	0	0	0	0
Don John~Chances (80)	1	Fletcher John	Fletcher John	Don John	King's Men	5143.1	1617	1647	Chances_1647	Comedy	DEEP	Adult Professional	B1581	Chances	Chances	16443	0	Comedy	C	Adult Professional	Comedy_Adult Professional	0.784739375291112	80	80	1617	0	> 1602	> 1602	1617 Chances	17	Chances|Fletcher John	1857	0	0	0	0
Don John~Chances (88)	1	Fletcher John	Fletcher John	Don John	King's Men	5143.1	1617	1647	Chances_1647	Comedy	DEEP	Adult Professional	B1581	Chances	Chances	16443	0	Comedy	C	Adult Professional	Comedy_Adult Professional	0.784739375291112	80	80	1617	0	> 1602	> 1602	1617 Chances	17	Chances|Fletcher John	1857	0	0	0	0
Don John~Chances (146)	1	Fletcher John	Fletcher John	Don John	King's Men	5143.1	1617	1647	Chances_1647	Comedy	DEEP	Adult Professional	B1581	Chances	Chances	16443	0	Comedy	C	Adult Professional	Comedy_Adult Professional	0.784739375291112	80	80	1617	0	> 1602	> 1602	1617 Chances	17	Chances|Fletcher John	1857	0	0	0	0
Don John~Chances (252)	1	Fletcher John	Fletcher John	Don John	King's Men	5143.1	1617	1647	Chances_1647	Comedy	DEEP	Adult Professional	B1581	Chances	Chances	16443	0	Comedy	C	Adult Professional	Comedy_Adult Professional	0.784739375291112	80	80	1617	0	> 1602	> 1602	1617 Chances	17	Chances|Fletcher John	1857	0	0	0	0
Don John~Chances (253)	1	Fletcher John	Fletcher John	Don John	King's Men	5143.1	1617	1647	Chances_1647	Comedy	DEEP	Adult Professional	B1581	Chances	Chances	16443	0	Comedy	C	Adult Professional	Comedy_Adult Professional	0.784739375291112	80	80	1617	0	> 1602	> 1602	1617 Chances	17	Chances|Fletcher John	1857	0	0	0	0
Don John~Chances (254)	1	Fletcher John	Fletcher John	Don John	King's Men	5143.1	1617	1647	Chances_1647	Comedy	DEEP	Adult Professional	B1581	Chances	Chances	16443	0	Comedy	C	Adult Professional	Comedy_Adult Professional	0.784739375291112	80	80	1617	0	> 1602	> 1602	1617 Chances	17	Chances|Fletcher John	1857	0	0	0	0
Constantia; sister to Petruchio~Chances (40)	1	Fletcher John	Fletcher John	Constantia; sister to Petruchio	King's Men	5143.1	1617	1647	Chances_1647	Comedy	DEEP	Adult Professional	B1581	Chances	Chances	16443	0	Comedy	C	Adult Professional	Comedy_Adult Professional	0.784739375291112	80	80	1617	0	> 1602	> 1602	1617 Chances	17	Chances|Fletcher John	1857	0	0	0	0
Constantia; sister to Petruchio~Chances (43)	1	Fletcher John	Fletcher John	Constantia; sister to Petruchio	King's Men	5143.1	1617	1647	Chances_1647	Comedy	DEEP	Adult Professional	B1581	Chances	Chances	16443	0	Comedy	C	Adult Professional	Comedy_Adult Professional	0.784739375291112	80	80	1617	0	> 1602	> 1602	1617 Chances	17	Chances|Fletcher John	1857	0	0	0	0
Petruchio~Chances (45)	1	Fletcher John	Fletcher John	Petruchio	King's Men	5143.1	1617	1647	Chances_1647	Comedy	DEEP	Adult Professional	B1581	Chances	Chances	16443	0	Comedy	C	Adult Professional	Comedy_Adult Professional	0.784739375291112	80	80	1617	0	> 1602	> 1602	1617 Chances	17	Chances|Fletcher John	1857	0	0	0	0
Petruchio~Chances (47)	1	Fletcher John	Fletcher John	Petruchio	King's Men	5143.1	1617	1647	Chances_1647	Comedy	DEEP	Adult Professional	B1581	Chances	Chances	16443	0	Comedy	C	Adult Professional	Comedy_Adult Professional	0.784739375291112	80	80	1617	0	> 1602	> 1602	1617 Chances	17	Chances|Fletcher John	1857	0	0	0	0
Petruchio~Chances (49)	1	Fletcher John	Fletcher John	Petruchio	King's Men	5143.1	1617	1647	Chances_1647	Comedy	DEEP	Adult Professional	B1581	Chances	Chances	16443	0	Comedy	C	Adult Professional	Comedy_Adult Professional	0.784739375291112	80	80	1617	0	> 1602	> 1602	1617 Chances	17	Chances|Fletcher John	1857	0	0	0	0
Petruchio~Chances (81)	1	Fletcher John	Fletcher John	Petruchio	King's Men	5143.1	1617	1647	Chances_1647	Comedy	DEEP	Adult Professional	B1581	Chances	Chances	16443	0	Comedy	C	Adult Professional	Comedy_Adult Professional	0.784739375291112	80	80	1617	0	> 1602	> 1602	1617 Chances	17	Chances|Fletcher John	1857	0	0	0	0
Petruchio~Chances (84)	1	Fletcher John	Fletcher John	Petruchio	King's Men	5143.1	1617	1647	Chances_1647	Comedy	DEEP	Adult Professional	B1581	Chances	Chances	16443	0	Comedy	C	Adult Professional	Comedy_Adult Professional	0.784739375291112	80	80	1617	0	> 1602	> 1602	1617 Chances	17	Chances|Fletcher John	1857	0	0	0	0
Amoret~Faithful Shepherdess (12)	1	Fletcher John	Fletcher John	Amoret	Children of the Queen's Revels	555	1608	1610	FaithfulShepherdess_1610	Pastoral	DEEP	Boys Professional	11068	Faithful Shepherdess	Faithful Shepherdess	19952	0	Misc	M	Boys Professional	Misc_Boys Professional	0.599570918432158	60	60	1608	0	> 1602	> 1602	1608 Faithful Shepherdess	17	Faithful Shepherdess|Fletcher John	2637	0	0	0	0
Perigot~Faithful Shepherdess (29)	1	Fletcher John	Fletcher John	Perigot	Children of the Queen's Revels	555	1608	1610	FaithfulShepherdess_1610	Pastoral	DEEP	Boys Professional	11068	Faithful Shepherdess	Faithful Shepherdess	19952	0	Misc	M	Boys Professional	Misc_Boys Professional	0.599570918432158	60	60	1608	0	> 1602	> 1602	1608 Faithful Shepherdess	17	Faithful Shepherdess|Fletcher John	2637	0	0	0	0
Alexis~Faithful Shepherdess (5)	1	Fletcher John	Fletcher John	Alexis	Children of the Queen's Revels	555	1608	1610	FaithfulShepherdess_1610	Pastoral	DEEP	Boys Professional	11068	Faithful Shepherdess	Faithful Shepherdess	19952	0	Misc	M	Boys Professional	Misc_Boys Professional	0.599570918432158	60	60	1608	0	> 1602	> 1602	1608 Faithful Shepherdess	17	Faithful Shepherdess|Fletcher John	2637	0	0	0	0
Alexis~Faithful Shepherdess (6)	1	Fletcher John	Fletcher John	Alexis	Children of the Queen's Revels	555	1608	1610	FaithfulShepherdess_1610	Pastoral	DEEP	Boys Professional	11068	Faithful Shepherdess	Faithful Shepherdess	19952	0	Misc	M	Boys Professional	Misc_Boys Professional	0.599570918432158	60	60	1608	0	> 1602	> 1602	1608 Faithful Shepherdess	17	Faithful Shepherdess|Fletcher John	2637	0	0	0	0
Alexis~Faithful Shepherdess (8)	1	Fletcher John	Fletcher John	Alexis	Children of the Queen's Revels	555	1608	1610	FaithfulShepherdess_1610	Pastoral	DEEP	Boys Professional	11068	Faithful Shepherdess	Faithful Shepherdess	19952	0	Misc	M	Boys Professional	Misc_Boys Professional	0.599570918432158	60	60	1608	0	> 1602	> 1602	1608 Faithful Shepherdess	17	Faithful Shepherdess|Fletcher John	2637	0	0	0	0
Alexis~Faithful Shepherdess (9)	1	Fletcher John	Fletcher John	Alexis	Children of the Queen's Revels	555	1608	1610	FaithfulShepherdess_1610	Pastoral	DEEP	Boys Professional	11068	Faithful Shepherdess	Faithful Shepherdess	19952	0	Misc	M	Boys Professional	Misc_Boys Professional	0.599570918432158	60	60	1608	0	> 1602	> 1602	1608 Faithful Shepherdess	17	Faithful Shepherdess|Fletcher John	2637	0	0	0	0
Alexis~Faithful Shepherdess (15)	1	Fletcher John	Fletcher John	Alexis	Children of the Queen's Revels	555	1608	1610	FaithfulShepherdess_1610	Pastoral	DEEP	Boys Professional	11068	Faithful Shepherdess	Faithful Shepherdess	19952	0	Misc	M	Boys Professional	Misc_Boys Professional	0.599570918432158	60	60	1608	0	> 1602	> 1602	1608 Faithful Shepherdess	17	Faithful Shepherdess|Fletcher John	2637	0	0	0	0
Alexis~Faithful Shepherdess (20)	1	Fletcher John	Fletcher John	Alexis	Children of the Queen's Revels	555	1608	1610	FaithfulShepherdess_1610	Pastoral	DEEP	Boys Professional	11068	Faithful Shepherdess	Faithful Shepherdess	19952	0	Misc	M	Boys Professional	Misc_Boys Professional	0.599570918432158	60	60	1608	0	> 1602	> 1602	1608 Faithful Shepherdess	17	Faithful Shepherdess|Fletcher John	2637	0	0	0	0
Amaryllis~Faithful Shepherdess (13)	1	Fletcher John	Fletcher John	Amaryllis	Children of the Queen's Revels	555	1608	1610	FaithfulShepherdess_1610	Pastoral	DEEP	Boys Professional	11068	Faithful Shepherdess	Faithful Shepherdess	19952	0	Misc	M	Boys Professional	Misc_Boys Professional	0.599570918432158	60	60	1608	0	> 1602	> 1602	1608 Faithful Shepherdess	17	Faithful Shepherdess|Fletcher John	2637	0	0	0	0
Daphnis~Faithful Shepherdess (12)	1	Fletcher John	Fletcher John	Daphnis	Children of the Queen's Revels	555	1608	1610	FaithfulShepherdess_1610	Pastoral	DEEP	Boys Professional	11068	Faithful Shepherdess	Faithful Shepherdess	19952	0	Misc	M	Boys Professional	Misc_Boys Professional	0.599570918432158	60	60	1608	0	> 1602	> 1602	1608 Faithful Shepherdess	17	Faithful Shepherdess|Fletcher John	2637	0	0	0	0
Cloe~Faithful Shepherdess (11)	1	Fletcher John	Fletcher John	Cloe	Children of the Queen's Revels	555	1608	1610	FaithfulShepherdess_1610	Pastoral	DEEP	Boys Professional	11068	Faithful Shepherdess	Faithful Shepherdess	19952	0	Misc	M	Boys Professional	Misc_Boys Professional	0.599570918432158	60	60	1608	0	> 1602	> 1602	1608 Faithful Shepherdess	17	Faithful Shepherdess|Fletcher John	2637	0	0	0	0
Demetrius~Humorous Lieutenant (26)	1	Fletcher John	Fletcher John	Demetrius	King's Men	5143.15	1619	1647	HumorousLieutenant_1647	Tragicomedy	DEEP	Adult Professional	B1581	Humorous Lieutenant	Humorous Lieutenant	24615	0	Tragicomedy	TC	Adult Professional	Tragicomedy_Adult Professional	0.804861983467186	90	90	1619	0	> 1602	> 1602	1619 Humorous Lieutenant	17	Humorous Lieutenant|Fletcher John	2652	24	0	0	0
Demetrius~Humorous Lieutenant (135)	1	Fletcher John	Fletcher John	Demetrius	King's Men	5143.15	1619	1647	HumorousLieutenant_1647	Tragicomedy	DEEP	Adult Professional	B1581	Humorous Lieutenant	Humorous Lieutenant	24615	0	Tragicomedy	TC	Adult Professional	Tragicomedy_Adult Professional	0.804861983467186	90	90	1619	0	> 1602	> 1602	1619 Humorous Lieutenant	17	Humorous Lieutenant|Fletcher John	2652	24	0	0	0
Demetrius~Humorous Lieutenant (139)	1	Fletcher John	Fletcher John	Demetrius	King's Men	5143.15	1619	1647	HumorousLieutenant_1647	Tragicomedy	DEEP	Adult Professional	B1581	Humorous Lieutenant	Humorous Lieutenant	24615	0	Tragicomedy	TC	Adult Professional	Tragicomedy_Adult Professional	0.804861983467186	90	90	1619	0	> 1602	> 1602	1619 Humorous Lieutenant	17	Humorous Lieutenant|Fletcher John	2652	24	0	0	0
Demetrius~Humorous Lieutenant (152)	1	Fletcher John	Fletcher John	Demetrius	King's Men	5143.15	1619	1647	HumorousLieutenant_1647	Tragicomedy	DEEP	Adult Professional	B1581	Humorous Lieutenant	Humorous Lieutenant	24615	0	Tragicomedy	TC	Adult Professional	Tragicomedy_Adult Professional	0.804861983467186	90	90	1619	0	> 1602	> 1602	1619 Humorous Lieutenant	17	Humorous Lieutenant|Fletcher John	2652	24	0	0	0
Leontius~Humorous Lieutenant (172)	1	Fletcher John	Fletcher John	Leontius	King's Men	5143.15	1619	1647	HumorousLieutenant_1647	Tragicomedy	DEEP	Adult Professional	B1581	Humorous Lieutenant	Humorous Lieutenant	24615	0	Tragicomedy	TC	Adult Professional	Tragicomedy_Adult Professional	0.804861983467186	90	90	1619	0	> 1602	> 1602	1619 Humorous Lieutenant	17	Humorous Lieutenant|Fletcher John	2652	24	0	0	0
Celia~Humorous Lieutenant (134)	1	Fletcher John	Fletcher John	Celia	King's Men	5143.15	1619	1647	HumorousLieutenant_1647	Tragicomedy	DEEP	Adult Professional	B1581	Humorous Lieutenant	Humorous Lieutenant	24615	0	Tragicomedy	TC	Adult Professional	Tragicomedy_Adult Professional	0.804861983467186	90	90	1619	0	> 1602	> 1602	1619 Humorous Lieutenant	17	Humorous Lieutenant|Fletcher John	2652	24	0	0	0
Celia~Humorous Lieutenant (176)	1	Fletcher John	Fletcher John	Celia	King's Men	5143.15	1619	1647	HumorousLieutenant_1647	Tragicomedy	DEEP	Adult Professional	B1581	Humorous Lieutenant	Humorous Lieutenant	24615	0	Tragicomedy	TC	Adult Professional	Tragicomedy_Adult Professional	0.804861983467186	90	90	1619	0	> 1602	> 1602	1619 Humorous Lieutenant	17	Humorous Lieutenant|Fletcher John	2652	24	0	0	0
Lysimachs~Humorous Lieutenant (2)	1	Fletcher John	Fletcher John	Lysimachs	King's Men	5143.15	1619	1647	HumorousLieutenant_1647	Tragicomedy	DEEP	Adult Professional	B1581	Humorous Lieutenant	Humorous Lieutenant	24615	0	Tragicomedy	TC	Adult Professional	Tragicomedy_Adult Professional	0.804861983467186	90	90	1619	0	> 1602	> 1602	1619 Humorous Lieutenant	17	Humorous Lieutenant|Fletcher John	2652	24	0	0	0
The Humorous Lieutenant~Humorous Lieutenant (80)	1	Fletcher John	Fletcher John	The Humorous Lieutenant	King's Men	5143.15	1619	1647	HumorousLieutenant_1647	Tragicomedy	DEEP	Adult Professional	B1581	Humorous Lieutenant	Humorous Lieutenant	24615	0	Tragicomedy	TC	Adult Professional	Tragicomedy_Adult Professional	0.804861983467186	90	90	1619	0	> 1602	> 1602	1619 Humorous Lieutenant	17	Humorous Lieutenant|Fletcher John	2652	24	0	0	0
The Humorous Lieutenant~Humorous Lieutenant (81)	1	Fletcher John	Fletcher John	The Humorous Lieutenant	King's Men	5143.15	1619	1647	HumorousLieutenant_1647	Tragicomedy	DEEP	Adult Professional	B1581	Humorous Lieutenant	Humorous Lieutenant	24615	0	Tragicomedy	TC	Adult Professional	Tragicomedy_Adult Professional	0.804861983467186	90	90	1619	0	> 1602	> 1602	1619 Humorous Lieutenant	17	Humorous Lieutenant|Fletcher John	2652	24	0	0	0
The Humorous Lieutenant~Humorous Lieutenant (91)	1	Fletcher John	Fletcher John	The Humorous Lieutenant	King's Men	5143.15	1619	1647	HumorousLieutenant_1647	Tragicomedy	DEEP	Adult Professional	B1581	Humorous Lieutenant	Humorous Lieutenant	24615	0	Tragicomedy	TC	Adult Professional	Tragicomedy_Adult Professional	0.804861983467186	90	90	1619	0	> 1602	> 1602	1619 Humorous Lieutenant	17	Humorous Lieutenant|Fletcher John	2652	24	0	0	0
Armusia~Island Princess (59)	1	Fletcher John	Fletcher John	Armusia	King's Men	5143.14	1621	1647	IslandPrincess_1647	Tragicomedy	DEEP	Adult Professional	B1581	Island Princess	Island Princess	22595	0	Tragicomedy	TC	Adult Professional	Tragicomedy_Adult Professional	0.836906660644469	90	90	1621	0	> 1602	> 1602	1621 Island Princess	17	Island Princess|Fletcher John	2421	104	0	0	0
Armusia~Island Princess (99)	1	Fletcher John	Fletcher John	Armusia	King's Men	5143.14	1621	1647	IslandPrincess_1647	Tragicomedy	DEEP	Adult Professional	B1581	Island Princess	Island Princess	22595	0	Tragicomedy	TC	Adult Professional	Tragicomedy_Adult Professional	0.836906660644469	90	90	1621	0	> 1602	> 1602	1621 Island Princess	17	Island Princess|Fletcher John	2421	104	0	0	0
Emanuel~Island Princess (8)	1	Fletcher John	Fletcher John	Emanuel	King's Men	5143.14	1621	1647	IslandPrincess_1647	Tragicomedy	DEEP	Adult Professional	B1581	Island Princess	Island Princess	22595	0	Tragicomedy	TC	Adult Professional	Tragicomedy_Adult Professional	0.836906660644469	90	90	1621	0	> 1602	> 1602	1621 Island Princess	17	Island Princess|Fletcher John	2421	104	0	0	0
Pymero~Island Princess (120)	1	Fletcher John	Fletcher John	Pymero	King's Men	5143.14	1621	1647	IslandPrincess_1647	Tragicomedy	DEEP	Adult Professional	B1581	Island Princess	Island Princess	22595	0	Tragicomedy	TC	Adult Professional	Tragicomedy_Adult Professional	0.836906660644469	90	90	1621	0	> 1602	> 1602	1621 Island Princess	17	Island Princess|Fletcher John	2421	104	0	0	0
King of Tidore~Island Princess (41)	1	Fletcher John	Fletcher John	King of Tidore	King's Men	5143.14	1621	1647	IslandPrincess_1647	Tragicomedy	DEEP	Adult Professional	B1581	Island Princess	Island Princess	22595	0	Tragicomedy	TC	Adult Professional	Tragicomedy_Adult Professional	0.836906660644469	90	90	1621	0	> 1602	> 1602	1621 Island Princess	17	Island Princess|Fletcher John	2421	104	0	0	0
Ruy Dias~Island Princess (19)	1	Fletcher John	Fletcher John	Ruy Dias	King's Men	5143.14	1621	1647	IslandPrincess_1647	Tragicomedy	DEEP	Adult Professional	B1581	Island Princess	Island Princess	22595	0	Tragicomedy	TC	Adult Professional	Tragicomedy_Adult Professional	0.836906660644469	90	90	1621	0	> 1602	> 1602	1621 Island Princess	17	Island Princess|Fletcher John	2421	104	0	0	0
Ruy Dias~Island Princess (44)	1	Fletcher John	Fletcher John	Ruy Dias	King's Men	5143.14	1621	1647	IslandPrincess_1647	Tragicomedy	DEEP	Adult Professional	B1581	Island Princess	Island Princess	22595	0	Tragicomedy	TC	Adult Professional	Tragicomedy_Adult Professional	0.836906660644469	90	90	1621	0	> 1602	> 1602	1621 Island Princess	17	Island Princess|Fletcher John	2421	104	0	0	0
Theodor~Loyal Subject (16)	1	Fletcher John	Fletcher John	Theodor	King's Men	5143.11	1618	1647	LoyalSubject_1647	Tragicomedy	DEEP	Adult Professional	B1581	Loyal Subject	Loyal Subject	25762	0	Tragicomedy	TC	Adult Professional	Tragicomedy_Adult Professional	0.790117009414388	80	80	1618	0	> 1602	> 1602	1618 Loyal Subject	17	Loyal Subject|Fletcher John	2777	14	0	0	0
Theodor~Loyal Subject (103)	1	Fletcher John	Fletcher John	Theodor	King's Men	5143.11	1618	1647	LoyalSubject_1647	Tragicomedy	DEEP	Adult Professional	B1581	Loyal Subject	Loyal Subject	25762	0	Tragicomedy	TC	Adult Professional	Tragicomedy_Adult Professional	0.790117009414388	80	80	1618	0	> 1602	> 1602	1618 Loyal Subject	17	Loyal Subject|Fletcher John	2777	14	0	0	0
Barosky~Loyal Subject (89)	1	Fletcher John	Fletcher John	Barosky	King's Men	5143.11	1618	1647	LoyalSubject_1647	Tragicomedy	DEEP	Adult Professional	B1581	Loyal Subject	Loyal Subject	25762	0	Tragicomedy	TC	Adult Professional	Tragicomedy_Adult Professional	0.790117009414388	80	80	1618	0	> 1602	> 1602	1618 Loyal Subject	17	Loyal Subject|Fletcher John	2777	14	0	0	0
Viola~Loyal Subject (10)	1	Fletcher John	Fletcher John	Viola	King's Men	5143.11	1618	1647	LoyalSubject_1647	Tragicomedy	DEEP	Adult Professional	B1581	Loyal Subject	Loyal Subject	25762	0	Tragicomedy	TC	Adult Professional	Tragicomedy_Adult Professional	0.790117009414388	80	80	1618	0	> 1602	> 1602	1618 Loyal Subject	17	Loyal Subject|Fletcher John	2777	14	0	0	0
Duke~Loyal Subject (97)	1	Fletcher John	Fletcher John	Duke	King's Men	5143.11	1618	1647	LoyalSubject_1647	Tragicomedy	DEEP	Adult Professional	B1581	Loyal Subject	Loyal Subject	25762	0	Tragicomedy	TC	Adult Professional	Tragicomedy_Adult Professional	0.790117009414388	80	80	1618	0	> 1602	> 1602	1618 Loyal Subject	17	Loyal Subject|Fletcher John	2777	14	0	0	0
Calis~Mad Lover (11)	1	Fletcher John	Fletcher John	Calis	King's Men	5143.01	1617	1647	MadLover_1647	Tragicomedy	DEEP	Adult Professional	B1581	Mad Lover	Mad Lover	18476	0	Tragicomedy	TC	Adult Professional	Tragicomedy_Adult Professional	0.784739375291112	80	80	1617	0	> 1602	> 1602	1617 Mad Lover	17	Mad Lover|Fletcher John	2019	11	0	0	0
Calis~Mad Lover (23)	1	Fletcher John	Fletcher John	Calis	King's Men	5143.01	1617	1647	MadLover_1647	Tragicomedy	DEEP	Adult Professional	B1581	Mad Lover	Mad Lover	18476	0	Tragicomedy	TC	Adult Professional	Tragicomedy_Adult Professional	0.784739375291112	80	80	1617	0	> 1602	> 1602	1617 Mad Lover	17	Mad Lover|Fletcher John	2019	11	0	0	0
Calis~Mad Lover (40)	1	Fletcher John	Fletcher John	Calis	King's Men	5143.01	1617	1647	MadLover_1647	Tragicomedy	DEEP	Adult Professional	B1581	Mad Lover	Mad Lover	18476	0	Tragicomedy	TC	Adult Professional	Tragicomedy_Adult Professional	0.784739375291112	80	80	1617	0	> 1602	> 1602	1617 Mad Lover	17	Mad Lover|Fletcher John	2019	11	0	0	0
Calis~Mad Lover (41)	1	Fletcher John	Fletcher John	Calis	King's Men	5143.01	1617	1647	MadLover_1647	Tragicomedy	DEEP	Adult Professional	B1581	Mad Lover	Mad Lover	18476	0	Tragicomedy	TC	Adult Professional	Tragicomedy_Adult Professional	0.784739375291112	80	80	1617	0	> 1602	> 1602	1617 Mad Lover	17	Mad Lover|Fletcher John	2019	11	0	0	0
Calis~Mad Lover (60)	1	Fletcher John	Fletcher John	Calis	King's Men	5143.01	1617	1647	MadLover_1647	Tragicomedy	DEEP	Adult Professional	B1581	Mad Lover	Mad Lover	18476	0	Tragicomedy	TC	Adult Professional	Tragicomedy_Adult Professional	0.784739375291112	80	80	1617	0	> 1602	> 1602	1617 Mad Lover	17	Mad Lover|Fletcher John	2019	11	0	0	0
Eumenes~Mad Lover (85)	1	Fletcher John	Fletcher John	Eumenes	King's Men	5143.01	1617	1647	MadLover_1647	Tragicomedy	DEEP	Adult Professional	B1581	Mad Lover	Mad Lover	18476	0	Tragicomedy	TC	Adult Professional	Tragicomedy_Adult Professional	0.784739375291112	80	80	1617	0	> 1602	> 1602	1617 Mad Lover	17	Mad Lover|Fletcher John	2019	11	0	0	0
Lucippe~Mad Lover (26)	1	Fletcher John	Fletcher John	Lucippe	King's Men	5143.01	1617	1647	MadLover_1647	Tragicomedy	DEEP	Adult Professional	B1581	Mad Lover	Mad Lover	18476	0	Tragicomedy	TC	Adult Professional	Tragicomedy_Adult Professional	0.784739375291112	80	80	1617	0	> 1602	> 1602	1617 Mad Lover	17	Mad Lover|Fletcher John	2019	11	0	0	0
Lucippe~Mad Lover (31)	1	Fletcher John	Fletcher John	Lucippe	King's Men	5143.01	1617	1647	MadLover_1647	Tragicomedy	DEEP	Adult Professional	B1581	Mad Lover	Mad Lover	18476	0	Tragicomedy	TC	Adult Professional	Tragicomedy_Adult Professional	0.784739375291112	80	80	1617	0	> 1602	> 1602	1617 Mad Lover	17	Mad Lover|Fletcher John	2019	11	0	0	0
Polidor~Mad Lover (47)	1	Fletcher John	Fletcher John	Polidor	King's Men	5143.01	1617	1647	MadLover_1647	Tragicomedy	DEEP	Adult Professional	B1581	Mad Lover	Mad Lover	18476	0	Tragicomedy	TC	Adult Professional	Tragicomedy_Adult Professional	0.784739375291112	80	80	1617	0	> 1602	> 1602	1617 Mad Lover	17	Mad Lover|Fletcher John	2019	11	0	0	0
Stremon~Mad Lover (1)	1	Fletcher John	Fletcher John	Stremon	King's Men	5143.01	1617	1647	MadLover_1647	Tragicomedy	DEEP	Adult Professional	B1581	Mad Lover	Mad Lover	18476	0	Tragicomedy	TC	Adult Professional	Tragicomedy_Adult Professional	0.784739375291112	80	80	1617	0	> 1602	> 1602	1617 Mad Lover	17	Mad Lover|Fletcher John	2019	11	0	0	0
Stremon~Mad Lover (33)	1	Fletcher John	Fletcher John	Stremon	King's Men	5143.01	1617	1647	MadLover_1647	Tragicomedy	DEEP	Adult Professional	B1581	Mad Lover	Mad Lover	18476	0	Tragicomedy	TC	Adult Professional	Tragicomedy_Adult Professional	0.784739375291112	80	80	1617	0	> 1602	> 1602	1617 Mad Lover	17	Mad Lover|Fletcher John	2019	11	0	0	0
Cleanthe~Mad Lover (30)	1	Fletcher John	Fletcher John	Cleanthe	King's Men	5143.01	1617	1647	MadLover_1647	Tragicomedy	DEEP	Adult Professional	B1581	Mad Lover	Mad Lover	18476	0	Tragicomedy	TC	Adult Professional	Tragicomedy_Adult Professional	0.784739375291112	80	80	1617	0	> 1602	> 1602	1617 Mad Lover	17	Mad Lover|Fletcher John	2019	11	0	0	0
Cleanthe~Mad Lover (54)	1	Fletcher John	Fletcher John	Cleanthe	King's Men	5143.01	1617	1647	MadLover_1647	Tragicomedy	DEEP	Adult Professional	B1581	Mad Lover	Mad Lover	18476	0	Tragicomedy	TC	Adult Professional	Tragicomedy_Adult Professional	0.784739375291112	80	80	1617	0	> 1602	> 1602	1617 Mad Lover	17	Mad Lover|Fletcher John	2019	11	0	0	0
Memnon~Mad Lover (8)	1	Fletcher John	Fletcher John	Memnon	King's Men	5143.01	1617	1647	MadLover_1647	Tragicomedy	DEEP	Adult Professional	B1581	Mad Lover	Mad Lover	18476	0	Tragicomedy	TC	Adult Professional	Tragicomedy_Adult Professional	0.784739375291112	80	80	1617	0	> 1602	> 1602	1617 Mad Lover	17	Mad Lover|Fletcher John	2019	11	0	0	0
Memnon~Mad Lover (26)	1	Fletcher John	Fletcher John	Memnon	King's Men	5143.01	1617	1647	MadLover_1647	Tragicomedy	DEEP	Adult Professional	B1581	Mad Lover	Mad Lover	18476	0	Tragicomedy	TC	Adult Professional	Tragicomedy_Adult Professional	0.784739375291112	80	80	1617	0	> 1602	> 1602	1617 Mad Lover	17	Mad Lover|Fletcher John	2019	11	0	0	0
Memnon~Mad Lover (28)	1	Fletcher John	Fletcher John	Memnon	King's Men	5143.01	1617	1647	MadLover_1647	Tragicomedy	DEEP	Adult Professional	B1581	Mad Lover	Mad Lover	18476	0	Tragicomedy	TC	Adult Professional	Tragicomedy_Adult Professional	0.784739375291112	80	80	1617	0	> 1602	> 1602	1617 Mad Lover	17	Mad Lover|Fletcher John	2019	11	0	0	0
Memnon~Mad Lover (38)	1	Fletcher John	Fletcher John	Memnon	King's Men	5143.01	1617	1647	MadLover_1647	Tragicomedy	DEEP	Adult Professional	B1581	Mad Lover	Mad Lover	18476	0	Tragicomedy	TC	Adult Professional	Tragicomedy_Adult Professional	0.784739375291112	80	80	1617	0	> 1602	> 1602	1617 Mad Lover	17	Mad Lover|Fletcher John	2019	11	0	0	0
Memnon~Mad Lover (46)	1	Fletcher John	Fletcher John	Memnon	King's Men	5143.01	1617	1647	MadLover_1647	Tragicomedy	DEEP	Adult Professional	B1581	Mad Lover	Mad Lover	18476	0	Tragicomedy	TC	Adult Professional	Tragicomedy_Adult Professional	0.784739375291112	80	80	1617	0	> 1602	> 1602	1617 Mad Lover	17	Mad Lover|Fletcher John	2019	11	0	0	0
Memnon~Mad Lover (55)	1	Fletcher John	Fletcher John	Memnon	King's Men	5143.01	1617	1647	MadLover_1647	Tragicomedy	DEEP	Adult Professional	B1581	Mad Lover	Mad Lover	18476	0	Tragicomedy	TC	Adult Professional	Tragicomedy_Adult Professional	0.784739375291112	80	80	1617	0	> 1602	> 1602	1617 Mad Lover	17	Mad Lover|Fletcher John	2019	11	0	0	0
Memnon~Mad Lover (69)	1	Fletcher John	Fletcher John	Memnon	King's Men	5143.01	1617	1647	MadLover_1647	Tragicomedy	DEEP	Adult Professional	B1581	Mad Lover	Mad Lover	18476	0	Tragicomedy	TC	Adult Professional	Tragicomedy_Adult Professional	0.784739375291112	80	80	1617	0	> 1602	> 1602	1617 Mad Lover	17	Mad Lover|Fletcher John	2019	11	0	0	0
Memnon~Mad Lover (71)	1	Fletcher John	Fletcher John	Memnon	King's Men	5143.01	1617	1647	MadLover_1647	Tragicomedy	DEEP	Adult Professional	B1581	Mad Lover	Mad Lover	18476	0	Tragicomedy	TC	Adult Professional	Tragicomedy_Adult Professional	0.784739375291112	80	80	1617	0	> 1602	> 1602	1617 Mad Lover	17	Mad Lover|Fletcher John	2019	11	0	0	0
Memnon~Mad Lover (88)	1	Fletcher John	Fletcher John	Memnon	King's Men	5143.01	1617	1647	MadLover_1647	Tragicomedy	DEEP	Adult Professional	B1581	Mad Lover	Mad Lover	18476	0	Tragicomedy	TC	Adult Professional	Tragicomedy_Adult Professional	0.784739375291112	80	80	1617	0	> 1602	> 1602	1617 Mad Lover	17	Mad Lover|Fletcher John	2019	11	0	0	0
Memnon~Mad Lover (157)	1	Fletcher John	Fletcher John	Memnon	King's Men	5143.01	1617	1647	MadLover_1647	Tragicomedy	DEEP	Adult Professional	B1581	Mad Lover	Mad Lover	18476	0	Tragicomedy	TC	Adult Professional	Tragicomedy_Adult Professional	0.784739375291112	80	80	1617	0	> 1602	> 1602	1617 Mad Lover	17	Mad Lover|Fletcher John	2019	11	0	0	0
Memnon~Mad Lover (176)	1	Fletcher John	Fletcher John	Memnon	King's Men	5143.01	1617	1647	MadLover_1647	Tragicomedy	DEEP	Adult Professional	B1581	Mad Lover	Mad Lover	18476	0	Tragicomedy	TC	Adult Professional	Tragicomedy_Adult Professional	0.784739375291112	80	80	1617	0	> 1602	> 1602	1617 Mad Lover	17	Mad Lover|Fletcher John	2019	11	0	0	0
Memnon~Mad Lover (197)	1	Fletcher John	Fletcher John	Memnon	King's Men	5143.01	1617	1647	MadLover_1647	Tragicomedy	DEEP	Adult Professional	B1581	Mad Lover	Mad Lover	18476	0	Tragicomedy	TC	Adult Professional	Tragicomedy_Adult Professional	0.784739375291112	80	80	1617	0	> 1602	> 1602	1617 Mad Lover	17	Mad Lover|Fletcher John	2019	11	0	0	0
Chilax~Mad Lover (14)	1	Fletcher John	Fletcher John	Chilax	King's Men	5143.01	1617	1647	MadLover_1647	Tragicomedy	DEEP	Adult Professional	B1581	Mad Lover	Mad Lover	18476	0	Tragicomedy	TC	Adult Professional	Tragicomedy_Adult Professional	0.784739375291112	80	80	1617	0	> 1602	> 1602	1617 Mad Lover	17	Mad Lover|Fletcher John	2019	11	0	0	0
Chilax~Mad Lover (37)	1	Fletcher John	Fletcher John	Chilax	King's Men	5143.01	1617	1647	MadLover_1647	Tragicomedy	DEEP	Adult Professional	B1581	Mad Lover	Mad Lover	18476	0	Tragicomedy	TC	Adult Professional	Tragicomedy_Adult Professional	0.784739375291112	80	80	1617	0	> 1602	> 1602	1617 Mad Lover	17	Mad Lover|Fletcher John	2019	11	0	0	0
Chilax~Mad Lover (41)	1	Fletcher John	Fletcher John	Chilax	King's Men	5143.01	1617	1647	MadLover_1647	Tragicomedy	DEEP	Adult Professional	B1581	Mad Lover	Mad Lover	18476	0	Tragicomedy	TC	Adult Professional	Tragicomedy_Adult Professional	0.784739375291112	80	80	1617	0	> 1602	> 1602	1617 Mad Lover	17	Mad Lover|Fletcher John	2019	11	0	0	0
Chilax~Mad Lover (60)	1	Fletcher John	Fletcher John	Chilax	King's Men	5143.01	1617	1647	MadLover_1647	Tragicomedy	DEEP	Adult Professional	B1581	Mad Lover	Mad Lover	18476	0	Tragicomedy	TC	Adult Professional	Tragicomedy_Adult Professional	0.784739375291112	80	80	1617	0	> 1602	> 1602	1617 Mad Lover	17	Mad Lover|Fletcher John	2019	11	0	0	0
Chilax~Mad Lover (88)	1	Fletcher John	Fletcher John	Chilax	King's Men	5143.01	1617	1647	MadLover_1647	Tragicomedy	DEEP	Adult Professional	B1581	Mad Lover	Mad Lover	18476	0	Tragicomedy	TC	Adult Professional	Tragicomedy_Adult Professional	0.784739375291112	80	80	1617	0	> 1602	> 1602	1617 Mad Lover	17	Mad Lover|Fletcher John	2019	11	0	0	0
Chilax~Mad Lover (112)	1	Fletcher John	Fletcher John	Chilax	King's Men	5143.01	1617	1647	MadLover_1647	Tragicomedy	DEEP	Adult Professional	B1581	Mad Lover	Mad Lover	18476	0	Tragicomedy	TC	Adult Professional	Tragicomedy_Adult Professional	0.784739375291112	80	80	1617	0	> 1602	> 1602	1617 Mad Lover	17	Mad Lover|Fletcher John	2019	11	0	0	0
Chilax~Mad Lover (130)	1	Fletcher John	Fletcher John	Chilax	King's Men	5143.01	1617	1647	MadLover_1647	Tragicomedy	DEEP	Adult Professional	B1581	Mad Lover	Mad Lover	18476	0	Tragicomedy	TC	Adult Professional	Tragicomedy_Adult Professional	0.784739375291112	80	80	1617	0	> 1602	> 1602	1617 Mad Lover	17	Mad Lover|Fletcher John	2019	11	0	0	0
Chilax~Mad Lover (158)	1	Fletcher John	Fletcher John	Chilax	King's Men	5143.01	1617	1647	MadLover_1647	Tragicomedy	DEEP	Adult Professional	B1581	Mad Lover	Mad Lover	18476	0	Tragicomedy	TC	Adult Professional	Tragicomedy_Adult Professional	0.784739375291112	80	80	1617	0	> 1602	> 1602	1617 Mad Lover	17	Mad Lover|Fletcher John	2019	11	0	0	0
First Captain~Mad Lover (3)	1	Fletcher John	Fletcher John	First Captain	King's Men	5143.01	1617	1647	MadLover_1647	Tragicomedy	DEEP	Adult Professional	B1581	Mad Lover	Mad Lover	18476	0	Tragicomedy	TC	Adult Professional	Tragicomedy_Adult Professional	0.784739375291112	80	80	1617	0	> 1602	> 1602	1617 Mad Lover	17	Mad Lover|Fletcher John	2019	11	0	0	0
First Captain~Mad Lover (4)	1	Fletcher John	Fletcher John	First Captain	King's Men	5143.01	1617	1647	MadLover_1647	Tragicomedy	DEEP	Adult Professional	B1581	Mad Lover	Mad Lover	18476	0	Tragicomedy	TC	Adult Professional	Tragicomedy_Adult Professional	0.784739375291112	80	80	1617	0	> 1602	> 1602	1617 Mad Lover	17	Mad Lover|Fletcher John	2019	11	0	0	0
Fool~Mad Lover (49)	1	Fletcher John	Fletcher John	Fool	King's Men	5143.01	1617	1647	MadLover_1647	Tragicomedy	DEEP	Adult Professional	B1581	Mad Lover	Mad Lover	18476	0	Tragicomedy	TC	Adult Professional	Tragicomedy_Adult Professional	0.784739375291112	80	80	1617	0	> 1602	> 1602	1617 Mad Lover	17	Mad Lover|Fletcher John	2019	11	0	0	0
Priest of Venus~Mad Lover (14)	1	Fletcher John	Fletcher John	Priest of Venus	King's Men	5143.01	1617	1647	MadLover_1647	Tragicomedy	DEEP	Adult Professional	B1581	Mad Lover	Mad Lover	18476	0	Tragicomedy	TC	Adult Professional	Tragicomedy_Adult Professional	0.784739375291112	80	80	1617	0	> 1602	> 1602	1617 Mad Lover	17	Mad Lover|Fletcher John	2019	11	0	0	0
Priest of Venus~Mad Lover (34)	1	Fletcher John	Fletcher John	Priest of Venus	King's Men	5143.01	1617	1647	MadLover_1647	Tragicomedy	DEEP	Adult Professional	B1581	Mad Lover	Mad Lover	18476	0	Tragicomedy	TC	Adult Professional	Tragicomedy_Adult Professional	0.784739375291112	80	80	1617	0	> 1602	> 1602	1617 Mad Lover	17	Mad Lover|Fletcher John	2019	11	0	0	0
Priest of Venus~Mad Lover (42)	1	Fletcher John	Fletcher John	Priest of Venus	King's Men	5143.01	1617	1647	MadLover_1647	Tragicomedy	DEEP	Adult Professional	B1581	Mad Lover	Mad Lover	18476	0	Tragicomedy	TC	Adult Professional	Tragicomedy_Adult Professional	0.784739375291112	80	80	1617	0	> 1602	> 1602	1617 Mad Lover	17	Mad Lover|Fletcher John	2019	11	0	0	0
Siphax~Mad Lover (3)	1	Fletcher John	Fletcher John	Siphax	King's Men	5143.01	1617	1647	MadLover_1647	Tragicomedy	DEEP	Adult Professional	B1581	Mad Lover	Mad Lover	18476	0	Tragicomedy	TC	Adult Professional	Tragicomedy_Adult Professional	0.784739375291112	80	80	1617	0	> 1602	> 1602	1617 Mad Lover	17	Mad Lover|Fletcher John	2019	11	0	0	0
Siphax~Mad Lover (17)	1	Fletcher John	Fletcher John	Siphax	King's Men	5143.01	1617	1647	MadLover_1647	Tragicomedy	DEEP	Adult Professional	B1581	Mad Lover	Mad Lover	18476	0	Tragicomedy	TC	Adult Professional	Tragicomedy_Adult Professional	0.784739375291112	80	80	1617	0	> 1602	> 1602	1617 Mad Lover	17	Mad Lover|Fletcher John	2019	11	0	0	0
Siphax~Mad Lover (86)	1	Fletcher John	Fletcher John	Siphax	King's Men	5143.01	1617	1647	MadLover_1647	Tragicomedy	DEEP	Adult Professional	B1581	Mad Lover	Mad Lover	18476	0	Tragicomedy	TC	Adult Professional	Tragicomedy_Adult Professional	0.784739375291112	80	80	1617	0	> 1602	> 1602	1617 Mad Lover	17	Mad Lover|Fletcher John	2019	11	0	0	0
Chloe~Mad Lover (8)	1	Fletcher John	Fletcher John	Chloe	King's Men	5143.01	1617	1647	MadLover_1647	Tragicomedy	DEEP	Adult Professional	B1581	Mad Lover	Mad Lover	18476	0	Tragicomedy	TC	Adult Professional	Tragicomedy_Adult Professional	0.784739375291112	80	80	1617	0	> 1602	> 1602	1617 Mad Lover	17	Mad Lover|Fletcher John	2019	11	0	0	0
Chloe~Mad Lover (18)	1	Fletcher John	Fletcher John	Chloe	King's Men	5143.01	1617	1647	MadLover_1647	Tragicomedy	DEEP	Adult Professional	B1581	Mad Lover	Mad Lover	18476	0	Tragicomedy	TC	Adult Professional	Tragicomedy_Adult Professional	0.784739375291112	80	80	1617	0	> 1602	> 1602	1617 Mad Lover	17	Mad Lover|Fletcher John	2019	11	0	0	0
Thomas~Monsieur Thomas (18)	1	Fletcher John	Fletcher John	Thomas	Lady Elizabeth's Men	922	1615	1639	MonsieurThomas_1639	Comedy	DEEP	Adult Professional	11071	Monsieur Thomas	Monsieur Thomas	20990	0	Comedy	C	Adult Professional	Comedy_Adult Professional	0.761680945861386	80	80	1615	0	> 1602	> 1602	1615 Monsieur Thomas	17	Monsieur Thomas|Fletcher John	2340	0	0	0	0
Thomas~Monsieur Thomas (74)	1	Fletcher John	Fletcher John	Thomas	Lady Elizabeth's Men	922	1615	1639	MonsieurThomas_1639	Comedy	DEEP	Adult Professional	11071	Monsieur Thomas	Monsieur Thomas	20990	0	Comedy	C	Adult Professional	Comedy_Adult Professional	0.761680945861386	80	80	1615	0	> 1602	> 1602	1615 Monsieur Thomas	17	Monsieur Thomas|Fletcher John	2340	0	0	0	0
Thomas~Monsieur Thomas (123)	1	Fletcher John	Fletcher John	Thomas	Lady Elizabeth's Men	922	1615	1639	MonsieurThomas_1639	Comedy	DEEP	Adult Professional	11071	Monsieur Thomas	Monsieur Thomas	20990	0	Comedy	C	Adult Professional	Comedy_Adult Professional	0.761680945861386	80	80	1615	0	> 1602	> 1602	1615 Monsieur Thomas	17	Monsieur Thomas|Fletcher John	2340	0	0	0	0
Thomas~Monsieur Thomas (124)	1	Fletcher John	Fletcher John	Thomas	Lady Elizabeth's Men	922	1615	1639	MonsieurThomas_1639	Comedy	DEEP	Adult Professional	11071	Monsieur Thomas	Monsieur Thomas	20990	0	Comedy	C	Adult Professional	Comedy_Adult Professional	0.761680945861386	80	80	1615	0	> 1602	> 1602	1615 Monsieur Thomas	17	Monsieur Thomas|Fletcher John	2340	0	0	0	0
Moor~Monsieur Thomas (1)	1	Fletcher John	Fletcher John	Moor	Lady Elizabeth's Men	922	1615	1639	MonsieurThomas_1639	Comedy	DEEP	Adult Professional	11071	Monsieur Thomas	Monsieur Thomas	20990	0	Comedy	C	Adult Professional	Comedy_Adult Professional	0.761680945861386	80	80	1615	0	> 1602	> 1602	1615 Monsieur Thomas	17	Monsieur Thomas|Fletcher John	2340	0	0	0	0
Hylas~Monsieur Thomas (37)	1	Fletcher John	Fletcher John	Hylas	Lady Elizabeth's Men	922	1615	1639	MonsieurThomas_1639	Comedy	DEEP	Adult Professional	11071	Monsieur Thomas	Monsieur Thomas	20990	0	Comedy	C	Adult Professional	Comedy_Adult Professional	0.761680945861386	80	80	1615	0	> 1602	> 1602	1615 Monsieur Thomas	17	Monsieur Thomas|Fletcher John	2340	0	0	0	0
Hylas~Monsieur Thomas (75)	1	Fletcher John	Fletcher John	Hylas	Lady Elizabeth's Men	922	1615	1639	MonsieurThomas_1639	Comedy	DEEP	Adult Professional	11071	Monsieur Thomas	Monsieur Thomas	20990	0	Comedy	C	Adult Professional	Comedy_Adult Professional	0.761680945861386	80	80	1615	0	> 1602	> 1602	1615 Monsieur Thomas	17	Monsieur Thomas|Fletcher John	2340	0	0	0	0
Hylas~Monsieur Thomas (105)	1	Fletcher John	Fletcher John	Hylas	Lady Elizabeth's Men	922	1615	1639	MonsieurThomas_1639	Comedy	DEEP	Adult Professional	11071	Monsieur Thomas	Monsieur Thomas	20990	0	Comedy	C	Adult Professional	Comedy_Adult Professional	0.761680945861386	80	80	1615	0	> 1602	> 1602	1615 Monsieur Thomas	17	Monsieur Thomas|Fletcher John	2340	0	0	0	0
Dorothea~Monsieur Thomas (7)	1	Fletcher John	Fletcher John	Dorothea	Lady Elizabeth's Men	922	1615	1639	MonsieurThomas_1639	Comedy	DEEP	Adult Professional	11071	Monsieur Thomas	Monsieur Thomas	20990	0	Comedy	C	Adult Professional	Comedy_Adult Professional	0.761680945861386	80	80	1615	0	> 1602	> 1602	1615 Monsieur Thomas	17	Monsieur Thomas|Fletcher John	2340	0	0	0	0
Dorothea~Monsieur Thomas (39)	1	Fletcher John	Fletcher John	Dorothea	Lady Elizabeth's Men	922	1615	1639	MonsieurThomas_1639	Comedy	DEEP	Adult Professional	11071	Monsieur Thomas	Monsieur Thomas	20990	0	Comedy	C	Adult Professional	Comedy_Adult Professional	0.761680945861386	80	80	1615	0	> 1602	> 1602	1615 Monsieur Thomas	17	Monsieur Thomas|Fletcher John	2340	0	0	0	0
Dorothea~Monsieur Thomas (63)	1	Fletcher John	Fletcher John	Dorothea	Lady Elizabeth's Men	922	1615	1639	MonsieurThomas_1639	Comedy	DEEP	Adult Professional	11071	Monsieur Thomas	Monsieur Thomas	20990	0	Comedy	C	Adult Professional	Comedy_Adult Professional	0.761680945861386	80	80	1615	0	> 1602	> 1602	1615 Monsieur Thomas	17	Monsieur Thomas|Fletcher John	2340	0	0	0	0
Maid~Monsieur Thomas (10)	1	Fletcher John	Fletcher John	Maid	Lady Elizabeth's Men	922	1615	1639	MonsieurThomas_1639	Comedy	DEEP	Adult Professional	11071	Monsieur Thomas	Monsieur Thomas	20990	0	Comedy	C	Adult Professional	Comedy_Adult Professional	0.761680945861386	80	80	1615	0	> 1602	> 1602	1615 Monsieur Thomas	17	Monsieur Thomas|Fletcher John	2340	0	0	0	0
Launcelot~Monsieur Thomas (15)	1	Fletcher John	Fletcher John	Launcelot	Lady Elizabeth's Men	922	1615	1639	MonsieurThomas_1639	Comedy	DEEP	Adult Professional	11071	Monsieur Thomas	Monsieur Thomas	20990	0	Comedy	C	Adult Professional	Comedy_Adult Professional	0.761680945861386	80	80	1615	0	> 1602	> 1602	1615 Monsieur Thomas	17	Monsieur Thomas|Fletcher John	2340	0	0	0	0
Launcelot~Monsieur Thomas (44)	1	Fletcher John	Fletcher John	Launcelot	Lady Elizabeth's Men	922	1615	1639	MonsieurThomas_1639	Comedy	DEEP	Adult Professional	11071	Monsieur Thomas	Monsieur Thomas	20990	0	Comedy	C	Adult Professional	Comedy_Adult Professional	0.761680945861386	80	80	1615	0	> 1602	> 1602	1615 Monsieur Thomas	17	Monsieur Thomas|Fletcher John	2340	0	0	0	0
Francis~Monsieur Thomas (38)	1	Fletcher John	Fletcher John	Francis	Lady Elizabeth's Men	922	1615	1639	MonsieurThomas_1639	Comedy	DEEP	Adult Professional	11071	Monsieur Thomas	Monsieur Thomas	20990	0	Comedy	C	Adult Professional	Comedy_Adult Professional	0.761680945861386	80	80	1615	0	> 1602	> 1602	1615 Monsieur Thomas	17	Monsieur Thomas|Fletcher John	2340	0	0	0	0
Francis~Monsieur Thomas (60)	1	Fletcher John	Fletcher John	Francis	Lady Elizabeth's Men	922	1615	1639	MonsieurThomas_1639	Comedy	DEEP	Adult Professional	11071	Monsieur Thomas	Monsieur Thomas	20990	0	Comedy	C	Adult Professional	Comedy_Adult Professional	0.761680945861386	80	80	1615	0	> 1602	> 1602	1615 Monsieur Thomas	17	Monsieur Thomas|Fletcher John	2340	0	0	0	0
Valentine~Monsieur Thomas (73)	1	Fletcher John	Fletcher John	Valentine	Lady Elizabeth's Men	922	1615	1639	MonsieurThomas_1639	Comedy	DEEP	Adult Professional	11071	Monsieur Thomas	Monsieur Thomas	20990	0	Comedy	C	Adult Professional	Comedy_Adult Professional	0.761680945861386	80	80	1615	0	> 1602	> 1602	1615 Monsieur Thomas	17	Monsieur Thomas|Fletcher John	2340	0	0	0	0
Valentine~Monsieur Thomas (74)	1	Fletcher John	Fletcher John	Valentine	Lady Elizabeth's Men	922	1615	1639	MonsieurThomas_1639	Comedy	DEEP	Adult Professional	11071	Monsieur Thomas	Monsieur Thomas	20990	0	Comedy	C	Adult Professional	Comedy_Adult Professional	0.761680945861386	80	80	1615	0	> 1602	> 1602	1615 Monsieur Thomas	17	Monsieur Thomas|Fletcher John	2340	0	0	0	0
Roderigo~Pilgrim (48)	1	Fletcher John	Fletcher John	Roderigo	King's Men	5143.22	1621	1647	Pilgrim_1647	Comedy	DEEP	Adult Professional	B1581	Pilgrim	Pilgrim	21350	0	Comedy	C	Adult Professional	Comedy_Adult Professional	0.836906660644469	90	90	1621	0	> 1602	> 1602	1621 Pilgrim	17	Pilgrim|Fletcher John	2281	0	0	0	0
Roderigo~Pilgrim (97)	1	Fletcher John	Fletcher John	Roderigo	King's Men	5143.22	1621	1647	Pilgrim_1647	Comedy	DEEP	Adult Professional	B1581	Pilgrim	Pilgrim	21350	0	Comedy	C	Adult Professional	Comedy_Adult Professional	0.836906660644469	90	90	1621	0	> 1602	> 1602	1621 Pilgrim	17	Pilgrim|Fletcher John	2281	0	0	0	0
Roderigo~Pilgrim (132)	1	Fletcher John	Fletcher John	Roderigo	King's Men	5143.22	1621	1647	Pilgrim_1647	Comedy	DEEP	Adult Professional	B1581	Pilgrim	Pilgrim	21350	0	Comedy	C	Adult Professional	Comedy_Adult Professional	0.836906660644469	90	90	1621	0	> 1602	> 1602	1621 Pilgrim	17	Pilgrim|Fletcher John	2281	0	0	0	0
Alinda~Pilgrim (124)	1	Fletcher John	Fletcher John	Alinda	King's Men	5143.22	1621	1647	Pilgrim_1647	Comedy	DEEP	Adult Professional	B1581	Pilgrim	Pilgrim	21350	0	Comedy	C	Adult Professional	Comedy_Adult Professional	0.836906660644469	90	90	1621	0	> 1602	> 1602	1621 Pilgrim	17	Pilgrim|Fletcher John	2281	0	0	0	0
Alinda~Pilgrim (125)	1	Fletcher John	Fletcher John	Alinda	King's Men	5143.22	1621	1647	Pilgrim_1647	Comedy	DEEP	Adult Professional	B1581	Pilgrim	Pilgrim	21350	0	Comedy	C	Adult Professional	Comedy_Adult Professional	0.836906660644469	90	90	1621	0	> 1602	> 1602	1621 Pilgrim	17	Pilgrim|Fletcher John	2281	0	0	0	0
Juletta~Pilgrim (15)	1	Fletcher John	Fletcher John	Juletta	King's Men	5143.22	1621	1647	Pilgrim_1647	Comedy	DEEP	Adult Professional	B1581	Pilgrim	Pilgrim	21350	0	Comedy	C	Adult Professional	Comedy_Adult Professional	0.836906660644469	90	90	1621	0	> 1602	> 1602	1621 Pilgrim	17	Pilgrim|Fletcher John	2281	0	0	0	0
Juletta~Pilgrim (36)	1	Fletcher John	Fletcher John	Juletta	King's Men	5143.22	1621	1647	Pilgrim_1647	Comedy	DEEP	Adult Professional	B1581	Pilgrim	Pilgrim	21350	0	Comedy	C	Adult Professional	Comedy_Adult Professional	0.836906660644469	90	90	1621	0	> 1602	> 1602	1621 Pilgrim	17	Pilgrim|Fletcher John	2281	0	0	0	0
Pedro~Pilgrim (79)	1	Fletcher John	Fletcher John	Pedro	King's Men	5143.22	1621	1647	Pilgrim_1647	Comedy	DEEP	Adult Professional	B1581	Pilgrim	Pilgrim	21350	0	Comedy	C	Adult Professional	Comedy_Adult Professional	0.836906660644469	90	90	1621	0	> 1602	> 1602	1621 Pilgrim	17	Pilgrim|Fletcher John	2281	0	0	0	0
Jaques~Pilgrim (21)	1	Fletcher John	Fletcher John	Jaques	King's Men	5143.22	1621	1647	Pilgrim_1647	Comedy	DEEP	Adult Professional	B1581	Pilgrim	Pilgrim	21350	0	Comedy	C	Adult Professional	Comedy_Adult Professional	0.836906660644469	90	90	1621	0	> 1602	> 1602	1621 Pilgrim	17	Pilgrim|Fletcher John	2281	0	0	0	0
Estifania~Rule a Wife and Have a Wife (18)	1	Fletcher John	Fletcher John	Estifania	King's Men	985	1624	1679	RuleaWife_1679	Comedy	DEEP	Adult Professional	11073	Rule a Wife and Have a Wife	Rule a Wife and Have a Wife	18935	0	Comedy	C	Adult Professional	Comedy_Adult Professional	0.862406902943819	90	90	1624	0	> 1602	> 1602	1624 Rule a Wife and Have a Wife	17	Rule a Wife and Have a Wife|Fletcher John	2043	7	0	0	0
Estifania~Rule a Wife and Have a Wife (68)	1	Fletcher John	Fletcher John	Estifania	King's Men	985	1624	1679	RuleaWife_1679	Comedy	DEEP	Adult Professional	11073	Rule a Wife and Have a Wife	Rule a Wife and Have a Wife	18935	0	Comedy	C	Adult Professional	Comedy_Adult Professional	0.862406902943819	90	90	1624	0	> 1602	> 1602	1624 Rule a Wife and Have a Wife	17	Rule a Wife and Have a Wife|Fletcher John	2043	7	0	0	0
Estifania~Rule a Wife and Have a Wife (69)	1	Fletcher John	Fletcher John	Estifania	King's Men	985	1624	1679	RuleaWife_1679	Comedy	DEEP	Adult Professional	11073	Rule a Wife and Have a Wife	Rule a Wife and Have a Wife	18935	0	Comedy	C	Adult Professional	Comedy_Adult Professional	0.862406902943819	90	90	1624	0	> 1602	> 1602	1624 Rule a Wife and Have a Wife	17	Rule a Wife and Have a Wife|Fletcher John	2043	7	0	0	0
Don Juan de Castro~Rule a Wife and Have a Wife (25)	1	Fletcher John	Fletcher John	Don Juan de Castro	King's Men	985	1624	1679	RuleaWife_1679	Comedy	DEEP	Adult Professional	11073	Rule a Wife and Have a Wife	Rule a Wife and Have a Wife	18935	0	Comedy	C	Adult Professional	Comedy_Adult Professional	0.862406902943819	90	90	1624	0	> 1602	> 1602	1624 Rule a Wife and Have a Wife	17	Rule a Wife and Have a Wife|Fletcher John	2043	7	0	0	0
Servant~Rule a Wife and Have a Wife (10)	1	Fletcher John	Fletcher John	Servant	King's Men	985	1624	1679	RuleaWife_1679	Comedy	DEEP	Adult Professional	11073	Rule a Wife and Have a Wife	Rule a Wife and Have a Wife	18935	0	Comedy	C	Adult Professional	Comedy_Adult Professional	0.862406902943819	90	90	1624	0	> 1602	> 1602	1624 Rule a Wife and Have a Wife	17	Rule a Wife and Have a Wife|Fletcher John	2043	7	0	0	0
Leon~Rule a Wife and Have a Wife (1)	1	Fletcher John	Fletcher John	Leon	King's Men	985	1624	1679	RuleaWife_1679	Comedy	DEEP	Adult Professional	11073	Rule a Wife and Have a Wife	Rule a Wife and Have a Wife	18935	0	Comedy	C	Adult Professional	Comedy_Adult Professional	0.862406902943819	90	90	1624	0	> 1602	> 1602	1624 Rule a Wife and Have a Wife	17	Rule a Wife and Have a Wife|Fletcher John	2043	7	0	0	0
Leon~Rule a Wife and Have a Wife (2)	1	Fletcher John	Fletcher John	Leon	King's Men	985	1624	1679	RuleaWife_1679	Comedy	DEEP	Adult Professional	11073	Rule a Wife and Have a Wife	Rule a Wife and Have a Wife	18935	0	Comedy	C	Adult Professional	Comedy_Adult Professional	0.862406902943819	90	90	1624	0	> 1602	> 1602	1624 Rule a Wife and Have a Wife	17	Rule a Wife and Have a Wife|Fletcher John	2043	7	0	0	0
Michael Perez~Rule a Wife and Have a Wife (23)	1	Fletcher John	Fletcher John	Michael Perez	King's Men	985	1624	1679	RuleaWife_1679	Comedy	DEEP	Adult Professional	11073	Rule a Wife and Have a Wife	Rule a Wife and Have a Wife	18935	0	Comedy	C	Adult Professional	Comedy_Adult Professional	0.862406902943819	90	90	1624	0	> 1602	> 1602	1624 Rule a Wife and Have a Wife	17	Rule a Wife and Have a Wife|Fletcher John	2043	7	0	0	0
Michael Perez~Rule a Wife and Have a Wife (72)	1	Fletcher John	Fletcher John	Michael Perez	King's Men	985	1624	1679	RuleaWife_1679	Comedy	DEEP	Adult Professional	11073	Rule a Wife and Have a Wife	Rule a Wife and Have a Wife	18935	0	Comedy	C	Adult Professional	Comedy_Adult Professional	0.862406902943819	90	90	1624	0	> 1602	> 1602	1624 Rule a Wife and Have a Wife	17	Rule a Wife and Have a Wife|Fletcher John	2043	7	0	0	0
Chilax~Valentinian (15)	1	Fletcher John	Fletcher John	Chilax	King's Men	5143.31	1614	1647	Valentinian_SilentReg_1647	Tragedy	DEEP	Adult Professional	B1581	Valentinian	Valentinian	24583	0	Tragedy	T	Adult Professional	Tragedy_Adult Professional	0.750784532362254	80	80	1614	0	> 1602	> 1602	1614 Valentinian	17	Valentinian|Fletcher John	2860	10	0	0	0
Pontius~Valentinian (30)	1	Fletcher John	Fletcher John	Pontius	King's Men	5143.31	1614	1647	Valentinian_SilentReg_1647	Tragedy	DEEP	Adult Professional	B1581	Valentinian	Valentinian	24583	0	Tragedy	T	Adult Professional	Tragedy_Adult Professional	0.750784532362254	80	80	1614	0	> 1602	> 1602	1614 Valentinian	17	Valentinian|Fletcher John	2860	10	0	0	0
Pontius~Valentinian (40)	1	Fletcher John	Fletcher John	Pontius	King's Men	5143.31	1614	1647	Valentinian_SilentReg_1647	Tragedy	DEEP	Adult Professional	B1581	Valentinian	Valentinian	24583	0	Tragedy	T	Adult Professional	Tragedy_Adult Professional	0.750784532362254	80	80	1614	0	> 1602	> 1602	1614 Valentinian	17	Valentinian|Fletcher John	2860	10	0	0	0
Lucina~Valentinian (29)	1	Fletcher John	Fletcher John	Lucina	King's Men	5143.31	1614	1647	Valentinian_SilentReg_1647	Tragedy	DEEP	Adult Professional	B1581	Valentinian	Valentinian	24583	0	Tragedy	T	Adult Professional	Tragedy_Adult Professional	0.750784532362254	80	80	1614	0	> 1602	> 1602	1614 Valentinian	17	Valentinian|Fletcher John	2860	10	0	0	0
Lucina~Valentinian (45)	1	Fletcher John	Fletcher John	Lucina	King's Men	5143.31	1614	1647	Valentinian_SilentReg_1647	Tragedy	DEEP	Adult Professional	B1581	Valentinian	Valentinian	24583	0	Tragedy	T	Adult Professional	Tragedy_Adult Professional	0.750784532362254	80	80	1614	0	> 1602	> 1602	1614 Valentinian	17	Valentinian|Fletcher John	2860	10	0	0	0
Lucina~Valentinian (78)	1	Fletcher John	Fletcher John	Lucina	King's Men	5143.31	1614	1647	Valentinian_SilentReg_1647	Tragedy	DEEP	Adult Professional	B1581	Valentinian	Valentinian	24583	0	Tragedy	T	Adult Professional	Tragedy_Adult Professional	0.750784532362254	80	80	1614	0	> 1602	> 1602	1614 Valentinian	17	Valentinian|Fletcher John	2860	10	0	0	0
AEcius~Valentinian (35)	1	Fletcher John	Fletcher John	AEcius	King's Men	5143.31	1614	1647	Valentinian_SilentReg_1647	Tragedy	DEEP	Adult Professional	B1581	Valentinian	Valentinian	24583	0	Tragedy	T	Adult Professional	Tragedy_Adult Professional	0.750784532362254	80	80	1614	0	> 1602	> 1602	1614 Valentinian	17	Valentinian|Fletcher John	2860	10	0	0	0
AEcius~Valentinian (65)	1	Fletcher John	Fletcher John	AEcius	King's Men	5143.31	1614	1647	Valentinian_SilentReg_1647	Tragedy	DEEP	Adult Professional	B1581	Valentinian	Valentinian	24583	0	Tragedy	T	Adult Professional	Tragedy_Adult Professional	0.750784532362254	80	80	1614	0	> 1602	> 1602	1614 Valentinian	17	Valentinian|Fletcher John	2860	10	0	0	0
AEcius~Valentinian (115)	1	Fletcher John	Fletcher John	AEcius	King's Men	5143.31	1614	1647	Valentinian_SilentReg_1647	Tragedy	DEEP	Adult Professional	B1581	Valentinian	Valentinian	24583	0	Tragedy	T	Adult Professional	Tragedy_Adult Professional	0.750784532362254	80	80	1614	0	> 1602	> 1602	1614 Valentinian	17	Valentinian|Fletcher John	2860	10	0	0	0
AEcius~Valentinian (118)	1	Fletcher John	Fletcher John	AEcius	King's Men	5143.31	1614	1647	Valentinian_SilentReg_1647	Tragedy	DEEP	Adult Professional	B1581	Valentinian	Valentinian	24583	0	Tragedy	T	Adult Professional	Tragedy_Adult Professional	0.750784532362254	80	80	1614	0	> 1602	> 1602	1614 Valentinian	17	Valentinian|Fletcher John	2860	10	0	0	0
Licinius~Valentinian (12)	1	Fletcher John	Fletcher John	Licinius	King's Men	5143.31	1614	1647	Valentinian_SilentReg_1647	Tragedy	DEEP	Adult Professional	B1581	Valentinian	Valentinian	24583	0	Tragedy	T	Adult Professional	Tragedy_Adult Professional	0.750784532362254	80	80	1614	0	> 1602	> 1602	1614 Valentinian	17	Valentinian|Fletcher John	2860	10	0	0	0
Licinius~Valentinian (13)	1	Fletcher John	Fletcher John	Licinius	King's Men	5143.31	1614	1647	Valentinian_SilentReg_1647	Tragedy	DEEP	Adult Professional	B1581	Valentinian	Valentinian	24583	0	Tragedy	T	Adult Professional	Tragedy_Adult Professional	0.750784532362254	80	80	1614	0	> 1602	> 1602	1614 Valentinian	17	Valentinian|Fletcher John	2860	10	0	0	0
Licinius~Valentinian (16)	1	Fletcher John	Fletcher John	Licinius	King's Men	5143.31	1614	1647	Valentinian_SilentReg_1647	Tragedy	DEEP	Adult Professional	B1581	Valentinian	Valentinian	24583	0	Tragedy	T	Adult Professional	Tragedy_Adult Professional	0.750784532362254	80	80	1614	0	> 1602	> 1602	1614 Valentinian	17	Valentinian|Fletcher John	2860	10	0	0	0
Licinius~Valentinian (21)	1	Fletcher John	Fletcher John	Licinius	King's Men	5143.31	1614	1647	Valentinian_SilentReg_1647	Tragedy	DEEP	Adult Professional	B1581	Valentinian	Valentinian	24583	0	Tragedy	T	Adult Professional	Tragedy_Adult Professional	0.750784532362254	80	80	1614	0	> 1602	> 1602	1614 Valentinian	17	Valentinian|Fletcher John	2860	10	0	0	0
Emperor~Valentinian (8)	1	Fletcher John	Fletcher John	Emperor	King's Men	5143.31	1614	1647	Valentinian_SilentReg_1647	Tragedy	DEEP	Adult Professional	B1581	Valentinian	Valentinian	24583	0	Tragedy	T	Adult Professional	Tragedy_Adult Professional	0.750784532362254	80	80	1614	0	> 1602	> 1602	1614 Valentinian	17	Valentinian|Fletcher John	2860	10	0	0	0
Emperor~Valentinian (12)	1	Fletcher John	Fletcher John	Emperor	King's Men	5143.31	1614	1647	Valentinian_SilentReg_1647	Tragedy	DEEP	Adult Professional	B1581	Valentinian	Valentinian	24583	0	Tragedy	T	Adult Professional	Tragedy_Adult Professional	0.750784532362254	80	80	1614	0	> 1602	> 1602	1614 Valentinian	17	Valentinian|Fletcher John	2860	10	0	0	0
Emperor~Valentinian (60)	1	Fletcher John	Fletcher John	Emperor	King's Men	5143.31	1614	1647	Valentinian_SilentReg_1647	Tragedy	DEEP	Adult Professional	B1581	Valentinian	Valentinian	24583	0	Tragedy	T	Adult Professional	Tragedy_Adult Professional	0.750784532362254	80	80	1614	0	> 1602	> 1602	1614 Valentinian	17	Valentinian|Fletcher John	2860	10	0	0	0
Emperor~Valentinian (61)	1	Fletcher John	Fletcher John	Emperor	King's Men	5143.31	1614	1647	Valentinian_SilentReg_1647	Tragedy	DEEP	Adult Professional	B1581	Valentinian	Valentinian	24583	0	Tragedy	T	Adult Professional	Tragedy_Adult Professional	0.750784532362254	80	80	1614	0	> 1602	> 1602	1614 Valentinian	17	Valentinian|Fletcher John	2860	10	0	0	0
Emperor~Valentinian (69)	1	Fletcher John	Fletcher John	Emperor	King's Men	5143.31	1614	1647	Valentinian_SilentReg_1647	Tragedy	DEEP	Adult Professional	B1581	Valentinian	Valentinian	24583	0	Tragedy	T	Adult Professional	Tragedy_Adult Professional	0.750784532362254	80	80	1614	0	> 1602	> 1602	1614 Valentinian	17	Valentinian|Fletcher John	2860	10	0	0	0
Song~Valentinian (19)	1	Fletcher John	Fletcher John	Song	King's Men	5143.31	1614	1647	Valentinian_SilentReg_1647	Tragedy	DEEP	Adult Professional	B1581	Valentinian	Valentinian	24583	0	Tragedy	T	Adult Professional	Tragedy_Adult Professional	0.750784532362254	80	80	1614	0	> 1602	> 1602	1614 Valentinian	17	Valentinian|Fletcher John	2860	10	0	0	0
Maximus~Valentinian (11)	1	Fletcher John	Fletcher John	Maximus	King's Men	5143.31	1614	1647	Valentinian_SilentReg_1647	Tragedy	DEEP	Adult Professional	B1581	Valentinian	Valentinian	24583	0	Tragedy	T	Adult Professional	Tragedy_Adult Professional	0.750784532362254	80	80	1614	0	> 1602	> 1602	1614 Valentinian	17	Valentinian|Fletcher John	2860	10	0	0	0
Maximus~Valentinian (114)	1	Fletcher John	Fletcher John	Maximus	King's Men	5143.31	1614	1647	Valentinian_SilentReg_1647	Tragedy	DEEP	Adult Professional	B1581	Valentinian	Valentinian	24583	0	Tragedy	T	Adult Professional	Tragedy_Adult Professional	0.750784532362254	80	80	1614	0	> 1602	> 1602	1614 Valentinian	17	Valentinian|Fletcher John	2860	10	0	0	0
Eunuch~Valentinian (17)	1	Fletcher John	Fletcher John	Eunuch	King's Men	5143.31	1614	1647	Valentinian_SilentReg_1647	Tragedy	DEEP	Adult Professional	B1581	Valentinian	Valentinian	24583	0	Tragedy	T	Adult Professional	Tragedy_Adult Professional	0.750784532362254	80	80	1614	0	> 1602	> 1602	1614 Valentinian	17	Valentinian|Fletcher John	2860	10	0	0	0
Eudoxia~Valentinian (6)	1	Fletcher John	Fletcher John	Eudoxia	King's Men	5143.31	1614	1647	Valentinian_SilentReg_1647	Tragedy	DEEP	Adult Professional	B1581	Valentinian	Valentinian	24583	0	Tragedy	T	Adult Professional	Tragedy_Adult Professional	0.750784532362254	80	80	1614	0	> 1602	> 1602	1614 Valentinian	17	Valentinian|Fletcher John	2860	10	0	0	0
Podrano~Wife for a Month (9)	1	Fletcher John	Fletcher John	Podrano	King's Men	5143.29	1624	1647	WifeForaMonth_1647	Tragicomedy	DEEP	Adult Professional	B1581	Wife for a Month	Wife for a Month	21777	0	Tragicomedy	TC	Adult Professional	Tragicomedy_Adult Professional	0.862406902943819	90	90	1624	0	> 1602	> 1602	1624 Wife for a Month	17	Wife for a Month|Fletcher John	2362	13	0	0	0
Frederick~Wife for a Month (74)	1	Fletcher John	Fletcher John	Frederick	King's Men	5143.29	1624	1647	WifeForaMonth_1647	Tragicomedy	DEEP	Adult Professional	B1581	Wife for a Month	Wife for a Month	21777	0	Tragicomedy	TC	Adult Professional	Tragicomedy_Adult Professional	0.862406902943819	90	90	1624	0	> 1602	> 1602	1624 Wife for a Month	17	Wife for a Month|Fletcher John	2362	13	0	0	0
Frederick~Wife for a Month (125)	1	Fletcher John	Fletcher John	Frederick	King's Men	5143.29	1624	1647	WifeForaMonth_1647	Tragicomedy	DEEP	Adult Professional	B1581	Wife for a Month	Wife for a Month	21777	0	Tragicomedy	TC	Adult Professional	Tragicomedy_Adult Professional	0.862406902943819	90	90	1624	0	> 1602	> 1602	1624 Wife for a Month	17	Wife for a Month|Fletcher John	2362	13	0	0	0
Valerio~Wife for a Month (102)	1	Fletcher John	Fletcher John	Valerio	King's Men	5143.29	1624	1647	WifeForaMonth_1647	Tragicomedy	DEEP	Adult Professional	B1581	Wife for a Month	Wife for a Month	21777	0	Tragicomedy	TC	Adult Professional	Tragicomedy_Adult Professional	0.862406902943819	90	90	1624	0	> 1602	> 1602	1624 Wife for a Month	17	Wife for a Month|Fletcher John	2362	13	0	0	0
Oriana~Wild Goose Chase (1)	1	Fletcher John	Fletcher John	Oriana	King's Men	1060	1621	1652	WildGooseChase_1652	Comedy	DEEP	Adult Professional	B1616	Wild Goose Chase	Wild Goose Chase	21717	0	Comedy	C	Adult Professional	Comedy_Adult Professional	0.836906660644469	90	90	1621	0	> 1602	> 1602	1621 Wild Goose Chase	17	Wild Goose Chase|Fletcher John	2299	0	0	0	0
Oriana~Wild Goose Chase (34)	1	Fletcher John	Fletcher John	Oriana	King's Men	1060	1621	1652	WildGooseChase_1652	Comedy	DEEP	Adult Professional	B1616	Wild Goose Chase	Wild Goose Chase	21717	0	Comedy	C	Adult Professional	Comedy_Adult Professional	0.836906660644469	90	90	1621	0	> 1602	> 1602	1621 Wild Goose Chase	17	Wild Goose Chase|Fletcher John	2299	0	0	0	0
Oriana~Wild Goose Chase (56)	1	Fletcher John	Fletcher John	Oriana	King's Men	1060	1621	1652	WildGooseChase_1652	Comedy	DEEP	Adult Professional	B1616	Wild Goose Chase	Wild Goose Chase	21717	0	Comedy	C	Adult Professional	Comedy_Adult Professional	0.836906660644469	90	90	1621	0	> 1602	> 1602	1621 Wild Goose Chase	17	Wild Goose Chase|Fletcher John	2299	0	0	0	0
Belleure~Wild Goose Chase (69)	1	Fletcher John	Fletcher John	Belleure	King's Men	1060	1621	1652	WildGooseChase_1652	Comedy	DEEP	Adult Professional	B1616	Wild Goose Chase	Wild Goose Chase	21717	0	Comedy	C	Adult Professional	Comedy_Adult Professional	0.836906660644469	90	90	1621	0	> 1602	> 1602	1621 Wild Goose Chase	17	Wild Goose Chase|Fletcher John	2299	0	0	0	0
Belleure~Wild Goose Chase (88)	1	Fletcher John	Fletcher John	Belleure	King's Men	1060	1621	1652	WildGooseChase_1652	Comedy	DEEP	Adult Professional	B1616	Wild Goose Chase	Wild Goose Chase	21717	0	Comedy	C	Adult Professional	Comedy_Adult Professional	0.836906660644469	90	90	1621	0	> 1602	> 1602	1621 Wild Goose Chase	17	Wild Goose Chase|Fletcher John	2299	0	0	0	0
Rosa-Lieura~Wild Goose Chase (59)	1	Fletcher John	Fletcher John	Rosa-Lieura	King's Men	1060	1621	1652	WildGooseChase_1652	Comedy	DEEP	Adult Professional	B1616	Wild Goose Chase	Wild Goose Chase	21717	0	Comedy	C	Adult Professional	Comedy_Adult Professional	0.836906660644469	90	90	1621	0	> 1602	> 1602	1621 Wild Goose Chase	17	Wild Goose Chase|Fletcher John	2299	0	0	0	0
Rosa-Lieura~Wild Goose Chase (69)	1	Fletcher John	Fletcher John	Rosa-Lieura	King's Men	1060	1621	1652	WildGooseChase_1652	Comedy	DEEP	Adult Professional	B1616	Wild Goose Chase	Wild Goose Chase	21717	0	Comedy	C	Adult Professional	Comedy_Adult Professional	0.836906660644469	90	90	1621	0	> 1602	> 1602	1621 Wild Goose Chase	17	Wild Goose Chase|Fletcher John	2299	0	0	0	0
Factor~Wild Goose Chase (21)	1	Fletcher John	Fletcher John	Factor	King's Men	1060	1621	1652	WildGooseChase_1652	Comedy	DEEP	Adult Professional	B1616	Wild Goose Chase	Wild Goose Chase	21717	0	Comedy	C	Adult Professional	Comedy_Adult Professional	0.836906660644469	90	90	1621	0	> 1602	> 1602	1621 Wild Goose Chase	17	Wild Goose Chase|Fletcher John	2299	0	0	0	0
Factor~Wild Goose Chase (25)	1	Fletcher John	Fletcher John	Factor	King's Men	1060	1621	1652	WildGooseChase_1652	Comedy	DEEP	Adult Professional	B1616	Wild Goose Chase	Wild Goose Chase	21717	0	Comedy	C	Adult Professional	Comedy_Adult Professional	0.836906660644469	90	90	1621	0	> 1602	> 1602	1621 Wild Goose Chase	17	Wild Goose Chase|Fletcher John	2299	0	0	0	0
Mirabell~Wild Goose Chase (32)	1	Fletcher John	Fletcher John	Mirabell	King's Men	1060	1621	1652	WildGooseChase_1652	Comedy	DEEP	Adult Professional	B1616	Wild Goose Chase	Wild Goose Chase	21717	0	Comedy	C	Adult Professional	Comedy_Adult Professional	0.836906660644469	90	90	1621	0	> 1602	> 1602	1621 Wild Goose Chase	17	Wild Goose Chase|Fletcher John	2299	0	0	0	0
Mirabell~Wild Goose Chase (83)	1	Fletcher John	Fletcher John	Mirabell	King's Men	1060	1621	1652	WildGooseChase_1652	Comedy	DEEP	Adult Professional	B1616	Wild Goose Chase	Wild Goose Chase	21717	0	Comedy	C	Adult Professional	Comedy_Adult Professional	0.836906660644469	90	90	1621	0	> 1602	> 1602	1621 Wild Goose Chase	17	Wild Goose Chase|Fletcher John	2299	0	0	0	0
Mirabell~Wild Goose Chase (130)	1	Fletcher John	Fletcher John	Mirabell	King's Men	1060	1621	1652	WildGooseChase_1652	Comedy	DEEP	Adult Professional	B1616	Wild Goose Chase	Wild Goose Chase	21717	0	Comedy	C	Adult Professional	Comedy_Adult Professional	0.836906660644469	90	90	1621	0	> 1602	> 1602	1621 Wild Goose Chase	17	Wild Goose Chase|Fletcher John	2299	0	0	0	0
Mirabell~Wild Goose Chase (162)	1	Fletcher John	Fletcher John	Mirabell	King's Men	1060	1621	1652	WildGooseChase_1652	Comedy	DEEP	Adult Professional	B1616	Wild Goose Chase	Wild Goose Chase	21717	0	Comedy	C	Adult Professional	Comedy_Adult Professional	0.836906660644469	90	90	1621	0	> 1602	> 1602	1621 Wild Goose Chase	17	Wild Goose Chase|Fletcher John	2299	0	0	0	0
Mirabell~Wild Goose Chase (173)	1	Fletcher John	Fletcher John	Mirabell	King's Men	1060	1621	1652	WildGooseChase_1652	Comedy	DEEP	Adult Professional	B1616	Wild Goose Chase	Wild Goose Chase	21717	0	Comedy	C	Adult Professional	Comedy_Adult Professional	0.836906660644469	90	90	1621	0	> 1602	> 1602	1621 Wild Goose Chase	17	Wild Goose Chase|Fletcher John	2299	0	0	0	0
Shorthouse.~Wit without Money (7)	1	Fletcher John	Fletcher John; Shirley James (?)	Shorthouse.	Queen Henrietta Maria's Men	932	1614	1639	WitWithoutMoney_1639	Comedy	DEEP	Adult Professional	1691	Wit without Money	Wit without Money	19552	0	Comedy	C	Adult Professional	Comedy_Adult Professional	0.750784532362254	80	80	1614	0	> 1602	> 1602	1614 Wit without Money	17	Wit without Money|Fletcher John	2125	3	0	0	0
Shorthouse.~Wit without Money (11)	1	Fletcher John	Fletcher John; Shirley James (?)	Shorthouse.	Queen Henrietta Maria's Men	932	1614	1639	WitWithoutMoney_1639	Comedy	DEEP	Adult Professional	1691	Wit without Money	Wit without Money	19552	0	Comedy	C	Adult Professional	Comedy_Adult Professional	0.750784532362254	80	80	1614	0	> 1602	> 1602	1614 Wit without Money	17	Wit without Money|Fletcher John	2125	3	0	0	0
Shorthouse.~Wit without Money (14)	1	Fletcher John	Fletcher John; Shirley James (?)	Shorthouse.	Queen Henrietta Maria's Men	932	1614	1639	WitWithoutMoney_1639	Comedy	DEEP	Adult Professional	1691	Wit without Money	Wit without Money	19552	0	Comedy	C	Adult Professional	Comedy_Adult Professional	0.750784532362254	80	80	1614	0	> 1602	> 1602	1614 Wit without Money	17	Wit without Money|Fletcher John	2125	3	0	0	0
Shorthouse.~Wit without Money (42)	1	Fletcher John	Fletcher John; Shirley James (?)	Shorthouse.	Queen Henrietta Maria's Men	932	1614	1639	WitWithoutMoney_1639	Comedy	DEEP	Adult Professional	1691	Wit without Money	Wit without Money	19552	0	Comedy	C	Adult Professional	Comedy_Adult Professional	0.750784532362254	80	80	1614	0	> 1602	> 1602	1614 Wit without Money	17	Wit without Money|Fletcher John	2125	3	0	0	0
Uncle.~Wit without Money (53)	1	Fletcher John	Fletcher John; Shirley James (?)	Uncle.	Queen Henrietta Maria's Men	932	1614	1639	WitWithoutMoney_1639	Comedy	DEEP	Adult Professional	1691	Wit without Money	Wit without Money	19552	0	Comedy	C	Adult Professional	Comedy_Adult Professional	0.750784532362254	80	80	1614	0	> 1602	> 1602	1614 Wit without Money	17	Wit without Money|Fletcher John	2125	3	0	0	0
Uncle.~Wit without Money (61)	1	Fletcher John	Fletcher John; Shirley James (?)	Uncle.	Queen Henrietta Maria's Men	932	1614	1639	WitWithoutMoney_1639	Comedy	DEEP	Adult Professional	1691	Wit without Money	Wit without Money	19552	0	Comedy	C	Adult Professional	Comedy_Adult Professional	0.750784532362254	80	80	1614	0	> 1602	> 1602	1614 Wit without Money	17	Wit without Money|Fletcher John	2125	3	0	0	0
Luce.~Wit without Money (32)	1	Fletcher John	Fletcher John; Shirley James (?)	Luce.	Queen Henrietta Maria's Men	932	1614	1639	WitWithoutMoney_1639	Comedy	DEEP	Adult Professional	1691	Wit without Money	Wit without Money	19552	0	Comedy	C	Adult Professional	Comedy_Adult Professional	0.750784532362254	80	80	1614	0	> 1602	> 1602	1614 Wit without Money	17	Wit without Money|Fletcher John	2125	3	0	0	0
Isabell.~Wit without Money (31)	1	Fletcher John	Fletcher John; Shirley James (?)	Isabell.	Queen Henrietta Maria's Men	932	1614	1639	WitWithoutMoney_1639	Comedy	DEEP	Adult Professional	1691	Wit without Money	Wit without Money	19552	0	Comedy	C	Adult Professional	Comedy_Adult Professional	0.750784532362254	80	80	1614	0	> 1602	> 1602	1614 Wit without Money	17	Wit without Money|Fletcher John	2125	3	0	0	0
Franscisco.~Wit without Money (16)	1	Fletcher John	Fletcher John; Shirley James (?)	Franscisco.	Queen Henrietta Maria's Men	932	1614	1639	WitWithoutMoney_1639	Comedy	DEEP	Adult Professional	1691	Wit without Money	Wit without Money	19552	0	Comedy	C	Adult Professional	Comedy_Adult Professional	0.750784532362254	80	80	1614	0	> 1602	> 1602	1614 Wit without Money	17	Wit without Money|Fletcher John	2125	3	0	0	0
Franscisco.~Wit without Money (17)	1	Fletcher John	Fletcher John; Shirley James (?)	Franscisco.	Queen Henrietta Maria's Men	932	1614	1639	WitWithoutMoney_1639	Comedy	DEEP	Adult Professional	1691	Wit without Money	Wit without Money	19552	0	Comedy	C	Adult Professional	Comedy_Adult Professional	0.750784532362254	80	80	1614	0	> 1602	> 1602	1614 Wit without Money	17	Wit without Money|Fletcher John	2125	3	0	0	0
Vallentine.~Wit without Money (23)	1	Fletcher John	Fletcher John; Shirley James (?)	Vallentine.	Queen Henrietta Maria's Men	932	1614	1639	WitWithoutMoney_1639	Comedy	DEEP	Adult Professional	1691	Wit without Money	Wit without Money	19552	0	Comedy	C	Adult Professional	Comedy_Adult Professional	0.750784532362254	80	80	1614	0	> 1602	> 1602	1614 Wit without Money	17	Wit without Money|Fletcher John	2125	3	0	0	0
Vallentine.~Wit without Money (52)	1	Fletcher John	Fletcher John; Shirley James (?)	Vallentine.	Queen Henrietta Maria's Men	932	1614	1639	WitWithoutMoney_1639	Comedy	DEEP	Adult Professional	1691	Wit without Money	Wit without Money	19552	0	Comedy	C	Adult Professional	Comedy_Adult Professional	0.750784532362254	80	80	1614	0	> 1602	> 1602	1614 Wit without Money	17	Wit without Money|Fletcher John	2125	3	0	0	0
Vallentine.~Wit without Money (59)	1	Fletcher John	Fletcher John; Shirley James (?)	Vallentine.	Queen Henrietta Maria's Men	932	1614	1639	WitWithoutMoney_1639	Comedy	DEEP	Adult Professional	1691	Wit without Money	Wit without Money	19552	0	Comedy	C	Adult Professional	Comedy_Adult Professional	0.750784532362254	80	80	1614	0	> 1602	> 1602	1614 Wit without Money	17	Wit without Money|Fletcher John	2125	3	0	0	0
Vallentine.~Wit without Money (171)	1	Fletcher John	Fletcher John; Shirley James (?)	Vallentine.	Queen Henrietta Maria's Men	932	1614	1639	WitWithoutMoney_1639	Comedy	DEEP	Adult Professional	1691	Wit without Money	Wit without Money	19552	0	Comedy	C	Adult Professional	Comedy_Adult Professional	0.750784532362254	80	80	1614	0	> 1602	> 1602	1614 Wit without Money	17	Wit without Money|Fletcher John	2125	3	0	0	0
Ralph.~Wit without Money (2)	1	Fletcher John	Fletcher John; Shirley James (?)	Ralph.	Queen Henrietta Maria's Men	932	1614	1639	WitWithoutMoney_1639	Comedy	DEEP	Adult Professional	1691	Wit without Money	Wit without Money	19552	0	Comedy	C	Adult Professional	Comedy_Adult Professional	0.750784532362254	80	80	1614	0	> 1602	> 1602	1614 Wit without Money	17	Wit without Money|Fletcher John	2125	3	0	0	0
Widdow.~Wit without Money (2)	1	Fletcher John	Fletcher John; Shirley James (?)	Widdow.	Queen Henrietta Maria's Men	932	1614	1639	WitWithoutMoney_1639	Comedy	DEEP	Adult Professional	1691	Wit without Money	Wit without Money	19552	0	Comedy	C	Adult Professional	Comedy_Adult Professional	0.750784532362254	80	80	1614	0	> 1602	> 1602	1614 Wit without Money	17	Wit without Money|Fletcher John	2125	3	0	0	0
Widdow.~Wit without Money (91)	1	Fletcher John	Fletcher John; Shirley James (?)	Widdow.	Queen Henrietta Maria's Men	932	1614	1639	WitWithoutMoney_1639	Comedy	DEEP	Adult Professional	1691	Wit without Money	Wit without Money	19552	0	Comedy	C	Adult Professional	Comedy_Adult Professional	0.750784532362254	80	80	1614	0	> 1602	> 1602	1614 Wit without Money	17	Wit without Money|Fletcher John	2125	3	0	0	0
Widdow.~Wit without Money (105)	1	Fletcher John	Fletcher John; Shirley James (?)	Widdow.	Queen Henrietta Maria's Men	932	1614	1639	WitWithoutMoney_1639	Comedy	DEEP	Adult Professional	1691	Wit without Money	Wit without Money	19552	0	Comedy	C	Adult Professional	Comedy_Adult Professional	0.750784532362254	80	80	1614	0	> 1602	> 1602	1614 Wit without Money	17	Wit without Money|Fletcher John	2125	3	0	0	0
Widdow.~Wit without Money (108)	1	Fletcher John	Fletcher John; Shirley James (?)	Widdow.	Queen Henrietta Maria's Men	932	1614	1639	WitWithoutMoney_1639	Comedy	DEEP	Adult Professional	1691	Wit without Money	Wit without Money	19552	0	Comedy	C	Adult Professional	Comedy_Adult Professional	0.750784532362254	80	80	1614	0	> 1602	> 1602	1614 Wit without Money	17	Wit without Money|Fletcher John	2125	3	0	0	0
Widdow.~Wit without Money (127)	1	Fletcher John	Fletcher John; Shirley James (?)	Widdow.	Queen Henrietta Maria's Men	932	1614	1639	WitWithoutMoney_1639	Comedy	DEEP	Adult Professional	1691	Wit without Money	Wit without Money	19552	0	Comedy	C	Adult Professional	Comedy_Adult Professional	0.750784532362254	80	80	1614	0	> 1602	> 1602	1614 Wit without Money	17	Wit without Money|Fletcher John	2125	3	0	0	0
Humphrey.~Wit without Money (1)	1	Fletcher John	Fletcher John; Shirley James (?)	Humphrey.	Queen Henrietta Maria's Men	932	1614	1639	WitWithoutMoney_1639	Comedy	DEEP	Adult Professional	1691	Wit without Money	Wit without Money	19552	0	Comedy	C	Adult Professional	Comedy_Adult Professional	0.750784532362254	80	80	1614	0	> 1602	> 1602	1614 Wit without Money	17	Wit without Money|Fletcher John	2125	3	0	0	0
Humphrey.~Wit without Money (12)	1	Fletcher John	Fletcher John; Shirley James (?)	Humphrey.	Queen Henrietta Maria's Men	932	1614	1639	WitWithoutMoney_1639	Comedy	DEEP	Adult Professional	1691	Wit without Money	Wit without Money	19552	0	Comedy	C	Adult Professional	Comedy_Adult Professional	0.750784532362254	80	80	1614	0	> 1602	> 1602	1614 Wit without Money	17	Wit without Money|Fletcher John	2125	3	0	0	0
Moroso~Woman's Prize (25)	1	Fletcher John	Fletcher John	Moroso	unknown	5143.24	1611	1647	WomansPrize_1647	Comedy	DEEP	Adult Professional	B1581	Woman's Prize	Woman's Prize	22995	0	Comedy	C	Adult Professional	Comedy_Adult Professional	0.688506542082457	70	70	1611	0	> 1602	> 1602	1611 Woman's Prize	17	Woman's Prize|Fletcher John	2551	157	0	0	0
Moroso~Woman's Prize (34)	1	Fletcher John	Fletcher John	Moroso	unknown	5143.24	1611	1647	WomansPrize_1647	Comedy	DEEP	Adult Professional	B1581	Woman's Prize	Woman's Prize	22995	0	Comedy	C	Adult Professional	Comedy_Adult Professional	0.688506542082457	70	70	1611	0	> 1602	> 1602	1611 Woman's Prize	17	Woman's Prize|Fletcher John	2551	157	0	0	0
Moroso~Woman's Prize (56)	1	Fletcher John	Fletcher John	Moroso	unknown	5143.24	1611	1647	WomansPrize_1647	Comedy	DEEP	Adult Professional	B1581	Woman's Prize	Woman's Prize	22995	0	Comedy	C	Adult Professional	Comedy_Adult Professional	0.688506542082457	70	70	1611	0	> 1602	> 1602	1611 Woman's Prize	17	Woman's Prize|Fletcher John	2551	157	0	0	0
Moroso~Woman's Prize (65)	1	Fletcher John	Fletcher John	Moroso	unknown	5143.24	1611	1647	WomansPrize_1647	Comedy	DEEP	Adult Professional	B1581	Woman's Prize	Woman's Prize	22995	0	Comedy	C	Adult Professional	Comedy_Adult Professional	0.688506542082457	70	70	1611	0	> 1602	> 1602	1611 Woman's Prize	17	Woman's Prize|Fletcher John	2551	157	0	0	0
Moroso~Woman's Prize (69)	1	Fletcher John	Fletcher John	Moroso	unknown	5143.24	1611	1647	WomansPrize_1647	Comedy	DEEP	Adult Professional	B1581	Woman's Prize	Woman's Prize	22995	0	Comedy	C	Adult Professional	Comedy_Adult Professional	0.688506542082457	70	70	1611	0	> 1602	> 1602	1611 Woman's Prize	17	Woman's Prize|Fletcher John	2551	157	0	0	0
Rowland~Woman's Prize (7)	1	Fletcher John	Fletcher John	Rowland	unknown	5143.24	1611	1647	WomansPrize_1647	Comedy	DEEP	Adult Professional	B1581	Woman's Prize	Woman's Prize	22995	0	Comedy	C	Adult Professional	Comedy_Adult Professional	0.688506542082457	70	70	1611	0	> 1602	> 1602	1611 Woman's Prize	17	Woman's Prize|Fletcher John	2551	157	0	0	0
Rowland~Woman's Prize (10)	1	Fletcher John	Fletcher John	Rowland	unknown	5143.24	1611	1647	WomansPrize_1647	Comedy	DEEP	Adult Professional	B1581	Woman's Prize	Woman's Prize	22995	0	Comedy	C	Adult Professional	Comedy_Adult Professional	0.688506542082457	70	70	1611	0	> 1602	> 1602	1611 Woman's Prize	17	Woman's Prize|Fletcher John	2551	157	0	0	0
Rowland~Woman's Prize (12)	1	Fletcher John	Fletcher John	Rowland	unknown	5143.24	1611	1647	WomansPrize_1647	Comedy	DEEP	Adult Professional	B1581	Woman's Prize	Woman's Prize	22995	0	Comedy	C	Adult Professional	Comedy_Adult Professional	0.688506542082457	70	70	1611	0	> 1602	> 1602	1611 Woman's Prize	17	Woman's Prize|Fletcher John	2551	157	0	0	0
Rowland~Woman's Prize (14)	1	Fletcher John	Fletcher John	Rowland	unknown	5143.24	1611	1647	WomansPrize_1647	Comedy	DEEP	Adult Professional	B1581	Woman's Prize	Woman's Prize	22995	0	Comedy	C	Adult Professional	Comedy_Adult Professional	0.688506542082457	70	70	1611	0	> 1602	> 1602	1611 Woman's Prize	17	Woman's Prize|Fletcher John	2551	157	0	0	0
Rowland~Woman's Prize (20)	1	Fletcher John	Fletcher John	Rowland	unknown	5143.24	1611	1647	WomansPrize_1647	Comedy	DEEP	Adult Professional	B1581	Woman's Prize	Woman's Prize	22995	0	Comedy	C	Adult Professional	Comedy_Adult Professional	0.688506542082457	70	70	1611	0	> 1602	> 1602	1611 Woman's Prize	17	Woman's Prize|Fletcher John	2551	157	0	0	0
Rowland~Woman's Prize (33)	1	Fletcher John	Fletcher John	Rowland	unknown	5143.24	1611	1647	WomansPrize_1647	Comedy	DEEP	Adult Professional	B1581	Woman's Prize	Woman's Prize	22995	0	Comedy	C	Adult Professional	Comedy_Adult Professional	0.688506542082457	70	70	1611	0	> 1602	> 1602	1611 Woman's Prize	17	Woman's Prize|Fletcher John	2551	157	0	0	0
Rowland~Woman's Prize (72)	1	Fletcher John	Fletcher John	Rowland	unknown	5143.24	1611	1647	WomansPrize_1647	Comedy	DEEP	Adult Professional	B1581	Woman's Prize	Woman's Prize	22995	0	Comedy	C	Adult Professional	Comedy_Adult Professional	0.688506542082457	70	70	1611	0	> 1602	> 1602	1611 Woman's Prize	17	Woman's Prize|Fletcher John	2551	157	0	0	0
Rowland~Woman's Prize (86)	1	Fletcher John	Fletcher John	Rowland	unknown	5143.24	1611	1647	WomansPrize_1647	Comedy	DEEP	Adult Professional	B1581	Woman's Prize	Woman's Prize	22995	0	Comedy	C	Adult Professional	Comedy_Adult Professional	0.688506542082457	70	70	1611	0	> 1602	> 1602	1611 Woman's Prize	17	Woman's Prize|Fletcher John	2551	157	0	0	0
Rowland~Woman's Prize (135)	1	Fletcher John	Fletcher John	Rowland	unknown	5143.24	1611	1647	WomansPrize_1647	Comedy	DEEP	Adult Professional	B1581	Woman's Prize	Woman's Prize	22995	0	Comedy	C	Adult Professional	Comedy_Adult Professional	0.688506542082457	70	70	1611	0	> 1602	> 1602	1611 Woman's Prize	17	Woman's Prize|Fletcher John	2551	157	0	0	0
Rowland~Woman's Prize (137)	1	Fletcher John	Fletcher John	Rowland	unknown	5143.24	1611	1647	WomansPrize_1647	Comedy	DEEP	Adult Professional	B1581	Woman's Prize	Woman's Prize	22995	0	Comedy	C	Adult Professional	Comedy_Adult Professional	0.688506542082457	70	70	1611	0	> 1602	> 1602	1611 Woman's Prize	17	Woman's Prize|Fletcher John	2551	157	0	0	0
Rowland~Woman's Prize (141)	1	Fletcher John	Fletcher John	Rowland	unknown	5143.24	1611	1647	WomansPrize_1647	Comedy	DEEP	Adult Professional	B1581	Woman's Prize	Woman's Prize	22995	0	Comedy	C	Adult Professional	Comedy_Adult Professional	0.688506542082457	70	70	1611	0	> 1602	> 1602	1611 Woman's Prize	17	Woman's Prize|Fletcher John	2551	157	0	0	0
Country Wife~Woman's Prize (2)	1	Fletcher John	Fletcher John	Country Wife	unknown	5143.24	1611	1647	WomansPrize_1647	Comedy	DEEP	Adult Professional	B1581	Woman's Prize	Woman's Prize	22995	0	Comedy	C	Adult Professional	Comedy_Adult Professional	0.688506542082457	70	70	1611	0	> 1602	> 1602	1611 Woman's Prize	17	Woman's Prize|Fletcher John	2551	157	0	0	0
Livia~Woman's Prize (70)	1	Fletcher John	Fletcher John	Livia	unknown	5143.24	1611	1647	WomansPrize_1647	Comedy	DEEP	Adult Professional	B1581	Woman's Prize	Woman's Prize	22995	0	Comedy	C	Adult Professional	Comedy_Adult Professional	0.688506542082457	70	70	1611	0	> 1602	> 1602	1611 Woman's Prize	17	Woman's Prize|Fletcher John	2551	157	0	0	0
Livia~Woman's Prize (77)	1	Fletcher John	Fletcher John	Livia	unknown	5143.24	1611	1647	WomansPrize_1647	Comedy	DEEP	Adult Professional	B1581	Woman's Prize	Woman's Prize	22995	0	Comedy	C	Adult Professional	Comedy_Adult Professional	0.688506542082457	70	70	1611	0	> 1602	> 1602	1611 Woman's Prize	17	Woman's Prize|Fletcher John	2551	157	0	0	0
Livia~Woman's Prize (95)	1	Fletcher John	Fletcher John	Livia	unknown	5143.24	1611	1647	WomansPrize_1647	Comedy	DEEP	Adult Professional	B1581	Woman's Prize	Woman's Prize	22995	0	Comedy	C	Adult Professional	Comedy_Adult Professional	0.688506542082457	70	70	1611	0	> 1602	> 1602	1611 Woman's Prize	17	Woman's Prize|Fletcher John	2551	157	0	0	0
Livia~Woman's Prize (101)	1	Fletcher John	Fletcher John	Livia	unknown	5143.24	1611	1647	WomansPrize_1647	Comedy	DEEP	Adult Professional	B1581	Woman's Prize	Woman's Prize	22995	0	Comedy	C	Adult Professional	Comedy_Adult Professional	0.688506542082457	70	70	1611	0	> 1602	> 1602	1611 Woman's Prize	17	Woman's Prize|Fletcher John	2551	157	0	0	0
Byancha~Woman's Prize (37)	1	Fletcher John	Fletcher John	Byancha	unknown	5143.24	1611	1647	WomansPrize_1647	Comedy	DEEP	Adult Professional	B1581	Woman's Prize	Woman's Prize	22995	0	Comedy	C	Adult Professional	Comedy_Adult Professional	0.688506542082457	70	70	1611	0	> 1602	> 1602	1611 Woman's Prize	17	Woman's Prize|Fletcher John	2551	157	0	0	0
Byancha~Woman's Prize (68)	1	Fletcher John	Fletcher John	Byancha	unknown	5143.24	1611	1647	WomansPrize_1647	Comedy	DEEP	Adult Professional	B1581	Woman's Prize	Woman's Prize	22995	0	Comedy	C	Adult Professional	Comedy_Adult Professional	0.688506542082457	70	70	1611	0	> 1602	> 1602	1611 Woman's Prize	17	Woman's Prize|Fletcher John	2551	157	0	0	0
Byancha~Woman's Prize (69)	1	Fletcher John	Fletcher John	Byancha	unknown	5143.24	1611	1647	WomansPrize_1647	Comedy	DEEP	Adult Professional	B1581	Woman's Prize	Woman's Prize	22995	0	Comedy	C	Adult Professional	Comedy_Adult Professional	0.688506542082457	70	70	1611	0	> 1602	> 1602	1611 Woman's Prize	17	Woman's Prize|Fletcher John	2551	157	0	0	0
Byancha~Woman's Prize (99)	1	Fletcher John	Fletcher John	Byancha	unknown	5143.24	1611	1647	WomansPrize_1647	Comedy	DEEP	Adult Professional	B1581	Woman's Prize	Woman's Prize	22995	0	Comedy	C	Adult Professional	Comedy_Adult Professional	0.688506542082457	70	70	1611	0	> 1602	> 1602	1611 Woman's Prize	17	Woman's Prize|Fletcher John	2551	157	0	0	0
Petruchio~Woman's Prize (2)	1	Fletcher John	Fletcher John	Petruchio	unknown	5143.24	1611	1647	WomansPrize_1647	Comedy	DEEP	Adult Professional	B1581	Woman's Prize	Woman's Prize	22995	0	Comedy	C	Adult Professional	Comedy_Adult Professional	0.688506542082457	70	70	1611	0	> 1602	> 1602	1611 Woman's Prize	17	Woman's Prize|Fletcher John	2551	157	0	0	0
Petruchio~Woman's Prize (9)	1	Fletcher John	Fletcher John	Petruchio	unknown	5143.24	1611	1647	WomansPrize_1647	Comedy	DEEP	Adult Professional	B1581	Woman's Prize	Woman's Prize	22995	0	Comedy	C	Adult Professional	Comedy_Adult Professional	0.688506542082457	70	70	1611	0	> 1602	> 1602	1611 Woman's Prize	17	Woman's Prize|Fletcher John	2551	157	0	0	0
Petruchio~Woman's Prize (35)	1	Fletcher John	Fletcher John	Petruchio	unknown	5143.24	1611	1647	WomansPrize_1647	Comedy	DEEP	Adult Professional	B1581	Woman's Prize	Woman's Prize	22995	0	Comedy	C	Adult Professional	Comedy_Adult Professional	0.688506542082457	70	70	1611	0	> 1602	> 1602	1611 Woman's Prize	17	Woman's Prize|Fletcher John	2551	157	0	0	0
Tranio~Woman's Prize (1)	1	Fletcher John	Fletcher John	Tranio	unknown	5143.24	1611	1647	WomansPrize_1647	Comedy	DEEP	Adult Professional	B1581	Woman's Prize	Woman's Prize	22995	0	Comedy	C	Adult Professional	Comedy_Adult Professional	0.688506542082457	70	70	1611	0	> 1602	> 1602	1611 Woman's Prize	17	Woman's Prize|Fletcher John	2551	157	0	0	0
Tranio~Woman's Prize (34)	1	Fletcher John	Fletcher John	Tranio	unknown	5143.24	1611	1647	WomansPrize_1647	Comedy	DEEP	Adult Professional	B1581	Woman's Prize	Woman's Prize	22995	0	Comedy	C	Adult Professional	Comedy_Adult Professional	0.688506542082457	70	70	1611	0	> 1602	> 1602	1611 Woman's Prize	17	Woman's Prize|Fletcher John	2551	157	0	0	0
Tranio~Woman's Prize (44)	1	Fletcher John	Fletcher John	Tranio	unknown	5143.24	1611	1647	WomansPrize_1647	Comedy	DEEP	Adult Professional	B1581	Woman's Prize	Woman's Prize	22995	0	Comedy	C	Adult Professional	Comedy_Adult Professional	0.688506542082457	70	70	1611	0	> 1602	> 1602	1611 Woman's Prize	17	Woman's Prize|Fletcher John	2551	157	0	0	0
Tranio~Woman's Prize (45)	1	Fletcher John	Fletcher John	Tranio	unknown	5143.24	1611	1647	WomansPrize_1647	Comedy	DEEP	Adult Professional	B1581	Woman's Prize	Woman's Prize	22995	0	Comedy	C	Adult Professional	Comedy_Adult Professional	0.688506542082457	70	70	1611	0	> 1602	> 1602	1611 Woman's Prize	17	Woman's Prize|Fletcher John	2551	157	0	0	0
Tranio~Woman's Prize (54)	1	Fletcher John	Fletcher John	Tranio	unknown	5143.24	1611	1647	WomansPrize_1647	Comedy	DEEP	Adult Professional	B1581	Woman's Prize	Woman's Prize	22995	0	Comedy	C	Adult Professional	Comedy_Adult Professional	0.688506542082457	70	70	1611	0	> 1602	> 1602	1611 Woman's Prize	17	Woman's Prize|Fletcher John	2551	157	0	0	0
Tranio~Woman's Prize (100)	1	Fletcher John	Fletcher John	Tranio	unknown	5143.24	1611	1647	WomansPrize_1647	Comedy	DEEP	Adult Professional	B1581	Woman's Prize	Woman's Prize	22995	0	Comedy	C	Adult Professional	Comedy_Adult Professional	0.688506542082457	70	70	1611	0	> 1602	> 1602	1611 Woman's Prize	17	Woman's Prize|Fletcher John	2551	157	0	0	0
Tranio~Woman's Prize (101)	1	Fletcher John	Fletcher John	Tranio	unknown	5143.24	1611	1647	WomansPrize_1647	Comedy	DEEP	Adult Professional	B1581	Woman's Prize	Woman's Prize	22995	0	Comedy	C	Adult Professional	Comedy_Adult Professional	0.688506542082457	70	70	1611	0	> 1602	> 1602	1611 Woman's Prize	17	Woman's Prize|Fletcher John	2551	157	0	0	0
Pedro~Woman's Prize (31)	1	Fletcher John	Fletcher John	Pedro	unknown	5143.24	1611	1647	WomansPrize_1647	Comedy	DEEP	Adult Professional	B1581	Woman's Prize	Woman's Prize	22995	0	Comedy	C	Adult Professional	Comedy_Adult Professional	0.688506542082457	70	70	1611	0	> 1602	> 1602	1611 Woman's Prize	17	Woman's Prize|Fletcher John	2551	157	0	0	0
Pedro~Woman's Prize (103)	1	Fletcher John	Fletcher John	Pedro	unknown	5143.24	1611	1647	WomansPrize_1647	Comedy	DEEP	Adult Professional	B1581	Woman's Prize	Woman's Prize	22995	0	Comedy	C	Adult Professional	Comedy_Adult Professional	0.688506542082457	70	70	1611	0	> 1602	> 1602	1611 Woman's Prize	17	Woman's Prize|Fletcher John	2551	157	0	0	0
Pedro~Woman's Prize (104)	1	Fletcher John	Fletcher John	Pedro	unknown	5143.24	1611	1647	WomansPrize_1647	Comedy	DEEP	Adult Professional	B1581	Woman's Prize	Woman's Prize	22995	0	Comedy	C	Adult Professional	Comedy_Adult Professional	0.688506542082457	70	70	1611	0	> 1602	> 1602	1611 Woman's Prize	17	Woman's Prize|Fletcher John	2551	157	0	0	0
Pedro~Woman's Prize (141)	1	Fletcher John	Fletcher John	Pedro	unknown	5143.24	1611	1647	WomansPrize_1647	Comedy	DEEP	Adult Professional	B1581	Woman's Prize	Woman's Prize	22995	0	Comedy	C	Adult Professional	Comedy_Adult Professional	0.688506542082457	70	70	1611	0	> 1602	> 1602	1611 Woman's Prize	17	Woman's Prize|Fletcher John	2551	157	0	0	0
Maria~Woman's Prize (25)	1	Fletcher John	Fletcher John	Maria	unknown	5143.24	1611	1647	WomansPrize_1647	Comedy	DEEP	Adult Professional	B1581	Woman's Prize	Woman's Prize	22995	0	Comedy	C	Adult Professional	Comedy_Adult Professional	0.688506542082457	70	70	1611	0	> 1602	> 1602	1611 Woman's Prize	17	Woman's Prize|Fletcher John	2551	157	0	0	0
Maria~Woman's Prize (57)	1	Fletcher John	Fletcher John	Maria	unknown	5143.24	1611	1647	WomansPrize_1647	Comedy	DEEP	Adult Professional	B1581	Woman's Prize	Woman's Prize	22995	0	Comedy	C	Adult Professional	Comedy_Adult Professional	0.688506542082457	70	70	1611	0	> 1602	> 1602	1611 Woman's Prize	17	Woman's Prize|Fletcher John	2551	157	0	0	0
Maria~Woman's Prize (60)	1	Fletcher John	Fletcher John	Maria	unknown	5143.24	1611	1647	WomansPrize_1647	Comedy	DEEP	Adult Professional	B1581	Woman's Prize	Woman's Prize	22995	0	Comedy	C	Adult Professional	Comedy_Adult Professional	0.688506542082457	70	70	1611	0	> 1602	> 1602	1611 Woman's Prize	17	Woman's Prize|Fletcher John	2551	157	0	0	0
Maria~Woman's Prize (128)	1	Fletcher John	Fletcher John	Maria	unknown	5143.24	1611	1647	WomansPrize_1647	Comedy	DEEP	Adult Professional	B1581	Woman's Prize	Woman's Prize	22995	0	Comedy	C	Adult Professional	Comedy_Adult Professional	0.688506542082457	70	70	1611	0	> 1602	> 1602	1611 Woman's Prize	17	Woman's Prize|Fletcher John	2551	157	0	0	0
Sophocles~Woman's Prize (39)	1	Fletcher John	Fletcher John	Sophocles	unknown	5143.24	1611	1647	WomansPrize_1647	Comedy	DEEP	Adult Professional	B1581	Woman's Prize	Woman's Prize	22995	0	Comedy	C	Adult Professional	Comedy_Adult Professional	0.688506542082457	70	70	1611	0	> 1602	> 1602	1611 Woman's Prize	17	Woman's Prize|Fletcher John	2551	157	0	0	0
Sophocles~Woman's Prize (93)	1	Fletcher John	Fletcher John	Sophocles	unknown	5143.24	1611	1647	WomansPrize_1647	Comedy	DEEP	Adult Professional	B1581	Woman's Prize	Woman's Prize	22995	0	Comedy	C	Adult Professional	Comedy_Adult Professional	0.688506542082457	70	70	1611	0	> 1602	> 1602	1611 Woman's Prize	17	Woman's Prize|Fletcher John	2551	157	0	0	0
Soto~Women Pleased (11)	1	Fletcher John	Fletcher John	Soto	King's Men	5143.28	1620	1647	WomenPleased_1647	Tragicomedy	DEEP	Adult Professional	B1581	Women Pleased	Women Pleased	20663	0	Tragicomedy	TC	Adult Professional	Tragicomedy_Adult Professional	0.818581302017907	90	90	1620	0	> 1602	> 1602	1620 Women Pleased	17	Women Pleased|Fletcher John	2234	36	0	0	0
Rodope~Women Pleased (1)	1	Fletcher John	Fletcher John	Rodope	King's Men	5143.28	1620	1647	WomenPleased_1647	Tragicomedy	DEEP	Adult Professional	B1581	Women Pleased	Women Pleased	20663	0	Tragicomedy	TC	Adult Professional	Tragicomedy_Adult Professional	0.818581302017907	90	90	1620	0	> 1602	> 1602	1620 Women Pleased	17	Women Pleased|Fletcher John	2234	36	0	0	0
Claudio~Women Pleased (59)	1	Fletcher John	Fletcher John	Claudio	King's Men	5143.28	1620	1647	WomenPleased_1647	Tragicomedy	DEEP	Adult Professional	B1581	Women Pleased	Women Pleased	20663	0	Tragicomedy	TC	Adult Professional	Tragicomedy_Adult Professional	0.818581302017907	90	90	1620	0	> 1602	> 1602	1620 Women Pleased	17	Women Pleased|Fletcher John	2234	36	0	0	0
Silvio~Women Pleased (81)	1	Fletcher John	Fletcher John	Silvio	King's Men	5143.28	1620	1647	WomenPleased_1647	Tragicomedy	DEEP	Adult Professional	B1581	Women Pleased	Women Pleased	20663	0	Tragicomedy	TC	Adult Professional	Tragicomedy_Adult Professional	0.818581302017907	90	90	1620	0	> 1602	> 1602	1620 Women Pleased	17	Women Pleased|Fletcher John	2234	36	0	0	0
Isabella~Women Pleased (46)	1	Fletcher John	Fletcher John	Isabella	King's Men	5143.28	1620	1647	WomenPleased_1647	Tragicomedy	DEEP	Adult Professional	B1581	Women Pleased	Women Pleased	20663	0	Tragicomedy	TC	Adult Professional	Tragicomedy_Adult Professional	0.818581302017907	90	90	1620	0	> 1602	> 1602	1620 Women Pleased	17	Women Pleased|Fletcher John	2234	36	0	0	0
Isabella~Women Pleased (87)	1	Fletcher John	Fletcher John	Isabella	King's Men	5143.28	1620	1647	WomenPleased_1647	Tragicomedy	DEEP	Adult Professional	B1581	Women Pleased	Women Pleased	20663	0	Tragicomedy	TC	Adult Professional	Tragicomedy_Adult Professional	0.818581302017907	90	90	1620	0	> 1602	> 1602	1620 Women Pleased	17	Women Pleased|Fletcher John	2234	36	0	0	0
Isabella~Women Pleased (114)	1	Fletcher John	Fletcher John	Isabella	King's Men	5143.28	1620	1647	WomenPleased_1647	Tragicomedy	DEEP	Adult Professional	B1581	Women Pleased	Women Pleased	20663	0	Tragicomedy	TC	Adult Professional	Tragicomedy_Adult Professional	0.818581302017907	90	90	1620	0	> 1602	> 1602	1620 Women Pleased	17	Women Pleased|Fletcher John	2234	36	0	0	0
1st Sailor~Double Marriage (5)	1	Fletcher John; Massinger Philip	Fletcher John; Massinger Philip	1st Sailor	King's Men	5143.21	1620	1647	DoubleMarriage_SilentReg_1647	Tragedy	DEEP	Adult Professional	B1581	Double Marriage	Double Marriage	23088	0	Tragedy	T	Adult Professional	Tragedy_Adult Professional	0.818581302017907	90	90	1620	0	> 1602	> 1602	1620 Double Marriage	1	Double Marriage|Fletcher John; Massinger Philip	2618	21	0	0	0
Ferrand~Double Marriage (33)	1	Fletcher John; Massinger Philip	Fletcher John; Massinger Philip	Ferrand	King's Men	5143.21	1620	1647	DoubleMarriage_SilentReg_1647	Tragedy	DEEP	Adult Professional	B1581	Double Marriage	Double Marriage	23088	0	Tragedy	T	Adult Professional	Tragedy_Adult Professional	0.818581302017907	90	90	1620	0	> 1602	> 1602	1620 Double Marriage	1	Double Marriage|Fletcher John; Massinger Philip	2618	21	0	0	0
Sailor~Double Marriage (1)	1	Fletcher John; Massinger Philip	Fletcher John; Massinger Philip	Sailor	King's Men	5143.21	1620	1647	DoubleMarriage_SilentReg_1647	Tragedy	DEEP	Adult Professional	B1581	Double Marriage	Double Marriage	23088	0	Tragedy	T	Adult Professional	Tragedy_Adult Professional	0.818581302017907	90	90	1620	0	> 1602	> 1602	1620 Double Marriage	1	Double Marriage|Fletcher John; Massinger Philip	2618	21	0	0	0
Pandulfo~Double Marriage (28)	1	Fletcher John; Massinger Philip	Fletcher John; Massinger Philip	Pandulfo	King's Men	5143.21	1620	1647	DoubleMarriage_SilentReg_1647	Tragedy	DEEP	Adult Professional	B1581	Double Marriage	Double Marriage	23088	0	Tragedy	T	Adult Professional	Tragedy_Adult Professional	0.818581302017907	90	90	1620	0	> 1602	> 1602	1620 Double Marriage	1	Double Marriage|Fletcher John; Massinger Philip	2618	21	0	0	0
Duke of Sesse~Double Marriage (66)	1	Fletcher John; Massinger Philip	Fletcher John; Massinger Philip	Duke of Sesse	King's Men	5143.21	1620	1647	DoubleMarriage_SilentReg_1647	Tragedy	DEEP	Adult Professional	B1581	Double Marriage	Double Marriage	23088	0	Tragedy	T	Adult Professional	Tragedy_Adult Professional	0.818581302017907	90	90	1620	0	> 1602	> 1602	1620 Double Marriage	1	Double Marriage|Fletcher John; Massinger Philip	2618	21	0	0	0
Duke of Sesse~Double Marriage (75)	1	Fletcher John; Massinger Philip	Fletcher John; Massinger Philip	Duke of Sesse	King's Men	5143.21	1620	1647	DoubleMarriage_SilentReg_1647	Tragedy	DEEP	Adult Professional	B1581	Double Marriage	Double Marriage	23088	0	Tragedy	T	Adult Professional	Tragedy_Adult Professional	0.818581302017907	90	90	1620	0	> 1602	> 1602	1620 Double Marriage	1	Double Marriage|Fletcher John; Massinger Philip	2618	21	0	0	0
Doctor~Double Marriage (10)	1	Fletcher John; Massinger Philip	Fletcher John; Massinger Philip	Doctor	King's Men	5143.21	1620	1647	DoubleMarriage_SilentReg_1647	Tragedy	DEEP	Adult Professional	B1581	Double Marriage	Double Marriage	23088	0	Tragedy	T	Adult Professional	Tragedy_Adult Professional	0.818581302017907	90	90	1620	0	> 1602	> 1602	1620 Double Marriage	1	Double Marriage|Fletcher John; Massinger Philip	2618	21	0	0	0
Boy~Double Marriage (1)	1	Fletcher John; Massinger Philip	Fletcher John; Massinger Philip	Boy	King's Men	5143.21	1620	1647	DoubleMarriage_SilentReg_1647	Tragedy	DEEP	Adult Professional	B1581	Double Marriage	Double Marriage	23088	0	Tragedy	T	Adult Professional	Tragedy_Adult Professional	0.818581302017907	90	90	1620	0	> 1602	> 1602	1620 Double Marriage	1	Double Marriage|Fletcher John; Massinger Philip	2618	21	0	0	0
Boy~Double Marriage (13)	1	Fletcher John; Massinger Philip	Fletcher John; Massinger Philip	Boy	King's Men	5143.21	1620	1647	DoubleMarriage_SilentReg_1647	Tragedy	DEEP	Adult Professional	B1581	Double Marriage	Double Marriage	23088	0	Tragedy	T	Adult Professional	Tragedy_Adult Professional	0.818581302017907	90	90	1620	0	> 1602	> 1602	1620 Double Marriage	1	Double Marriage|Fletcher John; Massinger Philip	2618	21	0	0	0
Virolet~Double Marriage (1)	1	Fletcher John; Massinger Philip	Fletcher John; Massinger Philip	Virolet	King's Men	5143.21	1620	1647	DoubleMarriage_SilentReg_1647	Tragedy	DEEP	Adult Professional	B1581	Double Marriage	Double Marriage	23088	0	Tragedy	T	Adult Professional	Tragedy_Adult Professional	0.818581302017907	90	90	1620	0	> 1602	> 1602	1620 Double Marriage	1	Double Marriage|Fletcher John; Massinger Philip	2618	21	0	0	0
Virolet~Double Marriage (56)	1	Fletcher John; Massinger Philip	Fletcher John; Massinger Philip	Virolet	King's Men	5143.21	1620	1647	DoubleMarriage_SilentReg_1647	Tragedy	DEEP	Adult Professional	B1581	Double Marriage	Double Marriage	23088	0	Tragedy	T	Adult Professional	Tragedy_Adult Professional	0.818581302017907	90	90	1620	0	> 1602	> 1602	1620 Double Marriage	1	Double Marriage|Fletcher John; Massinger Philip	2618	21	0	0	0
Virolet~Double Marriage (115)	1	Fletcher John; Massinger Philip	Fletcher John; Massinger Philip	Virolet	King's Men	5143.21	1620	1647	DoubleMarriage_SilentReg_1647	Tragedy	DEEP	Adult Professional	B1581	Double Marriage	Double Marriage	23088	0	Tragedy	T	Adult Professional	Tragedy_Adult Professional	0.818581302017907	90	90	1620	0	> 1602	> 1602	1620 Double Marriage	1	Double Marriage|Fletcher John; Massinger Philip	2618	21	0	0	0
Juliana~Double Marriage (53)	1	Fletcher John; Massinger Philip	Fletcher John; Massinger Philip	Juliana	King's Men	5143.21	1620	1647	DoubleMarriage_SilentReg_1647	Tragedy	DEEP	Adult Professional	B1581	Double Marriage	Double Marriage	23088	0	Tragedy	T	Adult Professional	Tragedy_Adult Professional	0.818581302017907	90	90	1620	0	> 1602	> 1602	1620 Double Marriage	1	Double Marriage|Fletcher John; Massinger Philip	2618	21	0	0	0
Juliana~Double Marriage (103)	1	Fletcher John; Massinger Philip	Fletcher John; Massinger Philip	Juliana	King's Men	5143.21	1620	1647	DoubleMarriage_SilentReg_1647	Tragedy	DEEP	Adult Professional	B1581	Double Marriage	Double Marriage	23088	0	Tragedy	T	Adult Professional	Tragedy_Adult Professional	0.818581302017907	90	90	1620	0	> 1602	> 1602	1620 Double Marriage	1	Double Marriage|Fletcher John; Massinger Philip	2618	21	0	0	0
Juliana~Double Marriage (107)	1	Fletcher John; Massinger Philip	Fletcher John; Massinger Philip	Juliana	King's Men	5143.21	1620	1647	DoubleMarriage_SilentReg_1647	Tragedy	DEEP	Adult Professional	B1581	Double Marriage	Double Marriage	23088	0	Tragedy	T	Adult Professional	Tragedy_Adult Professional	0.818581302017907	90	90	1620	0	> 1602	> 1602	1620 Double Marriage	1	Double Marriage|Fletcher John; Massinger Philip	2618	21	0	0	0
combined voice~'Tis Pity She's a Whore (2)	1	Ford John	Ford John	combined voice	Queen Henrietta Maria's Men	823	1632	1633	TisPity_SilentReg_1633	Tragedy	DEEP	Adult Professional	11165	'Tis Pity She's a Whore	'Tis Pity She's a Whore	19222	0	Tragedy	T	Adult Professional	Tragedy_Adult Professional	0.929831990101013	100	100	1632	0	> 1602	> 1602	1632 'Tis Pity She's a Whore	7	'Tis Pity She's a Whore|Ford John	1574	693	0	0	0
Giovanni~'Tis Pity She's a Whore (23)	1	Ford John	Ford John	Giovanni	Queen Henrietta Maria's Men	823	1632	1633	TisPity_SilentReg_1633	Tragedy	DEEP	Adult Professional	11165	'Tis Pity She's a Whore	'Tis Pity She's a Whore	19222	0	Tragedy	T	Adult Professional	Tragedy_Adult Professional	0.929831990101013	100	100	1632	0	> 1602	> 1602	1632 'Tis Pity She's a Whore	7	'Tis Pity She's a Whore|Ford John	1574	693	0	0	0
Giovanni~'Tis Pity She's a Whore (45)	1	Ford John	Ford John	Giovanni	Queen Henrietta Maria's Men	823	1632	1633	TisPity_SilentReg_1633	Tragedy	DEEP	Adult Professional	11165	'Tis Pity She's a Whore	'Tis Pity She's a Whore	19222	0	Tragedy	T	Adult Professional	Tragedy_Adult Professional	0.929831990101013	100	100	1632	0	> 1602	> 1602	1632 'Tis Pity She's a Whore	7	'Tis Pity She's a Whore|Ford John	1574	693	0	0	0
Giovanni~'Tis Pity She's a Whore (46)	1	Ford John	Ford John	Giovanni	Queen Henrietta Maria's Men	823	1632	1633	TisPity_SilentReg_1633	Tragedy	DEEP	Adult Professional	11165	'Tis Pity She's a Whore	'Tis Pity She's a Whore	19222	0	Tragedy	T	Adult Professional	Tragedy_Adult Professional	0.929831990101013	100	100	1632	0	> 1602	> 1602	1632 'Tis Pity She's a Whore	7	'Tis Pity She's a Whore|Ford John	1574	693	0	0	0
Giovanni~'Tis Pity She's a Whore (109)	1	Ford John	Ford John	Giovanni	Queen Henrietta Maria's Men	823	1632	1633	TisPity_SilentReg_1633	Tragedy	DEEP	Adult Professional	11165	'Tis Pity She's a Whore	'Tis Pity She's a Whore	19222	0	Tragedy	T	Adult Professional	Tragedy_Adult Professional	0.929831990101013	100	100	1632	0	> 1602	> 1602	1632 'Tis Pity She's a Whore	7	'Tis Pity She's a Whore|Ford John	1574	693	0	0	0
Grimaldi~'Tis Pity She's a Whore (18)	1	Ford John	Ford John	Grimaldi	Queen Henrietta Maria's Men	823	1632	1633	TisPity_SilentReg_1633	Tragedy	DEEP	Adult Professional	11165	'Tis Pity She's a Whore	'Tis Pity She's a Whore	19222	0	Tragedy	T	Adult Professional	Tragedy_Adult Professional	0.929831990101013	100	100	1632	0	> 1602	> 1602	1632 'Tis Pity She's a Whore	7	'Tis Pity She's a Whore|Ford John	1574	693	0	0	0
Putana~'Tis Pity She's a Whore (7)	1	Ford John	Ford John	Putana	Queen Henrietta Maria's Men	823	1632	1633	TisPity_SilentReg_1633	Tragedy	DEEP	Adult Professional	11165	'Tis Pity She's a Whore	'Tis Pity She's a Whore	19222	0	Tragedy	T	Adult Professional	Tragedy_Adult Professional	0.929831990101013	100	100	1632	0	> 1602	> 1602	1632 'Tis Pity She's a Whore	7	'Tis Pity She's a Whore|Ford John	1574	693	0	0	0
Donado~'Tis Pity She's a Whore (18)	1	Ford John	Ford John	Donado	Queen Henrietta Maria's Men	823	1632	1633	TisPity_SilentReg_1633	Tragedy	DEEP	Adult Professional	11165	'Tis Pity She's a Whore	'Tis Pity She's a Whore	19222	0	Tragedy	T	Adult Professional	Tragedy_Adult Professional	0.929831990101013	100	100	1632	0	> 1602	> 1602	1632 'Tis Pity She's a Whore	7	'Tis Pity She's a Whore|Ford John	1574	693	0	0	0
Hippolitta~'Tis Pity She's a Whore (11)	1	Ford John	Ford John	Hippolitta	Queen Henrietta Maria's Men	823	1632	1633	TisPity_SilentReg_1633	Tragedy	DEEP	Adult Professional	11165	'Tis Pity She's a Whore	'Tis Pity She's a Whore	19222	0	Tragedy	T	Adult Professional	Tragedy_Adult Professional	0.929831990101013	100	100	1632	0	> 1602	> 1602	1632 'Tis Pity She's a Whore	7	'Tis Pity She's a Whore|Ford John	1574	693	0	0	0
Hippolitta~'Tis Pity She's a Whore (22)	1	Ford John	Ford John	Hippolitta	Queen Henrietta Maria's Men	823	1632	1633	TisPity_SilentReg_1633	Tragedy	DEEP	Adult Professional	11165	'Tis Pity She's a Whore	'Tis Pity She's a Whore	19222	0	Tragedy	T	Adult Professional	Tragedy_Adult Professional	0.929831990101013	100	100	1632	0	> 1602	> 1602	1632 'Tis Pity She's a Whore	7	'Tis Pity She's a Whore|Ford John	1574	693	0	0	0
Hippolitta~'Tis Pity She's a Whore (31)	1	Ford John	Ford John	Hippolitta	Queen Henrietta Maria's Men	823	1632	1633	TisPity_SilentReg_1633	Tragedy	DEEP	Adult Professional	11165	'Tis Pity She's a Whore	'Tis Pity She's a Whore	19222	0	Tragedy	T	Adult Professional	Tragedy_Adult Professional	0.929831990101013	100	100	1632	0	> 1602	> 1602	1632 'Tis Pity She's a Whore	7	'Tis Pity She's a Whore|Ford John	1574	693	0	0	0
Hippolitta~'Tis Pity She's a Whore (32)	1	Ford John	Ford John	Hippolitta	Queen Henrietta Maria's Men	823	1632	1633	TisPity_SilentReg_1633	Tragedy	DEEP	Adult Professional	11165	'Tis Pity She's a Whore	'Tis Pity She's a Whore	19222	0	Tragedy	T	Adult Professional	Tragedy_Adult Professional	0.929831990101013	100	100	1632	0	> 1602	> 1602	1632 'Tis Pity She's a Whore	7	'Tis Pity She's a Whore|Ford John	1574	693	0	0	0
Hippolitta~'Tis Pity She's a Whore (33)	1	Ford John	Ford John	Hippolitta	Queen Henrietta Maria's Men	823	1632	1633	TisPity_SilentReg_1633	Tragedy	DEEP	Adult Professional	11165	'Tis Pity She's a Whore	'Tis Pity She's a Whore	19222	0	Tragedy	T	Adult Professional	Tragedy_Adult Professional	0.929831990101013	100	100	1632	0	> 1602	> 1602	1632 'Tis Pity She's a Whore	7	'Tis Pity She's a Whore|Ford John	1574	693	0	0	0
Philotis~'Tis Pity She's a Whore (6)	1	Ford John	Ford John	Philotis	Queen Henrietta Maria's Men	823	1632	1633	TisPity_SilentReg_1633	Tragedy	DEEP	Adult Professional	11165	'Tis Pity She's a Whore	'Tis Pity She's a Whore	19222	0	Tragedy	T	Adult Professional	Tragedy_Adult Professional	0.929831990101013	100	100	1632	0	> 1602	> 1602	1632 'Tis Pity She's a Whore	7	'Tis Pity She's a Whore|Ford John	1574	693	0	0	0
Philotis~'Tis Pity She's a Whore (7)	1	Ford John	Ford John	Philotis	Queen Henrietta Maria's Men	823	1632	1633	TisPity_SilentReg_1633	Tragedy	DEEP	Adult Professional	11165	'Tis Pity She's a Whore	'Tis Pity She's a Whore	19222	0	Tragedy	T	Adult Professional	Tragedy_Adult Professional	0.929831990101013	100	100	1632	0	> 1602	> 1602	1632 'Tis Pity She's a Whore	7	'Tis Pity She's a Whore|Ford John	1574	693	0	0	0
Philotis~'Tis Pity She's a Whore (8)	1	Ford John	Ford John	Philotis	Queen Henrietta Maria's Men	823	1632	1633	TisPity_SilentReg_1633	Tragedy	DEEP	Adult Professional	11165	'Tis Pity She's a Whore	'Tis Pity She's a Whore	19222	0	Tragedy	T	Adult Professional	Tragedy_Adult Professional	0.929831990101013	100	100	1632	0	> 1602	> 1602	1632 'Tis Pity She's a Whore	7	'Tis Pity She's a Whore|Ford John	1574	693	0	0	0
Annabella~'Tis Pity She's a Whore (8)	1	Ford John	Ford John	Annabella	Queen Henrietta Maria's Men	823	1632	1633	TisPity_SilentReg_1633	Tragedy	DEEP	Adult Professional	11165	'Tis Pity She's a Whore	'Tis Pity She's a Whore	19222	0	Tragedy	T	Adult Professional	Tragedy_Adult Professional	0.929831990101013	100	100	1632	0	> 1602	> 1602	1632 'Tis Pity She's a Whore	7	'Tis Pity She's a Whore|Ford John	1574	693	0	0	0
Annabella~'Tis Pity She's a Whore (10)	1	Ford John	Ford John	Annabella	Queen Henrietta Maria's Men	823	1632	1633	TisPity_SilentReg_1633	Tragedy	DEEP	Adult Professional	11165	'Tis Pity She's a Whore	'Tis Pity She's a Whore	19222	0	Tragedy	T	Adult Professional	Tragedy_Adult Professional	0.929831990101013	100	100	1632	0	> 1602	> 1602	1632 'Tis Pity She's a Whore	7	'Tis Pity She's a Whore|Ford John	1574	693	0	0	0
Annabella~'Tis Pity She's a Whore (15)	1	Ford John	Ford John	Annabella	Queen Henrietta Maria's Men	823	1632	1633	TisPity_SilentReg_1633	Tragedy	DEEP	Adult Professional	11165	'Tis Pity She's a Whore	'Tis Pity She's a Whore	19222	0	Tragedy	T	Adult Professional	Tragedy_Adult Professional	0.929831990101013	100	100	1632	0	> 1602	> 1602	1632 'Tis Pity She's a Whore	7	'Tis Pity She's a Whore|Ford John	1574	693	0	0	0
Annabella~'Tis Pity She's a Whore (26)	1	Ford John	Ford John	Annabella	Queen Henrietta Maria's Men	823	1632	1633	TisPity_SilentReg_1633	Tragedy	DEEP	Adult Professional	11165	'Tis Pity She's a Whore	'Tis Pity She's a Whore	19222	0	Tragedy	T	Adult Professional	Tragedy_Adult Professional	0.929831990101013	100	100	1632	0	> 1602	> 1602	1632 'Tis Pity She's a Whore	7	'Tis Pity She's a Whore|Ford John	1574	693	0	0	0
Annabella~'Tis Pity She's a Whore (55)	1	Ford John	Ford John	Annabella	Queen Henrietta Maria's Men	823	1632	1633	TisPity_SilentReg_1633	Tragedy	DEEP	Adult Professional	11165	'Tis Pity She's a Whore	'Tis Pity She's a Whore	19222	0	Tragedy	T	Adult Professional	Tragedy_Adult Professional	0.929831990101013	100	100	1632	0	> 1602	> 1602	1632 'Tis Pity She's a Whore	7	'Tis Pity She's a Whore|Ford John	1574	693	0	0	0
Annabella~'Tis Pity She's a Whore (78)	1	Ford John	Ford John	Annabella	Queen Henrietta Maria's Men	823	1632	1633	TisPity_SilentReg_1633	Tragedy	DEEP	Adult Professional	11165	'Tis Pity She's a Whore	'Tis Pity She's a Whore	19222	0	Tragedy	T	Adult Professional	Tragedy_Adult Professional	0.929831990101013	100	100	1632	0	> 1602	> 1602	1632 'Tis Pity She's a Whore	7	'Tis Pity She's a Whore|Ford John	1574	693	0	0	0
Soranzo~'Tis Pity She's a Whore (15)	1	Ford John	Ford John	Soranzo	Queen Henrietta Maria's Men	823	1632	1633	TisPity_SilentReg_1633	Tragedy	DEEP	Adult Professional	11165	'Tis Pity She's a Whore	'Tis Pity She's a Whore	19222	0	Tragedy	T	Adult Professional	Tragedy_Adult Professional	0.929831990101013	100	100	1632	0	> 1602	> 1602	1632 'Tis Pity She's a Whore	7	'Tis Pity She's a Whore|Ford John	1574	693	0	0	0
Soranzo~'Tis Pity She's a Whore (41)	1	Ford John	Ford John	Soranzo	Queen Henrietta Maria's Men	823	1632	1633	TisPity_SilentReg_1633	Tragedy	DEEP	Adult Professional	11165	'Tis Pity She's a Whore	'Tis Pity She's a Whore	19222	0	Tragedy	T	Adult Professional	Tragedy_Adult Professional	0.929831990101013	100	100	1632	0	> 1602	> 1602	1632 'Tis Pity She's a Whore	7	'Tis Pity She's a Whore|Ford John	1574	693	0	0	0
Soranzo~'Tis Pity She's a Whore (43)	1	Ford John	Ford John	Soranzo	Queen Henrietta Maria's Men	823	1632	1633	TisPity_SilentReg_1633	Tragedy	DEEP	Adult Professional	11165	'Tis Pity She's a Whore	'Tis Pity She's a Whore	19222	0	Tragedy	T	Adult Professional	Tragedy_Adult Professional	0.929831990101013	100	100	1632	0	> 1602	> 1602	1632 'Tis Pity She's a Whore	7	'Tis Pity She's a Whore|Ford John	1574	693	0	0	0
Soranzo~'Tis Pity She's a Whore (57)	1	Ford John	Ford John	Soranzo	Queen Henrietta Maria's Men	823	1632	1633	TisPity_SilentReg_1633	Tragedy	DEEP	Adult Professional	11165	'Tis Pity She's a Whore	'Tis Pity She's a Whore	19222	0	Tragedy	T	Adult Professional	Tragedy_Adult Professional	0.929831990101013	100	100	1632	0	> 1602	> 1602	1632 'Tis Pity She's a Whore	7	'Tis Pity She's a Whore|Ford John	1574	693	0	0	0
Soranzo~'Tis Pity She's a Whore (58)	1	Ford John	Ford John	Soranzo	Queen Henrietta Maria's Men	823	1632	1633	TisPity_SilentReg_1633	Tragedy	DEEP	Adult Professional	11165	'Tis Pity She's a Whore	'Tis Pity She's a Whore	19222	0	Tragedy	T	Adult Professional	Tragedy_Adult Professional	0.929831990101013	100	100	1632	0	> 1602	> 1602	1632 'Tis Pity She's a Whore	7	'Tis Pity She's a Whore|Ford John	1574	693	0	0	0
Hemophil~Broken Heart (5)	1	Ford John	Ford John	Hemophil	King's Men	817	1630	1633	BrokenHeart_SilentReg_1633	Tragedy	DEEP	Adult Professional	11156	Broken Heart	Broken Heart	19132	0	Tragedy	T	Adult Professional	Tragedy_Adult Professional	0.898638889280959	90	90	1630	0	> 1602	> 1602	1630 Broken Heart	7	Broken Heart|Ford John	2421	3	0	0	0
Ithocles~Broken Heart (16)	1	Ford John	Ford John	Ithocles	King's Men	817	1630	1633	BrokenHeart_SilentReg_1633	Tragedy	DEEP	Adult Professional	11156	Broken Heart	Broken Heart	19132	0	Tragedy	T	Adult Professional	Tragedy_Adult Professional	0.898638889280959	90	90	1630	0	> 1602	> 1602	1630 Broken Heart	7	Broken Heart|Ford John	2421	3	0	0	0
Ithocles~Broken Heart (39)	1	Ford John	Ford John	Ithocles	King's Men	817	1630	1633	BrokenHeart_SilentReg_1633	Tragedy	DEEP	Adult Professional	11156	Broken Heart	Broken Heart	19132	0	Tragedy	T	Adult Professional	Tragedy_Adult Professional	0.898638889280959	90	90	1630	0	> 1602	> 1602	1630 Broken Heart	7	Broken Heart|Ford John	2421	3	0	0	0
Ithocles~Broken Heart (63)	1	Ford John	Ford John	Ithocles	King's Men	817	1630	1633	BrokenHeart_SilentReg_1633	Tragedy	DEEP	Adult Professional	11156	Broken Heart	Broken Heart	19132	0	Tragedy	T	Adult Professional	Tragedy_Adult Professional	0.898638889280959	90	90	1630	0	> 1602	> 1602	1630 Broken Heart	7	Broken Heart|Ford John	2421	3	0	0	0
Ithocles~Broken Heart (64)	1	Ford John	Ford John	Ithocles	King's Men	817	1630	1633	BrokenHeart_SilentReg_1633	Tragedy	DEEP	Adult Professional	11156	Broken Heart	Broken Heart	19132	0	Tragedy	T	Adult Professional	Tragedy_Adult Professional	0.898638889280959	90	90	1630	0	> 1602	> 1602	1630 Broken Heart	7	Broken Heart|Ford John	2421	3	0	0	0
Ithocles~Broken Heart (69)	1	Ford John	Ford John	Ithocles	King's Men	817	1630	1633	BrokenHeart_SilentReg_1633	Tragedy	DEEP	Adult Professional	11156	Broken Heart	Broken Heart	19132	0	Tragedy	T	Adult Professional	Tragedy_Adult Professional	0.898638889280959	90	90	1630	0	> 1602	> 1602	1630 Broken Heart	7	Broken Heart|Ford John	2421	3	0	0	0
Ithocles~Broken Heart (83)	1	Ford John	Ford John	Ithocles	King's Men	817	1630	1633	BrokenHeart_SilentReg_1633	Tragedy	DEEP	Adult Professional	11156	Broken Heart	Broken Heart	19132	0	Tragedy	T	Adult Professional	Tragedy_Adult Professional	0.898638889280959	90	90	1630	0	> 1602	> 1602	1630 Broken Heart	7	Broken Heart|Ford John	2421	3	0	0	0
Nearchus~Broken Heart (27)	1	Ford John	Ford John	Nearchus	King's Men	817	1630	1633	BrokenHeart_SilentReg_1633	Tragedy	DEEP	Adult Professional	11156	Broken Heart	Broken Heart	19132	0	Tragedy	T	Adult Professional	Tragedy_Adult Professional	0.898638889280959	90	90	1630	0	> 1602	> 1602	1630 Broken Heart	7	Broken Heart|Ford John	2421	3	0	0	0
Euphranea~Broken Heart (1)	1	Ford John	Ford John	Euphranea	King's Men	817	1630	1633	BrokenHeart_SilentReg_1633	Tragedy	DEEP	Adult Professional	11156	Broken Heart	Broken Heart	19132	0	Tragedy	T	Adult Professional	Tragedy_Adult Professional	0.898638889280959	90	90	1630	0	> 1602	> 1602	1630 Broken Heart	7	Broken Heart|Ford John	2421	3	0	0	0
Bassanes~Broken Heart (17)	1	Ford John	Ford John	Bassanes	King's Men	817	1630	1633	BrokenHeart_SilentReg_1633	Tragedy	DEEP	Adult Professional	11156	Broken Heart	Broken Heart	19132	0	Tragedy	T	Adult Professional	Tragedy_Adult Professional	0.898638889280959	90	90	1630	0	> 1602	> 1602	1630 Broken Heart	7	Broken Heart|Ford John	2421	3	0	0	0
Bassanes~Broken Heart (18)	1	Ford John	Ford John	Bassanes	King's Men	817	1630	1633	BrokenHeart_SilentReg_1633	Tragedy	DEEP	Adult Professional	11156	Broken Heart	Broken Heart	19132	0	Tragedy	T	Adult Professional	Tragedy_Adult Professional	0.898638889280959	90	90	1630	0	> 1602	> 1602	1630 Broken Heart	7	Broken Heart|Ford John	2421	3	0	0	0
Orgilus~Broken Heart (10)	1	Ford John	Ford John	Orgilus	King's Men	817	1630	1633	BrokenHeart_SilentReg_1633	Tragedy	DEEP	Adult Professional	11156	Broken Heart	Broken Heart	19132	0	Tragedy	T	Adult Professional	Tragedy_Adult Professional	0.898638889280959	90	90	1630	0	> 1602	> 1602	1630 Broken Heart	7	Broken Heart|Ford John	2421	3	0	0	0
Orgilus~Broken Heart (19)	1	Ford John	Ford John	Orgilus	King's Men	817	1630	1633	BrokenHeart_SilentReg_1633	Tragedy	DEEP	Adult Professional	11156	Broken Heart	Broken Heart	19132	0	Tragedy	T	Adult Professional	Tragedy_Adult Professional	0.898638889280959	90	90	1630	0	> 1602	> 1602	1630 Broken Heart	7	Broken Heart|Ford John	2421	3	0	0	0
Orgilus~Broken Heart (45)	1	Ford John	Ford John	Orgilus	King's Men	817	1630	1633	BrokenHeart_SilentReg_1633	Tragedy	DEEP	Adult Professional	11156	Broken Heart	Broken Heart	19132	0	Tragedy	T	Adult Professional	Tragedy_Adult Professional	0.898638889280959	90	90	1630	0	> 1602	> 1602	1630 Broken Heart	7	Broken Heart|Ford John	2421	3	0	0	0
Penthea~Broken Heart (6)	1	Ford John	Ford John	Penthea	King's Men	817	1630	1633	BrokenHeart_SilentReg_1633	Tragedy	DEEP	Adult Professional	11156	Broken Heart	Broken Heart	19132	0	Tragedy	T	Adult Professional	Tragedy_Adult Professional	0.898638889280959	90	90	1630	0	> 1602	> 1602	1630 Broken Heart	7	Broken Heart|Ford John	2421	3	0	0	0
Christalla~Broken Heart (10)	1	Ford John	Ford John	Christalla	King's Men	817	1630	1633	BrokenHeart_SilentReg_1633	Tragedy	DEEP	Adult Professional	11156	Broken Heart	Broken Heart	19132	0	Tragedy	T	Adult Professional	Tragedy_Adult Professional	0.898638889280959	90	90	1630	0	> 1602	> 1602	1630 Broken Heart	7	Broken Heart|Ford John	2421	3	0	0	0
Christalla~Broken Heart (11)	1	Ford John	Ford John	Christalla	King's Men	817	1630	1633	BrokenHeart_SilentReg_1633	Tragedy	DEEP	Adult Professional	11156	Broken Heart	Broken Heart	19132	0	Tragedy	T	Adult Professional	Tragedy_Adult Professional	0.898638889280959	90	90	1630	0	> 1602	> 1602	1630 Broken Heart	7	Broken Heart|Ford John	2421	3	0	0	0
Philema~Broken Heart (10)	1	Ford John	Ford John	Philema	King's Men	817	1630	1633	BrokenHeart_SilentReg_1633	Tragedy	DEEP	Adult Professional	11156	Broken Heart	Broken Heart	19132	0	Tragedy	T	Adult Professional	Tragedy_Adult Professional	0.898638889280959	90	90	1630	0	> 1602	> 1602	1630 Broken Heart	7	Broken Heart|Ford John	2421	3	0	0	0
Philema~Broken Heart (11)	1	Ford John	Ford John	Philema	King's Men	817	1630	1633	BrokenHeart_SilentReg_1633	Tragedy	DEEP	Adult Professional	11156	Broken Heart	Broken Heart	19132	0	Tragedy	T	Adult Professional	Tragedy_Adult Professional	0.898638889280959	90	90	1630	0	> 1602	> 1602	1630 Broken Heart	7	Broken Heart|Ford John	2421	3	0	0	0
Spadone~Fancies Chaste and Noble (61)	1	Ford John	Ford John	Spadone	Queen Henrietta Maria's Men	5149.06	1635	1638	Fancies_1638	Comedy	DEEP	Adult Professional	11159	Fancies Chaste and Noble	Fancies Chaste and Noble	18265	0	Comedy	C	Adult Professional	Comedy_Adult Professional	0.964506673818026	100	100	1635	0	> 1602	> 1602	1635 Fancies Chaste and Noble	7	Fancies Chaste and Noble|Ford John	1696	490	0	0	0
Spadone~Fancies Chaste and Noble (62)	1	Ford John	Ford John	Spadone	Queen Henrietta Maria's Men	5149.06	1635	1638	Fancies_1638	Comedy	DEEP	Adult Professional	11159	Fancies Chaste and Noble	Fancies Chaste and Noble	18265	0	Comedy	C	Adult Professional	Comedy_Adult Professional	0.964506673818026	100	100	1635	0	> 1602	> 1602	1635 Fancies Chaste and Noble	7	Fancies Chaste and Noble|Ford John	1696	490	0	0	0
Castamela~Fancies Chaste and Noble (17)	1	Ford John	Ford John	Castamela	Queen Henrietta Maria's Men	5149.06	1635	1638	Fancies_1638	Comedy	DEEP	Adult Professional	11159	Fancies Chaste and Noble	Fancies Chaste and Noble	18265	0	Comedy	C	Adult Professional	Comedy_Adult Professional	0.964506673818026	100	100	1635	0	> 1602	> 1602	1635 Fancies Chaste and Noble	7	Fancies Chaste and Noble|Ford John	1696	490	0	0	0
Castamela~Fancies Chaste and Noble (25)	1	Ford John	Ford John	Castamela	Queen Henrietta Maria's Men	5149.06	1635	1638	Fancies_1638	Comedy	DEEP	Adult Professional	11159	Fancies Chaste and Noble	Fancies Chaste and Noble	18265	0	Comedy	C	Adult Professional	Comedy_Adult Professional	0.964506673818026	100	100	1635	0	> 1602	> 1602	1635 Fancies Chaste and Noble	7	Fancies Chaste and Noble|Ford John	1696	490	0	0	0
Castamela~Fancies Chaste and Noble (69)	1	Ford John	Ford John	Castamela	Queen Henrietta Maria's Men	5149.06	1635	1638	Fancies_1638	Comedy	DEEP	Adult Professional	11159	Fancies Chaste and Noble	Fancies Chaste and Noble	18265	0	Comedy	C	Adult Professional	Comedy_Adult Professional	0.964506673818026	100	100	1635	0	> 1602	> 1602	1635 Fancies Chaste and Noble	7	Fancies Chaste and Noble|Ford John	1696	490	0	0	0
Camillo~Fancies Chaste and Noble (1)	1	Ford John	Ford John	Camillo	Queen Henrietta Maria's Men	5149.06	1635	1638	Fancies_1638	Comedy	DEEP	Adult Professional	11159	Fancies Chaste and Noble	Fancies Chaste and Noble	18265	0	Comedy	C	Adult Professional	Comedy_Adult Professional	0.964506673818026	100	100	1635	0	> 1602	> 1602	1635 Fancies Chaste and Noble	7	Fancies Chaste and Noble|Ford John	1696	490	0	0	0
TroyloSavelli~Fancies Chaste and Noble (70)	1	Ford John	Ford John	TroyloSavelli	Queen Henrietta Maria's Men	5149.06	1635	1638	Fancies_1638	Comedy	DEEP	Adult Professional	11159	Fancies Chaste and Noble	Fancies Chaste and Noble	18265	0	Comedy	C	Adult Professional	Comedy_Adult Professional	0.964506673818026	100	100	1635	0	> 1602	> 1602	1635 Fancies Chaste and Noble	7	Fancies Chaste and Noble|Ford John	1696	490	0	0	0
Morosa~Fancies Chaste and Noble (7)	1	Ford John	Ford John	Morosa	Queen Henrietta Maria's Men	5149.06	1635	1638	Fancies_1638	Comedy	DEEP	Adult Professional	11159	Fancies Chaste and Noble	Fancies Chaste and Noble	18265	0	Comedy	C	Adult Professional	Comedy_Adult Professional	0.964506673818026	100	100	1635	0	> 1602	> 1602	1635 Fancies Chaste and Noble	7	Fancies Chaste and Noble|Ford John	1696	490	0	0	0
Morosa~Fancies Chaste and Noble (27)	1	Ford John	Ford John	Morosa	Queen Henrietta Maria's Men	5149.06	1635	1638	Fancies_1638	Comedy	DEEP	Adult Professional	11159	Fancies Chaste and Noble	Fancies Chaste and Noble	18265	0	Comedy	C	Adult Professional	Comedy_Adult Professional	0.964506673818026	100	100	1635	0	> 1602	> 1602	1635 Fancies Chaste and Noble	7	Fancies Chaste and Noble|Ford John	1696	490	0	0	0
Morosa~Fancies Chaste and Noble (28)	1	Ford John	Ford John	Morosa	Queen Henrietta Maria's Men	5149.06	1635	1638	Fancies_1638	Comedy	DEEP	Adult Professional	11159	Fancies Chaste and Noble	Fancies Chaste and Noble	18265	0	Comedy	C	Adult Professional	Comedy_Adult Professional	0.964506673818026	100	100	1635	0	> 1602	> 1602	1635 Fancies Chaste and Noble	7	Fancies Chaste and Noble|Ford John	1696	490	0	0	0
Livio~Fancies Chaste and Noble (41)	1	Ford John	Ford John	Livio	Queen Henrietta Maria's Men	5149.06	1635	1638	Fancies_1638	Comedy	DEEP	Adult Professional	11159	Fancies Chaste and Noble	Fancies Chaste and Noble	18265	0	Comedy	C	Adult Professional	Comedy_Adult Professional	0.964506673818026	100	100	1635	0	> 1602	> 1602	1635 Fancies Chaste and Noble	7	Fancies Chaste and Noble|Ford John	1696	490	0	0	0
Romanello~Fancies Chaste and Noble (35)	1	Ford John	Ford John	Romanello	Queen Henrietta Maria's Men	5149.06	1635	1638	Fancies_1638	Comedy	DEEP	Adult Professional	11159	Fancies Chaste and Noble	Fancies Chaste and Noble	18265	0	Comedy	C	Adult Professional	Comedy_Adult Professional	0.964506673818026	100	100	1635	0	> 1602	> 1602	1635 Fancies Chaste and Noble	7	Fancies Chaste and Noble|Ford John	1696	490	0	0	0
Romanello~Fancies Chaste and Noble (36)	1	Ford John	Ford John	Romanello	Queen Henrietta Maria's Men	5149.06	1635	1638	Fancies_1638	Comedy	DEEP	Adult Professional	11159	Fancies Chaste and Noble	Fancies Chaste and Noble	18265	0	Comedy	C	Adult Professional	Comedy_Adult Professional	0.964506673818026	100	100	1635	0	> 1602	> 1602	1635 Fancies Chaste and Noble	7	Fancies Chaste and Noble|Ford John	1696	490	0	0	0
Romanello~Fancies Chaste and Noble (67)	1	Ford John	Ford John	Romanello	Queen Henrietta Maria's Men	5149.06	1635	1638	Fancies_1638	Comedy	DEEP	Adult Professional	11159	Fancies Chaste and Noble	Fancies Chaste and Noble	18265	0	Comedy	C	Adult Professional	Comedy_Adult Professional	0.964506673818026	100	100	1635	0	> 1602	> 1602	1635 Fancies Chaste and Noble	7	Fancies Chaste and Noble|Ford John	1696	490	0	0	0
Combined Voice/Ambo/Omnes~Lady's Trial (1)	1	Ford John	Ford John	Combined Voice/Ambo/Omnes	Beeston's Boys	918	1638	1639	LadiesTrial_1639	Comedy	DEEP	Boys Professional	11161	Lady's Trial	Lady's Trial	17112	0	Comedy	C	Boys Professional	Comedy_Boys Professional	0.978489463506895	100	100	1638	0	> 1602	> 1602	1638 Lady's Trial	7	Lady's Trial|Ford John	NA	NA	0	0	0
Combined Voice/Ambo/Omnes~Lady's Trial (3)	1	Ford John	Ford John	Combined Voice/Ambo/Omnes	Beeston's Boys	918	1638	1639	LadiesTrial_1639	Comedy	DEEP	Boys Professional	11161	Lady's Trial	Lady's Trial	17112	0	Comedy	C	Boys Professional	Comedy_Boys Professional	0.978489463506895	100	100	1638	0	> 1602	> 1602	1638 Lady's Trial	7	Lady's Trial|Ford John	NA	NA	0	0	0
Castanna~Lady's Trial (23)	1	Ford John	Ford John	Castanna	Beeston's Boys	918	1638	1639	LadiesTrial_1639	Comedy	DEEP	Boys Professional	11161	Lady's Trial	Lady's Trial	17112	0	Comedy	C	Boys Professional	Comedy_Boys Professional	0.978489463506895	100	100	1638	0	> 1602	> 1602	1638 Lady's Trial	7	Lady's Trial|Ford John	NA	NA	0	0	0
Malfato~Lady's Trial (3)	1	Ford John	Ford John	Malfato	Beeston's Boys	918	1638	1639	LadiesTrial_1639	Comedy	DEEP	Boys Professional	11161	Lady's Trial	Lady's Trial	17112	0	Comedy	C	Boys Professional	Comedy_Boys Professional	0.978489463506895	100	100	1638	0	> 1602	> 1602	1638 Lady's Trial	7	Lady's Trial|Ford John	NA	NA	0	0	0
Malfato~Lady's Trial (30)	1	Ford John	Ford John	Malfato	Beeston's Boys	918	1638	1639	LadiesTrial_1639	Comedy	DEEP	Boys Professional	11161	Lady's Trial	Lady's Trial	17112	0	Comedy	C	Boys Professional	Comedy_Boys Professional	0.978489463506895	100	100	1638	0	> 1602	> 1602	1638 Lady's Trial	7	Lady's Trial|Ford John	NA	NA	0	0	0
Levidolche~Lady's Trial (19)	1	Ford John	Ford John	Levidolche	Beeston's Boys	918	1638	1639	LadiesTrial_1639	Comedy	DEEP	Boys Professional	11161	Lady's Trial	Lady's Trial	17112	0	Comedy	C	Boys Professional	Comedy_Boys Professional	0.978489463506895	100	100	1638	0	> 1602	> 1602	1638 Lady's Trial	7	Lady's Trial|Ford John	NA	NA	0	0	0
Levidolche~Lady's Trial (22)	1	Ford John	Ford John	Levidolche	Beeston's Boys	918	1638	1639	LadiesTrial_1639	Comedy	DEEP	Boys Professional	11161	Lady's Trial	Lady's Trial	17112	0	Comedy	C	Boys Professional	Comedy_Boys Professional	0.978489463506895	100	100	1638	0	> 1602	> 1602	1638 Lady's Trial	7	Lady's Trial|Ford John	NA	NA	0	0	0
Martino~Lady's Trial (17)	1	Ford John	Ford John	Martino	Beeston's Boys	918	1638	1639	LadiesTrial_1639	Comedy	DEEP	Boys Professional	11161	Lady's Trial	Lady's Trial	17112	0	Comedy	C	Boys Professional	Comedy_Boys Professional	0.978489463506895	100	100	1638	0	> 1602	> 1602	1638 Lady's Trial	7	Lady's Trial|Ford John	NA	NA	0	0	0
Aurelio~Lady's Trial (4)	1	Ford John	Ford John	Aurelio	Beeston's Boys	918	1638	1639	LadiesTrial_1639	Comedy	DEEP	Boys Professional	11161	Lady's Trial	Lady's Trial	17112	0	Comedy	C	Boys Professional	Comedy_Boys Professional	0.978489463506895	100	100	1638	0	> 1602	> 1602	1638 Lady's Trial	7	Lady's Trial|Ford John	NA	NA	0	0	0
Spinella~Lady's Trial (25)	1	Ford John	Ford John	Spinella	Beeston's Boys	918	1638	1639	LadiesTrial_1639	Comedy	DEEP	Boys Professional	11161	Lady's Trial	Lady's Trial	17112	0	Comedy	C	Boys Professional	Comedy_Boys Professional	0.978489463506895	100	100	1638	0	> 1602	> 1602	1638 Lady's Trial	7	Lady's Trial|Ford John	NA	NA	0	0	0
Auria~Lady's Trial (60)	1	Ford John	Ford John	Auria	Beeston's Boys	918	1638	1639	LadiesTrial_1639	Comedy	DEEP	Boys Professional	11161	Lady's Trial	Lady's Trial	17112	0	Comedy	C	Boys Professional	Comedy_Boys Professional	0.978489463506895	100	100	1638	0	> 1602	> 1602	1638 Lady's Trial	7	Lady's Trial|Ford John	NA	NA	0	0	0
Auria~Lady's Trial (73)	1	Ford John	Ford John	Auria	Beeston's Boys	918	1638	1639	LadiesTrial_1639	Comedy	DEEP	Boys Professional	11161	Lady's Trial	Lady's Trial	17112	0	Comedy	C	Boys Professional	Comedy_Boys Professional	0.978489463506895	100	100	1638	0	> 1602	> 1602	1638 Lady's Trial	7	Lady's Trial|Ford John	NA	NA	0	0	0
Fulgoso~Lady's Trial (44)	1	Ford John	Ford John	Fulgoso	Beeston's Boys	918	1638	1639	LadiesTrial_1639	Comedy	DEEP	Boys Professional	11161	Lady's Trial	Lady's Trial	17112	0	Comedy	C	Boys Professional	Comedy_Boys Professional	0.978489463506895	100	100	1638	0	> 1602	> 1602	1638 Lady's Trial	7	Lady's Trial|Ford John	NA	NA	0	0	0
Fulgoso~Lady's Trial (56)	1	Ford John	Ford John	Fulgoso	Beeston's Boys	918	1638	1639	LadiesTrial_1639	Comedy	DEEP	Boys Professional	11161	Lady's Trial	Lady's Trial	17112	0	Comedy	C	Boys Professional	Comedy_Boys Professional	0.978489463506895	100	100	1638	0	> 1602	> 1602	1638 Lady's Trial	7	Lady's Trial|Ford John	NA	NA	0	0	0
Benatzi~Lady's Trial (17)	1	Ford John	Ford John	Benatzi	Beeston's Boys	918	1638	1639	LadiesTrial_1639	Comedy	DEEP	Boys Professional	11161	Lady's Trial	Lady's Trial	17112	0	Comedy	C	Boys Professional	Comedy_Boys Professional	0.978489463506895	100	100	1638	0	> 1602	> 1602	1638 Lady's Trial	7	Lady's Trial|Ford John	NA	NA	0	0	0
Benatzi~Lady's Trial (18)	1	Ford John	Ford John	Benatzi	Beeston's Boys	918	1638	1639	LadiesTrial_1639	Comedy	DEEP	Boys Professional	11161	Lady's Trial	Lady's Trial	17112	0	Comedy	C	Boys Professional	Comedy_Boys Professional	0.978489463506895	100	100	1638	0	> 1602	> 1602	1638 Lady's Trial	7	Lady's Trial|Ford John	NA	NA	0	0	0
Benatzi~Lady's Trial (27)	1	Ford John	Ford John	Benatzi	Beeston's Boys	918	1638	1639	LadiesTrial_1639	Comedy	DEEP	Boys Professional	11161	Lady's Trial	Lady's Trial	17112	0	Comedy	C	Boys Professional	Comedy_Boys Professional	0.978489463506895	100	100	1638	0	> 1602	> 1602	1638 Lady's Trial	7	Lady's Trial|Ford John	NA	NA	0	0	0
[truncated: 211,508 more rows]
