# Supplementary material for: Changes in the length of speeches in the plays of William Shakespeare and his contemporaries: A mixed models approach
Source: PLoS One. 2023 Apr 21;18(4):e0282716. doi: 10.1371/journal.pone.0282716 (PMC10121026; doi:10.1371/journal.pone.0282716)
Supplement: S5 File — (TXT) [file pone.0282716.s005.txt]

TextTitle	length_mean	length_sd	length_n	length_median	f_period3	Author	Company_of_First_Production	genre	Genre	Genre_s	PlayType	Genre_PlayType	Date	fDate1	fDate	Shakespeare	Date.pctl	Date.pctl10	n_plays_author	Title	se	w	mode	freq	writer	W&R verse lines	W&R prose lines	verse_lines	prose_lines	verse_prop	verse_grp	words_gt30	words_total	words_gt30_pct	speeches_gt30	speeches_total	speeches_gt30_pct	words_3_6	words_3_10	words_3_6_pct	mode_runif	Date_runif	PlayType2	Author2
'Tis Pity She's a Whore	21.4053452115813	26.9005032080468	898	11	> 1602	Ford John	Queen Henrietta Maria's Men	Tragedy	Tragedy	T	Adult Professional	Tragedy_Adult Professional	1632	1632	100	0	0.929831990101013	100	7	'Tis Pity She's a Whore	0.897681418807785	1.24095355765574	4	75	Other	1574	693	1574	693	0.694309660344067	0.30 to < 0.70	12001	19222	62.4336697534075	196	898	21.826280623608	246	378	65.0793650793651	4.39894057170022	1632.10621334636	Adult Professional	Ford John
1 Edward the Fourth	28.4968632371393	31.8496633889207	797	17	1597-1602	Heywood Thomas	Derby's (Strange's) Men	History	History	H	Adult Professional	History_Adult Professional	1599	1599	40	0	0.308496473721106	40	12	1 Edward the Fourth	1.12817295918282	0.78568530042856	9	46	Other	2038	753	2038	753	0.730204227875313	0.70 to 0.90	15141	22712	66.6651990137372	234	797	29.3601003764115	87	243	35.8024691358025	9.07339122961275	1599.18084905657	Adult Professional	Heywood Thomas
1 Fair Maid of the West	16.9585253456221	16.4102011663829	868	12	> 1602	Heywood Thomas	Queen Henrietta Maria's Men	Comedy	Comedy	C	Adult Professional	Comedy_Adult Professional	1604	1604	50	0	0.452930410685637	50	12	1 Fair Maid of the West	0.556998521456348	3.22323459213408	4	85	Other	1379	454	1379	454	0.752318603382433	0.70 to 0.90	6131	14720	41.6508152173913	128	868	14.7465437788018	230	369	62.3306233062331	4.02193680824712	1604.23058412096	Adult Professional	Heywood Thomas
1 Henry the Fourth	31.0256081946223	48.2268343197833	781	15	1597-1602	Shakespeare William	Lord Chamberlain's (Hunsdon's) Men	History	History	H	Adult Professional	History_Adult Professional	1597	1597	30	1	0.225573637830692	30	28	1 Henry the Fourth	1.72569181084061	0.335794457547406	6	42	Shakespeare	1648	1140	1648	1140	0.591104734576757	0.30 to < 0.70	17673	24231	72.9354958524204	212	781	27.1446862996159	150	289	51.9031141868512	6.02823729475494	1597.19533933286	Adult Professional	Shakespeare William
1 Henry the Sixth	31.1734539969834	36.3121964144918	663	19	< 1597	Shakespeare and others	Derby's (Strange's) Men	History	History	H	Adult Professional	History_Adult Professional	1592	1592	20	0	0.156092534827591	20	3	1 Henry the Sixth	1.41024885133502	0.502815307483249	8	47	Other	2649	27	2649	27	0.989910313901345	>0.90	14391	20668	69.6293787497581	217	663	32.7300150829563	36	188	19.1489361702128	8.09987736179028	1592.17317258427	Adult Professional	Shakespeare and others
1 If You Know Not Me You Know Nobody	21.1362799263352	20.6972516886647	543	16	> 1602	Heywood Thomas	Queen Anne's Men	History	History	H	Adult Professional	History_Adult Professional	1604	1604	50	0	0.452930410685637	50	12	1 If You Know Not Me You Know Nobody	0.888204084797146	1.26757734250255	9	38	Other	1105	322	1105	322	0.774351786965662	0.70 to 0.90	5871	11477	51.1544828788011	110	543	20.2578268876611	108	221	48.868778280543	9.35266064759344	1604.23783352692	Adult Professional	Heywood Thomas
1 Jeronimo	19.1094736842105	25.9074263732156	475	10	> 1602	Uncertain	King's Men	Pseudo-History	Misc	M	Adult Professional	Misc_Adult Professional	1604	1604	50	0	0.452930410685637	50	30	1 Jeronimo	1.18871424682176	0.707693268114129	5	35	Other	1073	106	1073	106	0.910093299406276	>0.90	4947	9077	54.5003855899526	76	475	16	113	203	55.6650246305419	5.18250701692887	1604.09648947226	Adult Professional	Uncertain
1 Selimus	74.3975409836066	113.224756241853	244	41.5	< 1597	Uncertain	Queen Elizabeth's Men	Heroical Romance	Misc	M	Adult Professional	Misc_Adult Professional	1592	1592	20	0	0.156092534827591	20	30	1 Selimus	7.2484722601848	0.0190329907960221	9	13	Other	2343	73	2343	73	0.969784768211921	>0.90	16670	18153	91.8305514240071	145	244	59.4262295081967	10	38	26.3157894736842	9.19844783376902	1592.19125713938	Adult Professional	Uncertain
1 Sir John Oldcastle	23.4508287292818	26.2732421731754	905	15	1597-1602	Wilson et al.	Admiral's (Nottingham's) Men	History	History	H	Adult Professional	History_Adult Professional	1599	1599	40	0	0.308496473721106	40	1	1 Sir John Oldcastle	0.873352121078677	1.31105599675951	4	60	Other	1683	897	1683	897	0.652325581395349	0.30 to < 0.70	12473	21223	58.7711445130283	207	905	22.8729281767956	158	351	45.014245014245	4.10513010201976	1599.16037306073	Adult Professional	Single Play Author
1 Tamburlaine the Great	43.9183673469388	51.3051995230005	392	25.5	< 1597	Marlowe Christopher	Admiral's (Nottingham's) Men	Heroical Romance	Misc	M	Adult Professional	Misc_Adult Professional	1587	1587	10	0	0.0475047871764833	10	6	1 Tamburlaine the Great	2.59130389234589	0.148923524269013	15	25	Other	2221	96	2221	96	0.958567112645663	>0.90	14279	17216	82.9402881040892	179	392	45.6632653061224	27	83	32.5301204819277	15.4949916159967	1587.17721765448	Adult Professional	Marlowe Christopher
1 Two Angry Women of Abingdon	22.3836206896552	38.8252460582894	1160	10	1597-1602	Porter Henry	Admiral's (Nottingham's) Men	Comedy	Comedy	C	Adult Professional	Comedy_Adult Professional	1598	1598	30	0	0.253129895975949	30	1	1 Two Angry Women of Abingdon	1.13994847565305	0.769537088119233	4	94	Other	1887	1083	1887	1083	0.635353535353535	0.30 to < 0.70	16322	25965	62.8615443866744	201	1160	17.3275862068966	279	577	48.3535528596187	4.38432555331383	1598.06646055891	Adult Professional	Single Play Author
2 Edward the Fourth	31.9643328929987	36.3448364815851	757	19	1597-1602	Heywood Thomas	Derby's (Strange's) Men	History	History	H	Adult Professional	History_Adult Professional	1599	1599	40	0	0.308496473721106	40	12	2 Edward the Fourth	1.32097555063698	0.573073651263412	8	51	Other	2880	118	2880	118	0.960640426951301	>0.90	17128	24197	70.7856345827995	246	757	32.4966974900925	97	234	41.4529914529915	8.18777550267987	1599.06302982854	Adult Professional	Heywood Thomas
2 Fair Maid of the West	20.6181061394381	26.1545655063552	961	13	> 1602	Heywood Thomas	Queen Henrietta Maria's Men	Comedy	Comedy	C	Adult Professional	Comedy_Adult Professional	1631	1631	100	0	0.911379600747129	100	12	2 Fair Maid of the West	0.843695661495327	1.40484486471997	4	71	Other	2023	392	2023	392	0.83768115942029	0.70 to 0.90	11047	19814	55.7535076208741	194	961	20.1873048907388	226	350	64.5714285714286	4.03223773394711	1631.17899066175	Adult Professional	Heywood Thomas
2 Henry the Fourth	27.3448275862069	46.2716524100614	899	13	1597-1602	Shakespeare William	Lord Chamberlain's (Hunsdon's) Men	History	History	H	Adult Professional	History_Adult Professional	1597	1597	30	1	0.225573637830692	30	28	2 Henry the Fourth	1.54324601085128	0.419884336559749	6	55	Shakespeare	1567	1488	1567	1488	0.512929623567921	0.30 to < 0.70	16642	24583	67.6971891144287	208	899	23.1368186874305	182	341	53.3724340175953	6.07662492257077	1597.18066672795	Adult Professional	Shakespeare William
2 Henry the Sixth	31.0075471698113	43.7111245735264	795	16	< 1597	Shakespeare and others	Pembroke's Men	History	History	H	Adult Professional	History_Adult Professional	1591	1591	20	0	0.129590161234927	20	3	2 Henry the Sixth	1.55027382912207	0.416086062730055	9	65	Other	2599	497	2599	497	0.839470284237726	0.70 to 0.90	17323	24651	70.2730112368667	228	795	28.6792452830189	87	266	32.7067669172932	9.34205040242523	1591.05327053682	Adult Professional	Shakespeare and others
2 Honest Whore	19.6334991708126	26.3643794432998	1206	10	> 1602	Dekker Thomas	Prince Henry's Men	Comedy	Comedy	C	Adult Professional	Comedy_Adult Professional	1605	1605	50	0	0.492262887737771	50	6	2 Honest Whore	0.759178498703766	1.73505082367909	4	111	Other	1085	1735	1085	1735	0.384751773049645	0.30 to < 0.70	13422	23678	56.6855308725399	224	1206	18.5737976782753	323	571	56.5674255691769	4.40392412198707	1605.03944689292	Adult Professional	Dekker Thomas
2 If You Know Not Me You Know Nobody	27.8035714285714	30.3052530968117	784	18	> 1602	Heywood Thomas	Queen Anne's Men	History	History	H	Adult Professional	History_Adult Professional	1605	1605	50	0	0.492262887737771	50	12	2 If You Know Not Me You Know Nobody	1.08233046774327	0.853650761093082	9	40	Other	1756	798	1756	798	0.687548942834769	0.30 to < 0.70	14599	21798	66.9740343150748	230	784	29.3367346938776	106	246	43.0894308943089	9.06282260280568	1605.18402751931	Adult Professional	Heywood Thomas
2 Tamburlaine the Great	47.6178861788618	54.6168751283016	369	29	< 1597	Marlowe Christopher	Admiral's (Nottingham's) Men	Heroical Romance	Misc	M	Adult Professional	Misc_Adult Professional	1588	1588	10	0	0.0630213552767153	10	6	2 Tamburlaine the Great	2.84324095046237	0.123700845746991	15	15	Other	2254	82	2254	82	0.964897260273973	>0.90	14622	17571	83.2166638210688	177	369	47.9674796747967	26	68	38.2352941176471	15.0876792378258	1588.23477272241	Adult Professional	Marlowe Christopher
2 Troublesome Reign of King John	42.4516129032258	49.1467263055238	558	28	< 1597	Uncertain	Queen Elizabeth's Men	History	History	H	Adult Professional	History_Adult Professional	1591	1591	20	0	0.129590161234927	20	30	2 Troublesome Reign of King John	2.08054682748171	0.231017569253341	16	26	Other	2525	281	2525	281	0.899857448325018	0.70 to 0.90	19455	23688	82.1301925025329	263	558	47.1326164874552	38	117	32.4786324786325	16.0841043201508	1591.08768904721	Adult Professional	Uncertain
3 Henry the Sixth	28.9138991389914	46.0382146488529	813	16	< 1597	Shakespeare and others	Pembroke's Men	History	History	H	Adult Professional	History_Adult Professional	1591	1591	20	0	0.129590161234927	20	3	3 Henry the Sixth	1.61463068106258	0.383577919023596	8	92	Other	2873	28	2873	28	0.990348155808342	>0.90	15656	23507	66.6014378695708	205	813	25.2152521525215	48	324	14.8148148148148	8.40713638928719	1591.17537136649	Adult Professional	Shakespeare and others
Aglaura	32.2575107296137	40.3622068173502	466	19	> 1602	Suckling John	King's Men	Tragedy; Tragicomedy	Misc	M	Adult Professional	Misc_Adult Professional	1637	1637	100	0	0.972344940177937	100	1	Aglaura	1.86974312525402	0.286046152011042	6	24	Other	NA	NA	NA	NA	NA	NA	11364	15032	75.5987227248536	162	466	34.7639484978541	77	132	58.3333333333333	6.22578747128136	1637.14402624132	Adult Professional	Single Play Author
Alchemist	15.9137625516834	24.67619388242	1693	8	> 1602	Jonson Ben	King's Men	Comedy	Comedy	C	Adult Professional	Comedy_Adult Professional	1610	1610	70	0	0.636885018372407	70	17	Alchemist	0.599721605290984	2.78035730174065	4	165	Other	3047	22	3047	22	0.992831541218638	>0.90	13142	26942	48.7788582881746	198	1693	11.6952155936208	543	870	62.4137931034483	4.44652002316434	1610.02012800652	Adult Professional	Jonson Ben
All's Lost by Lust	23.0209497206704	26.6656764728389	716	13	> 1602	Rowley William	Lady Elizabeth's Men;Queen Henrietta Maria's Men	Tragedy	Tragedy	T	Adult Professional	Tragedy_Adult Professional	1619	1619	90	0	0.804861983467186	90	1	All's Lost by Lust	0.996543118388471	1.00694977927084	4	50	Other	1147	947	1147	947	0.547755491881566	0.30 to < 0.70	10329	16483	62.664563489656	173	716	24.1620111731844	162	281	57.6512455516014	4.48938274243847	1619.02961754752	Adult Professional	Single Play Author
All's Well That Ends Well	24.2192796610169	29.5595021373289	944	13	> 1602	Shakespeare William	Lord Chamberlain's (Hunsdon's) Men	Comedy	Comedy	C	Adult Professional	Comedy_Adult Professional	1603	1603	40	1	0.399629258469891	40	28	All's Well That Ends Well	0.962079848098548	1.08038305537981	4	61	Shakespeare	1416	1275	1416	1275	0.526198439241917	0.30 to < 0.70	14920	22863	65.2582775663736	235	944	24.8940677966102	203	377	53.8461538461538	4.15992425812874	1603.02136895579	Adult Professional	Shakespeare William
All Fools	30.1193092621664	54.5666883617415	637	15	1597-1602	Chapman George	Children of the Queen's Revels	Comedy	Comedy	C	Boys Professional	Comedy_Boys Professional	1601	1601	40	0	0.354942671503244	40	13	All Fools	2.16201091011564	0.213936180366811	4	45	Other	1772	478	1772	478	0.787555555555556	0.70 to 0.90	13654	19186	71.1664755550923	170	637	26.6875981161695	138	252	54.7619047619048	4.26390357140917	1601.12766858621	Other	Chapman George
Alphonsus King of Aragon	60.9556451612903	54.2066264267565	248	46.5	< 1597	Greene Robert	unknown	Heroical Romance	Misc	M	Adult Professional	Misc_Adult Professional	1587	1587	10	0	0.0475047871764833	10	4	Alphonsus King of Aragon	3.44212422022498	0.0844008696627144	8	9	Other	1934	1	1934	1	0.999483204134367	>0.90	13924	15117	92.1082225309254	170	248	68.5483870967742	7	28	25	8.32403629703913	1587.12370260368	Adult Professional	Greene Robert
Amends for Ladies	26.4665676077266	29.9154935215128	673	16	> 1602	Field Nathan	Lady Elizabeth's Men; Prince Charles's Men (first)	Comedy	Comedy	C	Adult Professional	Comedy_Adult Professional	1611	1611	70	0	0.688506542082457	70	1	Amends for Ladies	1.15315753137974	0.752008449779216	4	49	Other	1185	934	1185	934	0.559226050023596	0.30 to < 0.70	12067	17812	67.7464630586122	194	673	28.8261515601783	150	228	65.7894736842105	4.48515218158718	1611.06357212248	Adult Professional	Single Play Author
Antiquary	23.1686746987952	22.91416499543	996	16	> 1602	Marmion Shackerley	Queen Henrietta Maria's Men	Comedy	Comedy	C	Adult Professional	Comedy_Adult Professional	1635	1635	100	0	0.964506673818026	100	1	Antiquary	0.726063101906157	1.89692983214748	4	61	Other	1013	1513	1013	1513	0.401029295328583	0.30 to < 0.70	14046	23076	60.8684347373895	264	996	26.5060240963855	193	332	58.1325301204819	4.12624980031978	1635.20265950268	Adult Professional	Single Play Author
Antonio's Revenge	30.1987447698745	40.8513211374206	478	14	1597-1602	Marston John	Children of Paul's (second)	Tragedy	Tragedy	T	Boys Professional	Tragedy_Boys Professional	1600	1600	40	0	0.326530132159005	40	9	Antonio's Revenge	1.86849593747293	0.286428140884215	4	28	Other	1665	277	1665	277	0.857363542739444	0.70 to 0.90	10785	14435	74.7142362313821	135	478	28.2426778242678	85	167	50.8982035928144	4.3026922668796	1600.16963514889	Other	Marston John
Antonio and Mellida	26.7574074074074	34.1456343045499	540	15	1597-1602	Marston John	Children of Paul's (second)	Tragicomedy	Tragicomedy	TC	Boys Professional	Tragicomedy_Boys Professional	1599	1599	40	0	0.308496473721106	40	9	Antonio and Mellida	1.46939414452456	0.463151836289721	4	31	Other	1093	768	1093	768	0.587318645889307	0.30 to < 0.70	9964	14449	68.9597896048169	150	540	27.7777777777778	102	190	53.6842105263158	4.25381680263672	1599.05490070657	Other	Marston John
Antonius	75.5473684210526	149.926350061534	190	10.5	< 1597	Sidney Mary	n/a	Tragedy	Tragedy	T	Misc	Tragedy_Misc	1590	1590	10	0	0.0979924440241453	10	1	Antonius	10.8768006235323	0.0084527429933365	9	23	Other	2000	0	2000	0	1	>0.90	13265	14354	92.4132645952348	69	190	36.3157894736842	25	88	28.4090909090909	9.37575293297414	1590.2397557181	Other	Single Play Author
Antony and Cleopatra	20.4974489795918	25.9764212618263	1176	10	> 1602	Shakespeare William	King's Men	Tragedy	Tragedy	T	Adult Professional	Tragedy_Adult Professional	1606	1606	60	1	0.542623513858111	60	28	Antony and Cleopatra	0.757487826607839	1.7428045472565	4	122	Shakespeare	2667	342	2667	342	0.886340977068794	0.70 to 0.90	14934	24105	61.9539514623522	242	1176	20.578231292517	359	520	69.0384615384615	4.10796457703691	1606.02008509939	Adult Professional	Shakespeare William
Appius and Virginia	53.796511627907	68.4383821514126	172	33.5	< 1597	Uncertain	n/a	Classical Moral	Misc	M	Misc	Misc_Misc	1564	1564	10	0	0.0175208306868598	10	30	Appius and Virginia	5.21837771698343	0.0367222242132008	9	8	Other	969	0	969	0	1	>0.90	8069	9253	87.2041500054037	91	172	52.9069767441861	5	28	17.8571428571429	9.27780729555525	1564.24992311787	Other	Uncertain
Arden of Faversham	25.0719696969697	31.3275767356902	792	16	< 1597	Uncertain	unknown	Tragedy	Tragedy	T	Adult Professional	Tragedy_Adult Professional	1591	1591	20	0	0.129590161234927	20	30	Arden of Faversham	1.11317696695575	0.806996361635137	8	81	Other	1993	464	1993	464	0.811151811151811	0.70 to 0.90	12121	19857	61.0414463413406	186	792	23.4848484848485	66	305	21.6393442622951	8.49526419746689	1591.06503949797	Adult Professional	Uncertain
Arraignment of Paris	30.7354651162791	44.2522891412826	344	17.5	< 1597	Peele George	Children of the Chapel (first)	Classical Legend (Pastoral)	Misc	M	Boys Professional	Misc_Boys Professional	1581	1581	10	0	0.0248321547704743	10	5	Arraignment of Paris	2.38592352935245	0.17566569562578	6	23	Other	1266	1	1266	1	0.999210734017364	>0.90	7036	10573	66.5468646552539	89	344	25.8720930232558	49	90	54.4444444444444	6.24761000799481	1581.2410121244	Other	Peele George
As You Like It	26.0400485436893	34.8917032825331	824	13	1597-1602	Shakespeare William	Lord Chamberlain's (Hunsdon's) Men	Comedy	Comedy	C	Adult Professional	Comedy_Adult Professional	1599	1599	40	1	0.308496473721106	40	28	As You Like It	1.2155100800904	0.676835096573549	5	50	Shakespeare	1159	1533	1159	1533	0.430534918276374	0.30 to < 0.70	14288	21457	66.5889919373631	198	824	24.0291262135922	168	324	51.8518518518518	5.16692369105294	1599.12868967297	Adult Professional	Shakespeare William
Atheist's Tragedy	26.4408740359897	35.5998022532513	778	15	> 1602	Tourneur Cyril	King's Men	Tragedy	Tragedy	T	Adult Professional	Tragedy_Adult Professional	1611	1611	70	0	0.688506542082457	70	1	Atheist's Tragedy	1.27631474653567	0.613881330608701	3	42	Other	1906	674	1906	674	0.738759689922481	0.70 to 0.90	13561	20571	65.9229011715522	186	778	23.9074550128535	153	283	54.0636042402827	3.19766820885707	1611.02644063468	Adult Professional	Single Play Author
Bartholomew Fair	23.4793014230272	42.1988192724706	1546	13	> 1602	Jonson Ben	Lady Elizabeth's Men	Comedy	Comedy	C	Adult Professional	Comedy_Adult Professional	1614	1614	80	0	0.750784532362254	80	17	Bartholomew Fair	1.07323679763476	0.868178228086135	6	84	Other	190	3667	190	3667	0.0492610837438424	< 0.30	21134	36299	58.22198958649	304	1546	19.6636481241915	274	566	48.4098939929329	6.17936888593249	1614.09653914598	Adult Professional	Jonson Ben
Battle of Alcazar	72.6979865771812	73.9398682548215	149	49	< 1597	Peele George	Admiral's (Nottingham's) Men	Foreign History	Misc	M	Adult Professional	Misc_Adult Professional	1589	1589	10	0	0.0730944214691339	10	5	Battle of Alcazar	6.05739002733222	0.0272539166616484	16	6	Other	1447	7	1447	7	0.995185694635488	>0.90	10011	10832	92.4206056129985	101	149	67.7852348993289	3	11	27.2727272727273	16.3121109295171	1589.18719251128	Adult Professional	Peele George
Blind Beggar of Alexandria	26.3815261044177	28.5714012589463	498	16	< 1597	Chapman George	Admiral's (Nottingham's) Men	Comedy	Comedy	C	Adult Professional	Comedy_Adult Professional	1596	1596	30	0	0.20218586947828	30	13	Blind Beggar of Alexandria	1.28031510452189	0.610051166340258	9	34	Other	1138	437	1138	437	0.722539682539683	0.70 to 0.90	8359	13138	63.6246003957984	130	498	26.1044176706827	72	184	39.1304347826087	9.36979424837045	1596.11492111819	Adult Professional	Chapman George
Bloody Brother	24.2269326683292	34.6997590945014	802	11	> 1602	Uncertain	King's Men	Tragedy	Tragedy	T	Adult Professional	Tragedy_Adult Professional	1617	1617	80	0	0.784739375291112	80	30	Bloody Brother	1.2252910902642	0.666072416447748	5	66	Other	2282	0	2282	0	1	>0.90	12902	19430	66.4024704065878	177	802	22.069825436409	226	342	66.0818713450292	5.26118163950741	1617.16824959032	Adult Professional	Uncertain
Bonduca	19.7945736434109	29.8058452142429	1032	9	> 1602	Fletcher John	King's Men	Tragedy	Tragedy	T	Adult Professional	Tragedy_Adult Professional	1613	1613	80	0	0.722588415738637	80	17	Bonduca	0.927815435055138	1.16165405763982	5	96	Other	2314	22	2314	22	0.990582191780822	>0.90	12032	20428	58.8995496377521	170	1032	16.4728682170543	320	496	64.5161290322581	5.34859066910576	1613.22648186499	Adult Professional	Fletcher John
Broken Heart	23.1062801932367	26.3224504833307	828	13	> 1602	Ford John	King's Men	Tragedy	Tragedy	T	Adult Professional	Tragedy_Adult Professional	1630	1630	90	0	0.898638889280959	90	7	Broken Heart	0.914768389846343	1.19502695689327	4	65	Other	2421	3	2421	3	0.998762376237624	>0.90	12532	19132	65.5028224963412	211	828	25.4830917874396	204	314	64.968152866242	4.0156484110048	1630.17926640325	Adult Professional	Ford John
Brothers	23.0846153846154	28.2607611908596	780	13	> 1602	Shirley James	King's Men	Comedy	Comedy	C	Adult Professional	Comedy_Adult Professional	1641	1641	100	0	0.996485483210772	100	8	Brothers	1.01189757202255	0.976622874878461	5	56	Other	NA	NA	NA	NA	NA	NA	11708	18006	65.0227701877152	192	780	24.6153846153846	183	288	63.5416666666667	5.07088934548665	1641.06491856911	Adult Professional	Shirley James
Bussy D'Ambois	36.4816176470588	54.4589631464983	544	16	> 1602	Chapman George	Children of Paul's (second)	Foreign History	Misc	M	Boys Professional	Misc_Boys Professional	1604	1604	50	0	0.452930410685637	50	13	Bussy D'Ambois	2.33490878198812	0.183425690546155	4	33	Other	2152	150	2152	150	0.934839270199826	>0.90	15662	19846	78.9176660284188	170	544	31.25	116	189	61.3756613756614	4.23571233975235	1604.06010010431	Other	Chapman George
Caesar and Pompey	33.0453648915187	54.4077337818047	507	12	> 1602	Chapman George	Unknown	Classical History	Misc	M	Misc	Misc_Misc	1605	1605	50	0	0.492262887737771	50	13	Caesar and Pompey	2.41633228807096	0.171272124823199	4	40	Other	2483	0	2483	0	1	>0.90	13127	16754	78.3514384624567	138	507	27.2189349112426	130	214	60.7476635514019	4.46098859759513	1605.17850287847	Other	Chapman George
Campaspe	23.2452504317789	55.3027085697748	579	10	< 1597	Lyly John	Children of the Chapel (first);Children of Paul's (first)	Classical Legend (Comedy)	Misc	M	Boys Professional	Misc_Boys Professional	1583	1583	10	0	0.0321058401200676	10	8	Campaspe	2.29830213488155	0.189315319638752	10	49	Other	43	1612	43	1612	0.0259818731117825	< 0.30	8188	13459	60.8366149045249	87	579	15.0259067357513	90	253	35.5731225296443	10.4584268230246	1583.16267212445	Other	Lyly John
Captain	20.7847341337907	26.9703217634435	1166	11	> 1602	Fletcher John	King's Men	Comedy	Comedy	C	Adult Professional	Comedy_Adult Professional	1612	1612	80	0	0.700852046841404	80	17	Captain	0.789835868930234	1.60297332354623	4	97	Other	2562	280	2562	280	0.901477832512315	>0.90	14220	24235	58.6754693624923	226	1166	19.3825042881647	309	486	63.5802469135803	4.40899107896257	1612.05154687847	Adult Professional	Fletcher John
Captain Thomas Stukeley	26.5640096618357	28.7320441270609	828	17	< 1597	Uncertain	Admiral's (Nottingham's) Men	History	History	H	Adult Professional	History_Adult Professional	1596	1596	30	0	0.20218586947828	30	30	Captain Thomas Stukeley	0.99850755763602	1.00299158020241	8	59	Other	2347	400	2347	400	0.854386603567528	0.70 to 0.90	14569	21995	66.237781313935	237	828	28.6231884057971	110	287	38.3275261324042	8.08485486998688	1596.03855862573	Adult Professional	Uncertain
Cardinal	21.8346560846561	28.2149350336734	756	12	> 1602	Shirley James	King's Men	Tragedy	Tragedy	T	Adult Professional	Tragedy_Adult Professional	1641	1641	100	0	0.996485483210772	100	8	Cardinal	1.0261672660323	0.949650248578416	6	53	Other	NA	NA	NA	NA	NA	NA	10201	16507	61.798025080269	163	756	21.5608465608466	192	283	67.8445229681979	6.38279707473703	1641.00183591858	Adult Professional	Shirley James
Case Is Altered	18.7238285144566	26.3337344362661	1003	10	1597-1602	Jonson Ben	Children of the Queen's Revels	Comedy	Comedy	C	Boys Professional	Comedy_Boys Professional	1597	1597	30	0	0.225573637830692	30	17	Case Is Altered	0.831499485973541	1.44635875855521	4	72	Other	1280	1076	1280	1076	0.543293718166384	0.30 to < 0.70	9945	18780	52.9552715654952	169	1003	16.8494516450648	248	463	53.5637149028078	4.13899131200742	1597.24170137977	Other	Jonson Ben
Catiline His Conspiracy	29.3537832310838	73.9883500124585	978	9	> 1602	Jonson Ben	King's Men	Tragedy	Tragedy	T	Adult Professional	Tragedy_Adult Professional	1611	1611	70	0	0.688506542082457	70	17	Catiline His Conspiracy	2.36588654822363	0.178653763740458	4	103	Other	3426	0	3426	0	1	>0.90	20884	28708	72.7462728159398	170	978	17.3824130879346	267	470	56.8085106382979	4.34575320349541	1611.05077776022	Adult Professional	Jonson Ben
Challenge for Beauty	22.5031766200762	26.7996701125316	787	14	> 1602	Heywood Thomas	King's Men	Tragicomedy	Tragicomedy	TC	Adult Professional	Tragicomedy_Adult Professional	1635	1635	100	0	0.964506673818026	100	12	Challenge for Beauty	0.955305068553079	1.09576099227541	3	54	Other	1515	636	1515	636	0.704323570432357	0.70 to 0.90	10667	17710	60.231507622812	175	787	22.2363405336722	169	286	59.0909090909091	3.05109374062158	1635.03838873759	Adult Professional	Heywood Thomas
Chances	15.4291079812207	22.9694324836477	1065	9	> 1602	Fletcher John	King's Men	Comedy	Comedy	C	Adult Professional	Comedy_Adult Professional	1617	1617	80	0	0.784739375291112	80	17	Chances	0.703842457711803	2.01859446345209	4	111	Other	1857	0	1857	0	1	>0.90	7275	16432	44.2733690360273	119	1065	11.1737089201878	341	522	65.3256704980843	4.3137876666151	1617.11678893329	Adult Professional	Fletcher John
Changeling	19.1921079958463	25.944556670169	963	12	> 1602	Middleton and Rowley	Lady Elizabeth's Men	Tragedy	Tragedy	T	Adult Professional	Tragedy_Adult Professional	1622	1622	90	0	0.848729927968873	90	1	Changeling	0.83605165417218	1.43065125122689	4	68	Other	1617	484	1617	484	0.769633507853403	0.70 to 0.90	9761	18482	52.8135483172817	173	963	17.9646936656282	217	397	54.6599496221663	4.46888390928507	1622.10392109695	Adult Professional	Single Play Author
Chaste Maid in Cheapside	16.3485280151947	24.8624942811583	1053	10	> 1602	Middleton Thomas	Lady Elizabeth's Men	Comedy	Comedy	C	Adult Professional	Comedy_Adult Professional	1613	1613	80	0	0.722588415738637	80	19	Chaste Maid in Cheapside	0.766179469800398	1.70348760826225	4	105	Other	1883	54	1883	54	0.97212183789365	>0.90	7913	17215	45.9657275631717	130	1053	12.3456790123457	349	542	64.3911439114391	4.42017000040505	1613.01545274531	Adult Professional	Middleton Thomas
Christian Turned Turk	21.825876662636	26.7900754598974	827	13	> 1602	Daborne Robert	unknown	Tragedy	Tragedy	T	Boys Professional	Tragedy_Boys Professional	1610	1610	70	0	0.636885018372407	70	1	Christian Turned Turk	0.931582200770289	1.15227897007519	8	56	Other	1196	1070	1196	1070	0.527802294792586	0.30 to < 0.70	9790	18050	54.2382271468144	159	827	19.2261185006046	146	314	46.4968152866242	8.12625252956059	1610.10128418903	Other	Single Play Author
City Wit	22.7289340101523	29.738300038974	985	13	> 1602	Brome Richard	King's Revels Company	Comedy	Comedy	C	Adult Professional	Comedy_Adult Professional	1630	1630	90	0	0.898638889280959	90	6	City Wit	0.947541027711191	1.11379163731326	8	53	Other	143	2751	143	2751	0.0494125777470629	< 0.30	13526	22388	60.4162944434518	223	985	22.6395939086294	179	335	53.4328358208955	8.04973201570101	1630.13007456728	Adult Professional	Brome Richard
Cleopatra	111.573770491803	165.739610473419	122	37	< 1597	Daniel Samuel	n/a	Tragedy	Tragedy	T	Misc	Tragedy_Misc	1593	1593	20	0	0.161169059078698	20	2	Cleopatra	15.0053592830074	0.00444127027426154	7	9	Other	1737	0	1737	0	1	>0.90	12952	13612	95.1513370555392	65	122	53.2786885245902	7	36	19.4444444444444	7.11299962108023	1593.16483704594	Other	Daniel Samuel
Clyomon and Clamydes	45.1837121212121	65.3344218553523	528	21.5	< 1597	Uncertain	Queen Elizabeth's Men	Heroical Romance	Misc	M	Adult Professional	Misc_Adult Professional	1570	1570	10	0	0.0208471538059817	10	30	Clyomon and Clamydes	2.84331575245011	0.123694337185693	11	48	Other	2088	4	2088	4	0.998087954110899	>0.90	18950	23857	79.4316133629543	194	528	36.7424242424242	12	72	16.6666666666667	11.4870823178208	1570.24814491981	Adult Professional	Uncertain
Cobbler's Prophecy	25.4446680080483	36.8867799218701	497	14	< 1597	Wilson Robert	unknown	Comedy	Comedy	C	Adult Professional	Comedy_Adult Professional	1590	1590	10	0	0.0979924440241453	10	3	Cobbler's Prophecy	1.65459821027147	0.365270752685184	8	37	Other	1106	391	1106	391	0.738810955243821	0.70 to 0.90	8021	12646	63.4271706468449	107	497	21.5291750503018	91	180	50.5555555555556	8.17188847938087	1590.1030877842	Adult Professional	Wilson Robert
Comedy of Errors	23.8062397372742	37.4343534238913	609	11	< 1597	Shakespeare William	Derby's (Strange's) Men	Comedy	Comedy	C	Adult Professional	Comedy_Adult Professional	1594	1594	20	1	0.175692905569121	20	28	Comedy of Errors	1.51691655113091	0.434586889071111	9	76	Shakespeare	1507	257	1507	257	0.854308390022676	0.70 to 0.90	8683	14498	59.8910194509588	118	609	19.376026272578	71	275	25.8181818181818	9.19020646298304	1594.0389050591	Adult Professional	Shakespeare William
Conspiracy of Charles Duke of Byron	55.1711409395973	85.9156322486609	298	20.5	> 1602	Chapman George	Children of the Queen's Revels	Tragedy	Tragedy	T	Boys Professional	Tragedy_Boys Professional	1608	1608	60	0	0.599570918432158	60	13	Conspiracy of Charles Duke of Byron	4.97695894611349	0.0403712208829681	4	17	Other	1966	91	1966	91	0.955760816723384	>0.90	14248	16441	86.6613952922572	119	298	39.9328859060403	54	88	61.3636363636364	4.06863655778579	1608.13470793865	Other	Chapman George
Coriolanus	24.459165154265	36.3801662490034	1102	13	> 1602	Shakespeare William	King's Men	Tragedy	Tragedy	T	Adult Professional	Tragedy_Adult Professional	1608	1608	60	1	0.599570918432158	60	28	Coriolanus	1.0959074571066	0.832630347318273	4	96	Shakespeare	2479	887	2479	887	0.736482471776589	0.70 to 0.90	17624	26954	65.3854715441122	248	1102	22.5045372050817	288	421	68.4085510688836	4.40210580429994	1608.21282793704	Adult Professional	Shakespeare William
Cornelia	75.8333333333333	194.419969050204	198	10	< 1597	Kyd Thomas	n/a	Tragedy	Tragedy	T	Misc	Tragedy_Misc	1594	1594	20	0	0.175692905569121	20	3	Cornelia	13.8168255584464	0.00523821658103836	8	24	Other	2037	0	2037	0	1	>0.90	13731	15015	91.4485514485515	61	198	30.8080808080808	37	103	35.9223300970874	8.3411469606217	1594.00860409049	Other	Kyd Thomas
Cupid's Revenge	22.4313725490196	26.1994525834283	918	13	> 1602	Beaumont and Fletcher	Children of the Queen's Revels	Tragedy	Tragedy	T	Boys Professional	Tragedy_Boys Professional	1608	1608	60	0	0.599570918432158	60	4	Cupid's Revenge	0.864710786760513	1.33739053981387	5	63	Other	1572	1102	1572	1102	0.587883320867614	0.30 to < 0.70	12479	20592	60.6012043512044	202	918	22.0043572984749	197	346	56.9364161849711	5.08640188083518	1608.11132733087	Other	Beaumont and Fletcher
Cupid's Whirligig	24.5072463768116	37.2759969341614	966	12	> 1602	Sharpham Edward	Children of the King's Revels	Comedy	Comedy	C	Boys Professional	Comedy_Boys Professional	1607	1607	60	0	0.573713108159607	60	2	Cupid's Whirligig	1.19933554215948	0.695214132093204	4	57	Other	254	2497	254	2497	0.0923300617957107	< 0.30	15203	23674	64.218129593647	201	966	20.8074534161491	197	375	52.5333333333333	4.23699251108337	1607.13904244435	Other	Sharpham Edward
Cymbeline	31.3965317919075	43.8656274888967	865	17	> 1602	Shakespeare William	King's Men	Tragicomedy	Tragicomedy	TC	Adult Professional	Tragicomedy_Adult Professional	1610	1610	70	1	0.636885018372407	70	28	Cymbeline	1.49147607957606	0.449539041239195	4	69	Shakespeare	2850	396	2850	396	0.878003696857671	0.70 to 0.90	20125	27158	74.1033949480816	267	865	30.8670520231214	190	281	67.6156583629893	4.37817679834552	1610.15390720312	Adult Professional	Shakespeare William
Cynthia's Revels	29.5454545454545	58.110620827899	803	13	1597-1602	Jonson Ben	Children of the Chapel (second)	Comedy	Comedy	C	Boys Professional	Comedy_Boys Professional	1600	1600	40	0	0.326530132159005	40	17	Cynthia's Revels	2.05067927664131	0.237795983420229	4	46	Other	828	2147	828	2147	0.278319327731092	< 0.30	16442	23725	69.3024236037935	169	803	21.0460772104608	139	285	48.7719298245614	4.36167219281197	1600.14066055202	Other	Jonson Ben
Damon and Pithias	38.0729166666667	61.5990545693225	480	16.5	< 1597	Edwards Richard	Children of the Chapel (first)	Tragicomedy	Tragicomedy	TC	Misc	Tragicomedy_Misc	1564	1564	10	0	0.0175208306868598	10	1	Damon and Pithias	2.8115993090508	0.126500762756102	10	39	Other	1869	48	1869	48	0.974960876369327	>0.90	13977	18275	76.4815321477428	150	480	31.25	46	152	30.2631578947368	10.0247168350033	1564.11809783982	Other	Single Play Author
Death of Robert Earl of Huntingdon	27.7149938042131	36.4811458931342	807	16	1597-1602	Munday and Chettle	Admiral's (Nottingham's) Men	History	History	H	Adult Professional	History_Adult Professional	1598	1598	30	0	0.253129895975949	30	2	Death of Robert Earl of Huntingdon	1.28419715645593	0.606368444013609	4	48	Other	2735	87	2735	87	0.969170800850461	>0.90	14524	22366	64.9378520969328	210	807	26.0223048327138	118	261	45.2107279693487	4.34745793999173	1598.01473817468	Adult Professional	Munday and Chettle
Devil's Law Case	22.4060665362035	30.3530399574676	1022	12	> 1602	Webster John	Queen Anne's Men	Tragicomedy	Tragicomedy	TC	Adult Professional	Tragicomedy_Adult Professional	1619	1619	90	0	0.804861983467186	90	3	Devil's Law Case	0.949460159037974	1.10929360305772	6	65	Other	2079	859	2079	859	0.707624234172907	0.70 to 0.90	14108	22899	61.6096772784838	222	1022	21.7221135029354	214	382	56.020942408377	6.1275782440789	1619.13484425441	Adult Professional	Webster John
Devil and his Dame	31.0248667850799	37.6961454334886	563	18	1597-1602	Haughton William	Admirals Men at the Rose	Comedy	Comedy	C	Adult Professional	Comedy_Adult Professional	1600	1600	40	0	0.326530132159005	40	2	Devil and his Dame	1.58870311428329	0.396200031969735	8	38	Other	1678	353	1678	353	0.826193993106844	0.70 to 0.90	12040	17467	68.9299822522471	180	563	31.9715808170515	41	160	25.625	8.14014108106494	1600.13417335477	Adult Professional	Haughton William
Devil Is an Ass	22.2159934047815	41.9343685078453	1213	10	> 1602	Jonson Ben	King's Men	Comedy	Comedy	C	Adult Professional	Comedy_Adult Professional	1616	1616	80	0	0.77048370478059	80	17	Devil Is an Ass	1.20403665047615	0.689795864277265	4	101	Other	3040	0	3040	0	1	>0.90	16981	26948	63.0139527979813	207	1213	17.0651277823578	331	577	57.3656845753899	4.34544976253528	1616.10223646596	Adult Professional	Jonson Ben
Dido Queen of Carthage	35.1839378238342	43.2595891453525	386	17	< 1597	Marlowe and Nashe	Children of the Chapel (first)	Tragedy	Tragedy	T	Boys Professional	Tragedy_Boys Professional	1586	1586	10	0	0.0413508541640202	10	1	Dido Queen of Carthage	2.20185511341652	0.206263566939977	8	33	Other	1256	0	1256	0	1	>0.90	10537	13581	77.5863338487593	137	386	35.4922279792746	27	135	20	8.49517083878163	1586.18473491457	Other	Single Play Author
Doctor Faustus	28.0414634146341	45.904607561858	410	14	< 1597	Marlowe Christopher	Admiral's (Nottingham's) Men	Tragedy	Tragedy	T	Adult Professional	Tragedy_Adult Professional	1592	1592	20	0	0.156092534827591	20	6	Doctor Faustus	2.26706697557159	0.194567948059573	9	26	Other	809	654	809	654	0.552973342447027	0.30 to < 0.70	7737	11497	67.2958162999043	101	410	24.6341463414634	69	163	42.3312883435583	9.49378781765699	1592.07073771965	Adult Professional	Marlowe Christopher
Double Marriage	22.996015936255	29.8617282757863	1004	13	> 1602	Fletcher John; Massinger Philip	King's Men	Tragedy	Tragedy	T	Adult Professional	Tragedy_Adult Professional	1620	1620	90	0	0.818581302017907	90	1	Double Marriage	0.942427787725186	1.12591040894858	5	72	Other	2618	21	2618	21	0.992042440318302	>0.90	14329	23088	62.0625433125433	214	1004	21.3147410358566	251	388	64.6907216494845	5.31060856743716	1620.02801601548	Adult Professional	Single Play Author
Downfall of Robert Earl of Huntingdon	25.1057810578106	32.6798717601883	813	15	1597-1602	Munday and Chettle	Admiral's (Nottingham's) Men	History	History	H	Adult Professional	History_Adult Professional	1598	1598	30	0	0.253129895975949	30	2	Downfall of Robert Earl of Huntingdon	1.14613314177476	0.761254474451349	8	75	Other	2433	188	2433	188	0.928271652041206	>0.90	12437	20411	60.9328303365832	181	813	22.2632226322263	110	314	35.031847133758	8.33598781062756	1598.23786264716	Adult Professional	Munday and Chettle
Duchess of Malfi	21.4448462929476	29.9008487541858	1106	12	> 1602	Webster John	King's Men	Tragedy	Tragedy	T	Adult Professional	Tragedy_Adult Professional	1614	1614	80	0	0.750784532362254	80	3	Duchess of Malfi	0.899095766482212	1.23705239527031	4	88	Other	2442	417	2442	417	0.85414480587618	0.70 to 0.90	13921	23718	58.6938190403913	209	1106	18.8969258589512	256	409	62.5916870415648	4.41378126479685	1614.015971808	Adult Professional	Webster John
Dumb Knight	29.3019169329073	33.3469024096615	626	17	> 1602	Markham and Machin	Children of the King's Revels	Comedy	Comedy	C	Boys Professional	Comedy_Boys Professional	1608	1608	60	0	0.599570918432158	60	1	Dumb Knight	1.33281027432543	0.562941590871269	9	42	Other	1659	543	1659	543	0.753405994550409	0.70 to 0.90	12877	18343	70.2011666575805	194	626	30.9904153354633	76	214	35.5140186915888	9.29761506954674	1608.09556250059	Other	Single Play Author
Dutch Courtesan	22.9167717528373	31.9470542684916	793	12	> 1602	Marston John	Children of the Queen's Revels	Comedy	Comedy	C	Boys Professional	Comedy_Boys Professional	1605	1605	50	0	0.492262887737771	50	9	Dutch Courtesan	1.13447316071193	0.776983056489041	6	44	Other	608	1509	608	1509	0.287198866320265	< 0.30	10852	18173	59.7149617564519	156	793	19.672131147541	152	292	52.0547945205479	6.42904527718201	1605.05433281494	Other	Marston John
Edmond Ironside	42.1058495821727	56.7870661988671	359	21	1597-1602	Uncertain	Uncertain	History	History	H	Adult Professional	History_Adult Professional	1597	1597	30	0	0.225573637830692	30	30	Edmond Ironside	2.99710672342981	0.111325738332112	4	15	Other	1768	175	1768	175	0.909933093154915	>0.90	12106	15116	80.0873246890712	139	359	38.7186629526462	38	94	40.4255319148936	4.22829344740603	1597.04844848916	Adult Professional	Uncertain
Edward the First	32.926267281106	38.3920356490268	651	21	< 1597	Peele George	unknown	History	History	H	Adult Professional	History_Adult Professional	1591	1591	20	0	0.129590161234927	20	5	Edward the First	1.50470251168052	0.441670820658556	8	33	Other	1883	833	1883	833	0.693298969072165	0.30 to < 0.70	15379	21435	71.7471425239095	229	651	35.1766513056836	53	162	32.7160493827161	8.08700716821477	1591.21299311199	Adult Professional	Peele George
Edward the Second	21.7563025210084	27.0855532475612	952	11	< 1597	Marlowe Christopher	Pembroke's Men	History	History	H	Adult Professional	History_Adult Professional	1592	1592	20	0	0.156092534827591	20	6	Edward the Second	0.877847823476978	1.29766181903187	9	124	Other	2514	124	2514	124	0.952994692949204	>0.90	12037	20712	58.116067979915	196	952	20.5882352941176	111	451	24.6119733924612	9.44860446092207	1592.05485778861	Adult Professional	Marlowe Christopher
Endymion the Man in the Moon	26.4522111269615	43.7162874040059	701	14	< 1597	Lyly John	Children of Paul's (first)	Classical Legend (Comedy)	Misc	M	Boys Professional	Misc_Boys Professional	1588	1588	10	0	0.0630213552767153	10	8	Endymion the Man in the Moon	1.65114138726126	0.366801812495889	5	40	Other	58	2198	58	2198	0.025709219858156	< 0.30	12418	18543	66.9686674216686	168	701	23.9657631954351	133	231	57.5757575757576	5.36423298495356	1588.00928161951	Other	Lyly John
English Traveller	23.5432098765432	33.6070332128635	891	15	> 1602	Heywood Thomas	Queen Henrietta Maria's Men	Tragicomedy	Tragicomedy	TC	Adult Professional	Tragicomedy_Adult Professional	1627	1627	90	0	0.875505182383191	90	12	English Traveller	1.12587797458667	0.788891639755649	4	68	Other	2188	342	2188	342	0.864822134387352	0.70 to 0.90	13090	20977	62.4016780283167	205	891	23.0078563411897	221	335	65.9701492537313	4.14395904808771	1627.21329094033	Adult Professional	Heywood Thomas
Englishmen for My Money	28.1083870967742	31.9366074182906	775	18	1597-1602	Haughton William	Admiral's (Nottingham's) Men	Comedy	Comedy	C	Adult Professional	Comedy_Adult Professional	1598	1598	30	0	0.253129895975949	30	2	Englishmen for My Money	1.14719680421452	0.759843483050495	9	40	Other	1637	917	1637	917	0.640955364134691	0.30 to < 0.70	14728	21784	67.6092544987146	239	775	30.8387096774194	90	217	41.4746543778802	9.43376163998619	1598.23137022596	Adult Professional	Haughton William
Epicene	20.073787772312	36.371841671615	1423	10	> 1602	Jonson Ben	Children of the Queen's Revels	Comedy	Comedy	C	Boys Professional	Comedy_Boys Professional	1610	1610	70	0	0.636885018372407	70	17	Epicene	0.964190486083527	1.07565825933031	4	112	Other	71	2923	71	2923	0.0237140948563794	< 0.30	15634	28565	54.7313145457728	206	1423	14.476458186929	374	672	55.6547619047619	4.19743422651663	1610.04422366648	Other	Jonson Ben
Every Man in His Humor	22.7623674911661	36.0988067976625	1132	11	1597-1602	Jonson Ben	Lord Chamberlain's (Hunsdon's) Men	Comedy	Comedy	C	Adult Professional	Comedy_Adult Professional	1598	1598	30	0	0.253129895975949	30	17	Every Man in His Humor	1.07292566413301	0.868681820285847	5	76	Other	648	2273	648	2273	0.221841834988018	< 0.30	15470	25767	60.0380331431676	200	1132	17.6678445229682	251	476	52.7310924369748	5.42606650129892	1598.24629478407	Adult Professional	Jonson Ben
Every Man Out of His Humor	22.8693251533742	32.5778584441777	1630	12.5	1597-1602	Jonson Ben	Lord Chamberlain's (Hunsdon's) Men	Comedy	Comedy	C	Adult Professional	Comedy_Adult Professional	1599	1599	40	0	0.308496473721106	40	17	Every Man Out of His Humor	0.806916748204582	1.53582785706212	6	94	Other	688	3522	688	3522	0.163420427553444	< 0.30	22177	37277	59.4924484266438	316	1630	19.3865030674847	327	632	51.7405063291139	6.32464872649871	1599.05088138132	Adult Professional	Jonson Ben
Every Woman in Her Humor	23.2944297082228	29.2070648688524	754	14	> 1602	Uncertain	Children of the King's Revels	Comedy	Comedy	C	Boys Professional	Comedy_Boys Professional	1607	1607	60	0	0.573713108159607	60	30	Every Woman in Her Humor	1.0636585668132	0.883884494565112	7	48	Other	503	1644	503	1644	0.234280391243596	< 0.30	10665	17564	60.7207925301754	175	754	23.209549071618	139	271	51.2915129151292	7.27037823013961	1607.18198958022	Other	Uncertain
Fair Em	26.97668997669	30.1895788365217	429	17	< 1597	Uncertain	Derby's (Strange's) Men	Romantic Comedy	Misc	M	Adult Professional	Misc_Adult Professional	1590	1590	10	0	0.0979924440241453	10	30	Fair Em	1.45756660123358	0.470698900031848	9	26	Other	1004	470	1004	470	0.681139755766621	0.30 to < 0.70	7282	11573	62.9223191912209	114	429	26.5734265734266	57	138	41.304347826087	9.03452655719593	1590.17352611944	Adult Professional	Uncertain
Faithful Shepherdess	52.9230769230769	64.6368079304937	377	30	> 1602	Fletcher John	Children of the Queen's Revels	Pastoral	Misc	M	Boys Professional	Misc_Boys Professional	1608	1608	60	0	0.599570918432158	60	17	Faithful Shepherdess	3.32896497382181	0.0902363559315311	5	12	Other	2637	0	2637	0	1	>0.90	17355	19952	86.9837610264635	185	377	49.0716180371353	34	56	60.7142857142857	5.22949956601951	1608.15695968363	Other	Fletcher John
Family of Love	28.2506849315069	33.0625861318351	730	17	> 1602	Middleton Thomas	Children of the King's Revels	Comedy	Comedy	C	Boys Professional	Comedy_Boys Professional	1603	1603	40	0	0.399629258469891	40	19	Family of Love	1.22370121349015	0.66780431142517	7	31	Other	474	1861	474	1861	0.202997858672377	< 0.30	14052	20623	68.1375163652233	223	730	30.5479452054795	108	212	50.9433962264151	7.32434806367382	1603.02256385103	Other	Middleton Thomas
Famous Victories of Henry the Fifth	22.0595446584939	27.4427626186428	571	13	< 1597	Uncertain	Queen Elizabeth's Men	History	History	H	Adult Professional	History_Adult Professional	1586	1586	10	0	0.0413508541640202	10	30	Famous Victories of Henry the Fifth	1.14844387226646	0.758194186851398	9	40	Other	9	1572	9	1572	0.00569259962049336	< 0.30	7121	12596	56.5338202604001	120	571	21.015761821366	80	212	37.7358490566038	9.44832534587476	1586.02142350492	Adult Professional	Uncertain
Fancies Chaste and Noble	22.1125907990315	23.6696591122844	826	13	> 1602	Ford John	Queen Henrietta Maria's Men	Comedy	Comedy	C	Adult Professional	Comedy_Adult Professional	1635	1635	100	0	0.964506673818026	100	7	Fancies Chaste and Noble	0.823572771255929	1.47433454201338	4	59	Other	1696	490	1696	490	0.775846294602013	0.70 to 0.90	11422	18265	62.5349028196003	205	826	24.818401937046	199	334	59.5808383233533	4.41350579191931	1635.09112851747	Adult Professional	Ford John
Fedele and Fortunia	30.868068833652	38.482913976238	523	18	< 1597	Munday Anthony (?)	n/a	Comedy	Comedy	C	Misc	Comedy_Misc	1584	1584	10	0	0.0345664723567023	10	1	Fedele and Fortunia	1.68274033771497	0.353155349297144	4	33	Other	1501	56	1501	56	0.964033397559409	>0.90	11809	16144	73.1479187314172	164	523	31.3575525812619	95	149	63.758389261745	4.18302314239554	1584.01979248394	Other	Single Play Author
Ferrex and Porrex	137.72380952381	184.289722533574	105	67	< 1597	Sackville Thomas	n/a	Tragedy	Tragedy	T	Misc	Tragedy_Misc	1562	1562	10	0	0.0144532738641336	10	1	Ferrex and Porrex	17.984835366418	0.00309162682406522	15	6	Other	1796	2	1796	2	0.99888765294772	>0.90	14074	14461	97.3238365258281	75	105	71.4285714285714	2	13	15.3846153846154	15.0334934294224	1562.00869681715	Other	Single Play Author
Fleer	18.3879408418658	26.9734263934755	879	11	> 1602	Sharpham Edward	Children of the Queen's Revels	Comedy	Comedy	C	Boys Professional	Comedy_Boys Professional	1606	1606	60	0	0.542623513858111	60	2	Fleer	0.909791091926647	1.20813826443349	4	62	Other	113	1880	113	1880	0.0566984445559458	< 0.30	8311	16163	51.4199096702345	135	879	15.358361774744	205	388	52.8350515463918	4.091405884712	1606.17238528631	Other	Sharpham Edward
Four Prentices of London	26.0552220888355	35.7116096282467	833	17	< 1597	Heywood Thomas	Queen Anne's Men	Heroical Romance	Misc	M	Adult Professional	Misc_Adult Professional	1594	1594	20	0	0.175692905569121	20	12	Four Prentices of London	1.2373339374629	0.653169880905502	1	44	Other	2448	192	2448	192	0.927272727272727	>0.90	14366	21704	66.1905639513454	233	833	27.9711884753902	116	232	50	1.01908848586027	1594.04502094537	Adult Professional	Heywood Thomas
Friar Bacon and Friar Bongay	29.0973451327434	31.9422585771593	565	18	< 1597	Greene Robert	Queen Elizabeth's Men	Comedy	Comedy	C	Adult Professional	Comedy_Adult Professional	1589	1589	10	0	0.0730944214691339	10	4	Friar Bacon and Friar Bongay	1.34382091820111	0.553754420021867	4	38	Other	1641	444	1641	444	0.78705035971223	0.70 to 0.90	11757	16440	71.514598540146	189	565	33.4513274336283	91	182	50	4.43376892956439	1589.07883254316	Adult Professional	Greene Robert
Gallathea	27.4577319587629	44.345757935923	485	15	< 1597	Lyly John	Children of Paul's (first)	Classical Legend (Comedy)	Misc	M	Boys Professional	Misc_Boys Professional	1585	1585	10	0	0.0368483206067364	10	8	Gallathea	2.01363713953492	0.246625270451538	6	25	Other	39	1628	39	1628	0.0233953209358128	< 0.30	8950	13317	67.207328977998	119	485	24.5360824742268	86	165	52.1212121212121	6.02340712514706	1585.06179469795	Other	Lyly John
Game at Chess	27.5515055467512	37.845804029646	631	15	> 1602	Middleton Thomas	King's Men	Political Satire	Misc	M	Adult Professional	Misc_Adult Professional	1624	1624	90	0	0.862406902943819	90	19	Game at Chess	1.50661766979298	0.440548662259941	10	34	Other	1833	47	1833	47	0.975	>0.90	11654	17385	67.0348001150417	161	631	25.5150554675119	112	215	52.093023255814	10.176105808001	1624.05434616015	Adult Professional	Middleton Thomas
Gamester	19.1867816091954	22.9495377391623	1044	11	> 1602	Shirley James	Queen Henrietta Maria's Men	Comedy	Comedy	C	Adult Professional	Comedy_Adult Professional	1633	1633	100	0	0.941692896159438	100	8	Gamester	0.710270361913459	1.98222347139608	4	88	Other	1928	511	1928	511	0.790487904879049	0.70 to 0.90	11074	20031	55.2843093205531	188	1044	18.007662835249	283	431	65.661252900232	4.47604656941257	1633.09951720521	Adult Professional	Shirley James
Gammer Gurton's Needle	28.9743083003953	32.8474019349634	506	18.5	< 1597	Uncertain	n/a	Comedy	Comedy	C	Misc	Comedy_Misc	1553	1553	10	0	0.0121290820383256	10	30	Gammer Gurton's Needle	1.46024512931962	0.468973677500731	13	41	Other	1289	2	1289	2	0.998450813323005	>0.90	9551	14661	65.1456244458086	154	506	30.4347826086957	37	91	40.6593406593407	13.2688651342178	1553.18091818423	Other	Uncertain
Gentleman Usher	21.2345177664975	25.4831130597379	985	13	1597-1602	Chapman George	unknown	Comedy	Comedy	C	Boys Professional	Comedy_Boys Professional	1602	1602	40	0	0.379464306718044	40	13	Gentleman Usher	0.811959496886481	1.51681029755043	9	70	Other	2119	299	2119	299	0.876344086021505	0.70 to 0.90	11617	20916	55.5412124689233	194	985	19.6954314720812	206	412	50	9.32784693746362	1602.06144566194	Other	Chapman George
George a Green	21.5955056179775	22.107598822599	445	14	< 1597	Uncertain	Sussex's Men	Romantic Comedy	Misc	M	Adult Professional	Misc_Adult Professional	1590	1590	10	0	0.0979924440241453	10	30	George a Green	1.04800069227718	0.910493523525052	5	30	Other	861	372	861	372	0.698296836982968	0.30 to < 0.70	5482	9610	57.044745057232	107	445	24.0449438202247	97	181	53.5911602209945	5.12648142885882	1590.16536404786	Adult Professional	Uncertain
Greene's Tu Quoque	19.3421269579555	27.1646522362404	1213	11	> 1602	Cooke John	Queen Anne's Men	Comedy	Comedy	C	Adult Professional	Comedy_Adult Professional	1611	1611	70	0	0.688506542082457	70	1	Greene's Tu Quoque	0.779962547516446	1.64381334471756	5	95	Other	676	2193	676	2193	0.235622168002788	< 0.30	12459	23462	53.1028897792175	193	1213	15.9109645507007	333	532	62.593984962406	5.43308336648624	1611.24003487028	Adult Professional	Single Play Author
Hamlet Prince of Denmark	26.1451612903226	44.2595735520051	1116	9	1597-1602	Shakespeare William	Lord Chamberlain's (Hunsdon's) Men	Tragedy	Tragedy	T	Adult Professional	Tragedy_Adult Professional	1601	1601	40	1	0.354942671503244	40	28	Hamlet Prince of Denmark	1.32487567923069	0.569704623940324	4	133	Shakespeare	2692	1006	2692	1006	0.72796106003245	0.70 to 0.90	20901	29178	71.6327369936253	244	1116	21.8637992831541	371	544	68.1985294117647	4.03392866055947	1601.09177867341	Adult Professional	Shakespeare William
Hector of Germany	23.7279752704791	28.8050488900776	647	11	> 1602	Smith Wentworth	n/a	Pseudo-History	Misc	M	Misc	Misc_Misc	1614	1614	80	0	0.750784532362254	80	1	Hector of Germany	1.13244332526866	0.77977094208496	4	61	Other	1756	197	1756	197	0.899129544290835	0.70 to 0.90	10386	15352	67.6524231370505	166	647	25.6568778979907	154	277	55.5956678700361	4.12854648148641	1614.14983943192	Other	Single Play Author
Hengist	23.6534216335541	29.865872805683	906	13	> 1602	Middleton Thomas	King's Men	Tragedy	Tragedy	T	Adult Professional	Tragedy_Adult Professional	1620	1620	90	0	0.818581302017907	90	19	Hengist	0.992227163718464	1.0157288203828	4	71	Other	1831	727	1831	727	0.715793588741204	0.70 to 0.90	13635	21430	63.6257582827812	208	906	22.9580573951435	212	339	62.5368731563422	4.25332348351367	1620.1581615326	Adult Professional	Middleton Thomas
Henry the Eighth	33.1769662921348	46.2678817409846	712	17	> 1602	Shakespeare and Fletcher	King's Men	History	History	H	Adult Professional	History_Adult Professional	1613	1613	80	0	0.722588415738637	80	2	Henry the Eighth	1.73396217737905	0.332598862739231	4	49	Other	2724	92	2724	92	0.967329545454545	>0.90	18071	23622	76.500719668106	232	712	32.5842696629214	152	230	66.0869565217391	4.12812048953492	1613.09984178777	Adult Professional	Shakespeare and Fletcher
Henry the Fifth	34.6469002695418	61.8890597692649	742	14	1597-1602	Shakespeare William	Lord Chamberlain's (Hunsdon's) Men	History	History	H	Adult Professional	History_Adult Professional	1599	1599	40	1	0.308496473721106	40	28	Henry the Fifth	2.27201886046815	0.193720747232451	8	40	Shakespeare	1878	1335	1878	1335	0.584500466853408	0.30 to < 0.70	19351	25708	75.2722887817022	196	742	26.4150943396226	144	271	53.1365313653137	8.06096153543331	1599.13876635506	Adult Professional	Shakespeare William
Herod and Antipater	27.3901840490798	38.7989513503582	815	14	> 1602	Markham and Sampson	Red Bull (Revels) Company (first)	Tragedy	Tragedy	T	Adult Professional	Tragedy_Adult Professional	1622	1622	90	0	0.848729927968873	90	1	Herod and Antipater	1.35906798896704	0.541399229382653	4	52	Other	2537	237	2537	237	0.914563806777217	>0.90	15903	22323	71.2404246741029	231	815	28.3435582822086	178	313	56.8690095846645	4.33326312887948	1622.11561885936	Adult Professional	Single Play Author
Histriomastix	20.2296650717703	25.9681830461493	627	11	1597-1602	Marston John	Children of Paul's (second)	Comedy	Comedy	C	Boys Professional	Comedy_Boys Professional	1599	1599	40	0	0.308496473721106	40	9	Histriomastix	1.03706933623706	0.929789020093451	8	64	Other	1332	386	1332	386	0.775320139697322	0.70 to 0.90	6429	12684	50.685903500473	95	627	15.1515151515152	94	288	32.6388888888889	8.36505014344584	1599.24837009999	Other	Marston John
Hoffman	27.9616477272727	29.9546828064027	704	18	1597-1602	Chettle Henry	Admiral's (Nottingham's) Men	Tragedy	Tragedy	T	Adult Professional	Tragedy_Adult Professional	1602	1602	40	0	0.379464306718044	40	1	Hoffman	1.12895958616986	0.784590795449974	5	37	Other	1994	432	1994	432	0.821929101401484	0.70 to 0.90	13536	19685	68.7630175260351	224	704	31.8181818181818	115	216	53.2407407407407	5.25546326686163	1602.08119125996	Adult Professional	Single Play Author
Honest Man's Fortune	23.1215526046987	29.5705896150904	979	13	> 1602	Field Massinger Fletcher	Lady Elizabeth's Men	Tragicomedy	Tragicomedy	TC	Adult Professional	Tragicomedy_Adult Professional	1613	1613	80	0	0.722588415738637	80	1	Honest Man's Fortune	0.945080142730739	1.11959957148944	4	75	Other	1950	841	1950	841	0.698674310283053	0.30 to < 0.70	14462	22636	63.8893797490723	227	979	23.1869254341164	254	387	65.6330749354005	4.28510839410592	1613.11910122138	Adult Professional	Single Play Author
Humor Out of Breath	17.0380952380952	24.607885132012	840	10	> 1602	Day John	Children of the King's Revels	Comedy	Comedy	C	Boys Professional	Comedy_Boys Professional	1608	1608	60	0	0.599570918432158	60	3	Humor Out of Breath	0.849052700892715	1.3871732467095	9	60	Other	675	1017	675	1017	0.398936170212766	0.30 to < 0.70	6624	14312	46.2828395751817	111	840	13.2142857142857	173	394	43.9086294416244	9.03276246017776	1608.07148610108	Other	Day John
Humorous Day's Mirth	18.0430463576159	23.1165512251223	906	11	1597-1602	Chapman George	Admiral's (Nottingham's) Men	Comedy	Comedy	C	Adult Professional	Comedy_Adult Professional	1597	1597	30	0	0.225573637830692	30	13	Humorous Day's Mirth	0.767995973407187	1.69543878513124	9	71	Other	656	1047	656	1047	0.385202583675866	0.30 to < 0.70	7409	16347	45.3233009114822	123	906	13.5761589403974	190	442	42.9864253393665	9.45620357920416	1597.20004241326	Adult Professional	Chapman George
Humorous Lieutenant	17.6303724928367	24.1621949471487	1396	10	> 1602	Fletcher John	King's Men	Tragicomedy	Tragicomedy	TC	Adult Professional	Tragicomedy_Adult Professional	1619	1619	90	0	0.804861983467186	90	17	Humorous Lieutenant	0.646686321320772	2.39118209603331	4	154	Other	2652	24	2652	24	0.991031390134529	>0.90	12003	24612	48.7688932228181	191	1396	13.6819484240688	469	713	65.7784011220196	4.17078151216265	1619.15770918026	Adult Professional	Fletcher John
If It Be Not Good the Devil Is in It	17.1396431342126	25.3301011649742	1289	9	> 1602	Dekker Thomas	Queen Anne's Men	Comedy	Comedy	C	Adult Professional	Comedy_Adult Professional	1611	1611	70	0	0.688506542082457	70	6	If It Be Not Good the Devil Is in It	0.705521845514316	2.00899598468736	4	114	Other	1916	710	1916	710	0.72962680883473	0.70 to 0.90	11533	22093	52.2020549495315	181	1289	14.0418929402638	359	618	58.0906148867314	4.32656522351317	1611.209530477	Adult Professional	Dekker Thomas
Insatiate Countess	28.0373961218837	32.2405140992261	722	17	> 1602	Marston and Barkstead	Children of the Queen's Revels	Tragedy	Tragedy	T	Boys Professional	Tragedy_Boys Professional	1607	1607	60	0	0.573713108159607	60	1	Insatiate Countess	1.19986769202649	0.694597604002869	8	41	Other	1814	670	1814	670	0.730273752012882	0.70 to 0.90	13352	20243	65.9586029738675	212	722	29.3628808864266	88	222	39.6396396396396	8.34419356635772	1607.08377570211	Other	Single Play Author
Island Princess	25.5542986425339	30.0425216519612	884	15	> 1602	Fletcher John	King's Men	Tragicomedy	Tragicomedy	TC	Adult Professional	Tragicomedy_Adult Professional	1621	1621	90	0	0.836906660644469	90	17	Island Princess	1.01043934891597	0.979443750112454	4	65	Other	2421	104	2421	104	0.958811881188119	>0.90	15236	22590	67.4457724656928	241	884	27.262443438914	209	311	67.2025723472669	4.34401830250863	1621.09795914486	Adult Professional	Fletcher John
Isle of Gulls	21.5030181086519	24.2924546809634	994	13.5	> 1602	Day John	Children of the Queen's Revels	Comedy	Comedy	C	Boys Professional	Comedy_Boys Professional	1606	1606	60	0	0.542623513858111	60	3	Isle of Gulls	0.770509874842653	1.68439359761609	4	60	Other	366	1783	366	1783	0.170311772917636	< 0.30	11546	21374	54.0189014690746	201	994	20.2213279678068	178	346	51.4450867052023	4.20697583048604	1606.02156989457	Other	Day John
Jack Drum's Entertainment	28.0464716006885	34.6268220052621	581	16	1597-1602	Marston John	Children of Paul's (second)	Domestic Comedy	Misc	M	Boys Professional	Misc_Boys Professional	1600	1600	40	0	0.326530132159005	40	9	Jack Drum's Entertainment	1.43656264188828	0.484563684963932	8	49	Other	1179	838	1179	838	0.584531482399603	0.30 to < 0.70	10742	16295	65.9220619822031	167	581	28.7435456110155	49	179	27.3743016759777	8.27087205834687	1600.18131913472	Other	Marston John
James the Fourth	28.3451704545455	35.5374729311499	704	17	< 1597	Greene Robert	unknown	History	History	H	Adult Professional	History_Adult Professional	1590	1590	10	0	0.0979924440241453	10	4	James the Fourth	1.33936890579586	0.557441856478333	9	64	Other	1782	562	1782	562	0.760238907849829	0.70 to 0.90	13511	19955	67.7073415184164	198	704	28.125	70	229	30.5676855895196	9.12906259042211	1590.1561007378	Adult Professional	Greene Robert
Jew of Malta	20.2986577181208	24.5533278976646	894	11	< 1597	Marlowe Christopher	Queen Henrietta Maria's Men	Tragedy	Tragedy	T	Adult Professional	Tragedy_Adult Professional	1589	1589	10	0	0.0730944214691339	10	6	Jew of Malta	0.821186127764	1.48291682098789	9	72	Other	1822	466	1822	466	0.796328671328671	0.70 to 0.90	9929	18147	54.7142778420676	166	894	18.5682326621924	155	397	39.0428211586902	9.06559342588298	1589.1305828325	Adult Professional	Marlowe Christopher
John a Kent and John a Cumber	29.3791574279379	24.380236261722	451	20	< 1597	Munday Anthony	Uncertain	Comedy	Comedy	C	Adult Professional	Comedy_Adult Professional	1590	1590	10	0	0.0979924440241453	10	1	John a Kent and John a Cumber	1.14802048872044	0.758753525538011	9	32	Other	1447	159	1447	159	0.900996264009963	>0.90	9105	13250	68.7169811320755	169	451	37.4722838137472	17	100	17	9.02065746625885	1590.09248833969	Adult Professional	Single Play Author
John of Bordeaux	29.8951048951049	30.8087361578743	429	20	< 1597	Uncertain	Lord Strange's Men (?)	Romance	Misc	M	Adult Professional	Misc_Adult Professional	1591	1591	20	0	0.129590161234927	20	30	John of Bordeaux	1.48745979839939	0.451969913882282	9	24	Other	1243	180	1243	180	0.873506676036543	0.70 to 0.90	9025	12825	70.3703703703704	144	429	33.5664335664336	53	122	43.4426229508197	9.36112820508424	1591.09220051341	Adult Professional	Uncertain
Jovial Crew or The Merry Beggars	21.8924050632911	27.4860753920013	1106	12	> 1602	Brome Richard	Beeston's Boys	Comedy	Comedy	C	Adult Professional	Comedy_Adult Professional	1641	1641	100	0	0.996485483210772	100	6	Jovial Crew or The Merry Beggars	0.826485369205439	1.46396151551496	6	73	Other	NA	NA	NA	NA	NA	NA	13572	24213	56.0525337628547	211	1106	19.0777576853526	231	442	52.262443438914	6.14001459011342	1641.07491240418	Adult Professional	Brome Richard
Julius Caesar	25.4933687002653	37.9315184084369	754	12	1597-1602	Shakespeare William	Lord Chamberlain's (Hunsdon's) Men	Tragedy	Tragedy	T	Adult Professional	Tragedy_Adult Professional	1599	1599	40	1	0.308496473721106	40	28	Julius Caesar	1.38138442491677	0.524047785293642	4	62	Shakespeare	2190	269	2190	269	0.890605937372916	0.70 to 0.90	12858	19222	66.8921027988763	168	754	22.2811671087533	186	322	57.7639751552795	4.30068832973484	1599.18435502541	Adult Professional	Shakespeare William
King and No King	22.021533161068	31.4847316810339	1161	11	> 1602	Beaumont and Fletcher	King's Men	Tragicomedy	Tragicomedy	TC	Adult Professional	Tragicomedy_Adult Professional	1611	1611	70	0	0.688506542082457	70	4	King and No King	0.92402535146618	1.17120313636692	4	94	Other	1966	1085	1966	1085	0.644378892166503	0.30 to < 0.70	15507	25567	60.6524034888724	229	1161	19.724375538329	297	485	61.2371134020619	4.19786469289102	1611.17849806743	Adult Professional	Beaumont and Fletcher
King Johan	27.19825708061	35.5810457244208	918	12	< 1597	Bale John	n/a	History; moral	Misc	M	Misc	Misc_Misc	1538	1538	10	0	0.00431904472893054	10	1	King Johan	1.1743495000192	0.725112289118641	10	158	Other	1767	11	1767	11	0.993813273340832	>0.90	15380	24968	61.5988465235501	209	918	22.7668845315904	8	333	2.4024024024024	10.2299056473421	1538.20457732235	Other	Single Play Author
King John	37.3260473588342	48.1527117109155	549	18	< 1597	Shakespeare William	Lord Chamberlain's (Hunsdon's) Men	History	History	H	Adult Professional	History_Adult Professional	1596	1596	30	1	0.20218586947828	30	28	King John	2.05510765592462	0.236772274284481	9	41	Shakespeare	2563	6	2563	6	0.99766446087972	>0.90	16140	20492	78.7624438805387	199	549	36.247723132969	69	188	36.7021276595745	9.008380218409	1596.23302134534	Adult Professional	Shakespeare William
King Lear	23.6344497607656	29.2163019334626	1045	12	> 1602	Shakespeare William	King's Men	Tragedy	Tragedy	T	Adult Professional	Tragedy_Adult Professional	1605	1605	50	1	0.492262887737771	50	28	King Lear	0.903789099052843	1.22423784941781	4	91	Shakespeare	2263	756	2263	756	0.749585955614442	0.70 to 0.90	16275	24698	65.8960239695522	246	1045	23.5406698564593	276	441	62.5850340136054	4.25935927708633	1605.19472365675	Adult Professional	Shakespeare William
Knack to Know a Knave	41.5642317380353	45.8887436983057	397	25	< 1597	Uncertain	Derby's (Strange's) Men	Comedy	Comedy	C	Adult Professional	Comedy_Adult Professional	1592	1592	20	0	0.156092534827591	20	30	Knack to Know a Knave	2.30309002713094	0.188529002854289	8	22	Other	1173	691	1173	691	0.629291845493562	0.30 to < 0.70	13100	16501	79.3891279316405	167	397	42.0654911838791	32	83	38.5542168674699	8.48042677517515	1592.14998940274	Adult Professional	Uncertain
Knack to Know an Honest Man	24.2330827067669	27.8097212928973	532	14	< 1597	Uncertain	Admiral's (Nottingham's) Men	Tragicomedy	Tragicomedy	TC	Adult Professional	Tragicomedy_Adult Professional	1594	1594	20	0	0.175692905569121	20	30	Knack to Know an Honest Man	1.20570432913792	0.687888991666517	8	70	Other	1422	264	1422	264	0.843416370106762	0.70 to 0.90	8000	12892	62.0539869686627	132	532	24.812030075188	57	216	26.3888888888889	8.44379756471608	1594.13496804523	Adult Professional	Uncertain
Knight of the Burning Pestle	27.2722580645161	35.1460142440929	775	16	> 1602	Beaumont Francis	Children of the Queen's Revels	Burlesque Romance	Misc	M	Boys Professional	Misc_Boys Professional	1607	1607	60	0	0.573713108159607	60	2	Knight of the Burning Pestle	1.26248210066953	0.627407261862509	4	37	Other	1293	1151	1293	1151	0.529050736497545	0.30 to < 0.70	14040	21136	66.4269492808479	213	775	27.4838709677419	125	225	55.5555555555556	4.23720004200004	1607.08307312761	Other	Beaumont Francis
Lady's Trial	23.1842818428184	26.7785262414751	738	12	> 1602	Ford John	Beeston's Boys	Comedy	Comedy	C	Boys Professional	Comedy_Boys Professional	1638	1638	100	0	0.978489463506895	100	7	Lady's Trial	0.985731172960472	1.02916028372681	4	59	Other	NA	NA	NA	NA	NA	NA	11237	17110	65.6750438340152	185	738	25.0677506775068	172	289	59.5155709342561	4.32580095948651	1638.16410043457	Other	Ford John
Larum for London	27.0701754385965	33.0662257351025	456	15	1597-1602	Uncertain	Lord Chamberlain's (Hunsdon's) Men	History	History	H	Adult Professional	History_Adult Professional	1599	1599	40	0	0.308496473721106	40	30	Larum for London	1.54846789330273	0.417057168312463	9	37	Other	1428	150	1428	150	0.904942965779468	>0.90	8208	12344	66.4938431626701	116	456	25.4385964912281	72	178	40.4494382022472	9.23420649487525	1599.22261827369	Adult Professional	Uncertain
Law Tricks	16.7276641550054	22.6936612710926	929	9	> 1602	Day John	Children of the Queen's Revels	Comedy	Comedy	C	Boys Professional	Comedy_Boys Professional	1604	1604	50	0	0.452930410685637	50	3	Law Tricks	0.744554874490196	1.8038755724993	4	91	Other	1192	814	1192	814	0.594217347956132	0.30 to < 0.70	8409	15540	54.1119691119691	141	929	15.1776103336921	267	409	65.281173594132	4.12148882832844	1604.02569067758	Other	Day John
Look About You	19.0542215336948	21.7244941688758	1291	11	1597-1602	Uncertain	Admiral's (Nottingham's) Men	Comedy	Comedy	C	Adult Professional	Comedy_Adult Professional	1599	1599	40	0	0.308496473721106	40	30	Look About You	0.604625628768102	2.7354381272347	4	104	Other	2421	589	2421	589	0.804318936877076	0.70 to 0.90	12324	24599	50.0995975446156	224	1291	17.3508907823393	296	582	50.8591065292096	4.43976051569916	1599.04640110169	Adult Professional	Uncertain
Looking Glass for London and England	36.0018587360595	44.3125222042166	538	21	< 1597	Greene and Lodge	Derby's (Strange's) Men	Biblical Moral	Misc	M	Adult Professional	Misc_Adult Professional	1588	1588	10	0	0.0630213552767153	10	1	Looking Glass for London and England	1.91044848862608	0.273986607757073	8	31	Other	1512	774	1512	774	0.661417322834646	0.30 to < 0.70	14929	19369	77.0767721617017	202	538	37.546468401487	61	149	40.9395973154362	8.02039070380852	1588.23629021982	Adult Professional	Single Play Author
Love's Cruelty	19.9510739856802	26.7865360095325	838	10	> 1602	Shirley James	Queen Henrietta Maria's Men	Tragedy	Tragedy	T	Adult Professional	Tragedy_Adult Professional	1631	1631	100	0	0.911379600747129	100	8	Love's Cruelty	0.925325532210603	1.1679141188659	5	76	Other	1217	843	1217	843	0.590776699029126	0.30 to < 0.70	9901	16719	59.2200490459956	158	838	18.854415274463	217	360	60.2777777777778	5.264821457793	1631.13338803453	Adult Professional	Shirley James
Love's Labor's Lost	19.9661335841957	35.6927775590059	1063	9	< 1597	Shakespeare William	Lord Chamberlain's (Hunsdon's) Men	Comedy	Comedy	C	Adult Professional	Comedy_Adult Professional	1595	1595	20	1	0.189412224119842	20	28	Love's Labor's Lost	1.09474687249686	0.834396692064457	9	93	Shakespeare	1719	860	1719	860	0.666537417603722	0.30 to < 0.70	12056	21224	56.8036185450433	147	1063	13.8287864534337	278	573	48.5165794066318	9.16823349508923	1595.14508363116	Adult Professional	Shakespeare William
Love's Metamorphosis	23.5889145496536	35.2086645871938	433	13	< 1597	Lyly John	Children of Paul's (first); Children of the Chapel (second)	Pastoral	Misc	M	Boys Professional	Misc_Boys Professional	1590	1590	10	0	0.0979924440241453	10	8	Love's Metamorphosis	1.69202043977679	0.349292121436831	6	32	Other	0	1312	0	1312	0	< 0.30	6332	10214	61.9933424711181	95	433	21.9399538106236	83	153	54.2483660130719	6.04577905999031	1590.16081979621	Other	Lyly John
Love's Sacrifice	26.3448275862069	29.4501811020907	783	16	> 1602	Ford John	Queen Henrietta Maria's Men	Tragedy	Tragedy	T	Adult Professional	Tragedy_Adult Professional	1632	1632	100	0	0.929831990101013	100	7	Love's Sacrifice	1.05246361042649	0.902788092975885	4	43	Other	1650	861	1650	861	0.657108721624851	0.30 to < 0.70	14313	20628	69.3862710878418	229	783	29.2464878671775	146	259	56.3706563706564	4.09850952611305	1632.04345969111	Adult Professional	Ford John
Love of David and Fair Bathsheba	48.8745874587459	55.721315619034	303	29	< 1597	Peele George	unknown	Biblical History	Misc	M	Adult Professional	Misc_Adult Professional	1594	1594	20	0	0.175692905569121	20	5	Love of David and Fair Bathsheba	3.20110594250929	0.0975887836034478	16	18	Other	1906	11	1906	11	0.994261867501304	>0.90	12427	14809	83.915186710784	143	303	47.1947194719472	14	54	25.9259259259259	16.2586676104693	1594.01310591435	Adult Professional	Peele George
Lover's Melancholy	22.6281588447653	25.6532508351923	831	12	> 1602	Ford John	King's Men	Tragicomedy	Tragicomedy	TC	Adult Professional	Tragicomedy_Adult Professional	1628	1628	90	0	0.879414905879641	90	7	Lover's Melancholy	0.889901411820252	1.26274660180395	4	63	Other	1865	480	1865	480	0.795309168443497	0.70 to 0.90	12500	18804	66.4752180387152	216	831	25.9927797833935	209	346	60.4046242774566	4.24448496790137	1628.13168815983	Adult Professional	Ford John
Loyal Subject	22.5389326334208	33.3317193968305	1143	11	> 1602	Fletcher John	King's Men	Tragicomedy	Tragicomedy	TC	Adult Professional	Tragicomedy_Adult Professional	1618	1618	80	0	0.790117009414388	80	17	Loyal Subject	0.985903939226964	1.02879962262407	4	102	Other	2777	14	2777	14	0.994983876746686	>0.90	15768	25762	61.2064280723546	222	1143	19.4225721784777	342	532	64.2857142857143	4.10195214196574	1618.02352403873	Adult Professional	Fletcher John
Lust's Dominion	20.9042105263158	28.026148469936	950	10	1597-1602	Uncertain	Admiral's (Nottingham's) Men	Tragedy	Tragedy	T	Adult Professional	Tragedy_Adult Professional	1600	1600	40	0	0.326530132159005	40	30	Lust's Dominion	0.909288326722954	1.20947464539822	4	80	Other	2286	217	2286	217	0.913304035157811	>0.90	13102	19859	65.9751246286319	211	950	22.2105263157895	251	424	59.1981132075472	4.2206275886856	1600.118894124	Adult Professional	Uncertain
Macbeth	25.7449768160742	33.7754128879313	647	13	> 1602	Shakespeare & Middleton	King's Men	Tragedy	Tragedy	T	Adult Professional	Tragedy_Adult Professional	1606	1606	60	0	0.542623513858111	60	2	Macbeth	1.32784849729265	0.567156543594704	4	63	Other	1955	211	1955	211	0.90258541089566	>0.90	11580	16657	69.5203217866363	168	647	25.9659969088099	180	258	69.7674418604651	4.44993444171268	1606.10256891843	Adult Professional	Shakespeare & Middleton
Mad Couple Well Matched	22.4649196956889	24.7195486697475	1183	14	> 1602	Brome Richard	Beeston's Boys	Comedy	Comedy	C	Boys Professional	Comedy_Boys Professional	1639	1639	100	0	0.984055291300277	100	6	Mad Couple Well Matched	0.718700860460543	1.93599249931352	6	73	Other	NA	NA	NA	NA	NA	NA	15759	26576	59.2978627332932	271	1183	22.9078613693998	239	445	53.7078651685393	6.497414398822	1639.23204935482	Other	Brome Richard
Mad Lover	15.8899398108341	25.0300664691295	1163	8	> 1602	Fletcher John	King's Men	Tragicomedy	Tragicomedy	TC	Adult Professional	Tragicomedy_Adult Professional	1617	1617	80	0	0.784739375291112	80	17	Mad Lover	0.733959583495944	1.85633224652837	4	129	Other	2019	11	2019	11	0.994581280788177	>0.90	8852	18480	47.9004329004329	130	1163	11.1779879621668	373	594	62.7946127946128	4.43475158279762	1617.17693656695	Adult Professional	Fletcher John
Mad World My Masters	18.9146968139774	30.4257836807538	973	9	> 1602	Middleton Thomas	Children of Paul's (second)	Comedy	Comedy	C	Boys Professional	Comedy_Boys Professional	1605	1605	50	0	0.492262887737771	50	19	Mad World My Masters	0.975405843585081	1.05106432067506	6	78	Other	513	1640	513	1640	0.238272178355783	< 0.30	10253	18404	55.7107150619431	136	973	13.9773895169579	281	472	59.5338983050847	6.33877210284118	1605.14476546721	Other	Middleton Thomas
Magnetic Lady	23.1543967280164	29.5153566901476	978	13	> 1602	Jonson Ben	King's Men	Comedy	Comedy	C	Adult Professional	Comedy_Adult Professional	1632	1632	100	0	0.929831990101013	100	17	Magnetic Lady	0.943797034904606	1.12264586944872	4	64	Other	2272	312	2272	312	0.879256965944272	0.70 to 0.90	13749	22645	60.7153897107529	216	978	22.0858895705521	200	384	52.0833333333333	4.07446288666688	1632.00625291478	Adult Professional	Jonson Ben
Maid's Tragedy	22.2875131164743	29.3386346763148	953	13	> 1602	Beaumont and Fletcher	King's Men	Tragedy	Tragedy	T	Adult Professional	Tragedy_Adult Professional	1610	1610	70	0	0.636885018372407	70	4	Maid's Tragedy	0.950371598318307	1.10716692135291	4	70	Other	2457	172	2457	172	0.934575884366679	>0.90	12720	21240	59.8870056497175	190	953	19.9370409233998	229	341	67.1554252199413	4.3595647214679	1610.23296334571	Adult Professional	Beaumont and Fletcher
Malcontent	21.7064083457526	32.4663123326896	671	9	> 1602	Marston John	Children of the Queen's Revels	Tragicomedy	Tragicomedy	TC	Misc	Tragicomedy_Misc	1604	1604	50	0	0.452930410685637	50	9	Malcontent	1.25334808631128	0.636585285045995	3	59	Other	744	1150	744	1150	0.392819429778247	0.30 to < 0.70	9715	14565	66.7009955372468	139	671	20.7153502235469	179	287	62.3693379790941	3.04993120639119	1604.10187261313	Other	Marston John
Mariam	65.4699248120301	105.457498537231	266	32	> 1602	Cary Elizabeth	n/a	Tragedy	Tragedy	T	Misc	Tragedy_Misc	1604	1604	50	0	0.452930410685637	50	1	Mariam	6.46601409968548	0.023918101547833	33	13	Other	2171	0	2171	0	1	>0.90	15889	17415	91.237438989377	149	266	56.015037593985	31	58	53.448275862069	33.2736588219414	1604.16567634884	Other	Single Play Author
Massacre at Paris	26.8310249307479	41.2658956753763	361	15	< 1597	Marlowe Christopher	Admiral's (Nottingham's) Men	Foreign History	Misc	M	Adult Professional	Misc_Adult Professional	1593	1593	20	0	0.161169059078698	20	6	Massacre at Paris	2.17188924607244	0.211994527529281	4	22	Other	1040	272	1040	272	0.792682926829268	0.70 to 0.90	6489	9686	66.9935990088788	96	361	26.5927977839335	63	139	45.3237410071942	4.45768821984529	1593.23157918436	Adult Professional	Marlowe Christopher
May Day	22.6493633692458	28.6978593190549	1021	14	1597-1602	Chapman George	Children of the Chapel (second)	Comedy	Comedy	C	Boys Professional	Comedy_Boys Professional	1602	1602	40	0	0.379464306718044	40	13	May Day	0.898124681043547	1.23972893457331	5	59	Other	171	2415	171	2415	0.0661252900232019	< 0.30	13470	23125	58.2486486486486	223	1021	21.8413320274241	207	376	55.0531914893617	5.04950912273489	1602.0201682336	Other	Chapman George
Measure for Measure	23.977728285078	29.8659128031421	898	13	> 1602	Shakespeare & Middleton	King's Men	Comedy	Comedy	C	Adult Professional	Comedy_Adult Professional	1603	1603	40	0	0.399629258469891	40	2	Measure for Measure	0.99663841868558	1.00675721590325	4	67	Other	1596	1019	1596	1019	0.610325047801147	0.30 to < 0.70	14194	21532	65.9204904328441	228	898	25.3897550111359	225	367	61.3079019073569	4.32005344051868	1603.22114929586	Adult Professional	Shakespeare & Middleton
Merchant of Venice	32.9796557120501	43.5027606143852	639	18	< 1597	Shakespeare William	Lord Chamberlain's (Hunsdon's) Men	Comedy	Comedy	C	Adult Professional	Comedy_Adult Professional	1596	1596	30	1	0.20218586947828	30	28	Merchant of Venice	1.72094261259834	0.337650364789671	8	39	Shakespeare	1971	503	1971	503	0.796685529506871	0.70 to 0.90	15413	21074	73.1375154218468	201	639	31.4553990610329	86	200	43	8.4388500865316	1596.10195626394	Adult Professional	Shakespeare William
Merry Wives of Windsor	20.7145650048876	26.5769689184047	1023	12	1597-1602	Shakespeare William	Lord Chamberlain's (Hunsdon's) Men	Comedy	Comedy	C	Adult Professional	Comedy_Adult Professional	1597	1597	30	1	0.225573637830692	30	28	Merry Wives of Windsor	0.83093610832549	1.44832069623436	4	64	Shakespeare	335	2324	335	2324	0.125987213238059	< 0.30	11417	21191	53.8766457458355	187	1023	18.2795698924731	216	420	51.4285714285714	4.18938417546451	1597.13979718188	Adult Professional	Shakespeare William
Michaelmas Term	18.1127272727273	30.2138875476904	1100	10	> 1602	Middleton Thomas	Children of Paul's (second)	Comedy	Comedy	C	Boys Professional	Comedy_Boys Professional	1604	1604	50	0	0.452930410685637	50	19	Michaelmas Term	0.910982985942547	1.20497897213423	6	79	Other	569	1779	569	1779	0.242333901192504	< 0.30	9974	19924	50.0602288697049	149	1100	13.5454545454545	279	488	57.172131147541	6.46599936019629	1604.06408288906	Other	Middleton Thomas
Midas	29.812382739212	55.3490502644494	533	15	< 1597	Lyly John	Children of Paul's (first)	Comedy	Comedy	C	Boys Professional	Comedy_Boys Professional	1589	1589	10	0	0.0730944214691339	10	8	Midas	2.3974334952838	0.173983019015557	4	28	Other	101	1798	101	1798	0.0531858873091101	< 0.30	11127	15890	70.0251730648206	130	533	24.390243902439	91	172	52.9069767441861	4.46558790444396	1589.20370756206	Other	Lyly John
Midsummer Night's Dream	32.6378269617706	39.5816532741313	497	16	< 1597	Shakespeare William	Lord Chamberlain's (Hunsdon's) Men	Comedy	Comedy	C	Adult Professional	Comedy_Adult Professional	1595	1595	20	1	0.189412224119842	20	28	Midsummer Night's Dream	1.77547980077636	0.317225819807468	9	46	Shakespeare	1720	396	1720	396	0.812854442344045	0.70 to 0.90	12285	16221	75.7351581283521	168	497	33.8028169014084	54	167	32.3353293413174	9.34702832670882	1595.17114273441	Adult Professional	Shakespeare William
Miseries of Enforced Marriage	21.8162705667276	29.1862817037818	1094	11	> 1602	Wilkins George	King's Men	Domestic Drama	Misc	M	Adult Professional	Misc_Adult Professional	1606	1606	60	0	0.542623513858111	60	1	Miseries of Enforced Marriage	0.88240936563887	1.28428018560279	6	68	Other	1187	1610	1187	1610	0.424383267786915	0.30 to < 0.70	14831	23867	62.1401935727155	231	1094	21.1151736745887	247	449	55.011135857461	6.1100017039571	1606.01174742769	Adult Professional	Single Play Author
Monsieur D'Olive	29.5538720538721	48.0436629701813	594	14	> 1602	Chapman George	Children of the Queen's Revels	Comedy	Comedy	C	Boys Professional	Comedy_Boys Professional	1605	1605	50	0	0.492262887737771	50	13	Monsieur D'Olive	1.97125536903606	0.257344103396447	4	39	Other	863	1099	863	1099	0.439857288481142	0.30 to < 0.70	12806	17555	72.9478780974082	169	594	28.4511784511784	119	204	58.3333333333333	4.16088355449028	1605.16447253549	Other	Chapman George
Monsieur Thomas	17.7696867061812	21.5122620686097	1181	10	> 1602	Fletcher John	Lady Elizabeth's Men	Comedy	Comedy	C	Adult Professional	Comedy_Adult Professional	1615	1615	80	0	0.761680945861386	80	17	Monsieur Thomas	0.625980970586524	2.55198276909142	5	116	Other	2340	0	2340	0	1	>0.90	10714	20986	51.0530830077194	188	1181	15.9187129551228	379	569	66.6080843585237	5.4868574332213	1615.23799662787	Adult Professional	Fletcher John
More Dissemblers Besides Women	28.1451378809869	40.868896425955	689	13	> 1602	Middleton Thomas	King's Men	Comedy	Comedy	C	Adult Professional	Comedy_Adult Professional	1614	1614	80	0	0.750784532362254	80	19	More Dissemblers Besides Women	1.55698095301871	0.412508973585731	5	48	Other	1952	341	1952	341	0.851286524204099	0.70 to 0.90	13862	19392	71.4830858085809	179	689	25.9796806966618	155	263	58.93536121673	5.13686963869259	1614.04697042407	Adult Professional	Middleton Thomas
Mother Bombie	19.2071346375144	21.8986647049216	869	13	< 1597	Lyly John	Children of Paul's (first)	Comedy	Comedy	C	Boys Professional	Comedy_Boys Professional	1591	1591	20	0	0.129590161234927	20	8	Mother Bombie	0.742861320267191	1.81210979688837	8	49	Other	108	2049	108	2049	0.0500695410292072	< 0.30	8042	16691	48.1816547840153	145	869	16.6858457997699	158	336	47.0238095238095	8.29329125664663	1591.2296649671	Other	Lyly John
Much Ado About Nothing	21.4274028629857	28.4196391795979	978	12	1597-1602	Shakespeare William	Lord Chamberlain's (Hunsdon's) Men	Comedy	Comedy	C	Adult Professional	Comedy_Adult Professional	1598	1598	30	1	0.253129895975949	30	28	Much Ado About Nothing	0.90875985245053	1.21088175440002	6	66	Shakespeare	727	1769	727	1769	0.291266025641026	< 0.30	11869	20956	56.6377171215881	189	978	19.3251533742331	183	410	44.6341463414634	6.21323361562099	1598.13127571897	Adult Professional	Shakespeare William
Mustapha	66.9203980099502	114.389569593739	201	27	< 1597	Greville Fulke	n/a	Tragedy	Tragedy	T	Misc	Tragedy_Misc	1596	1596	30	0	0.20218586947828	30	1	Mustapha	8.06841814128956	0.0153611314516438	8	12	Other	1875	0	1875	0	1	>0.90	11977	13451	89.0417069362873	94	201	46.7661691542289	8	43	18.6046511627907	8.32187833404168	1596.08677255095	Other	Single Play Author
New Inn	18.7972626176219	31.5106656117392	1169	9	> 1602	Jonson Ben	King's Men	Comedy	Comedy	C	Adult Professional	Comedy_Adult Professional	1629	1629	90	0	0.890109011183409	90	17	New Inn	0.921616669752942	1.17733310805704	4	106	Other	2550	45	2550	45	0.982658959537572	>0.90	12155	21974	55.3153727132065	160	1169	13.6869118905047	339	560	60.5357142857143	4.2451676527271	1629.18689078739	Adult Professional	Jonson Ben
New Wonder	21.9533527696793	21.9170207503872	1029	15	> 1602	Rowley Samuel	unknown	Comedy	Comedy	C	Adult Professional	Comedy_Adult Professional	1611	1611	70	0	0.688506542082457	70	2	New Wonder	0.683240861201137	2.14216212869101	5	58	Other	545	2266	545	2266	0.193881181074351	< 0.30	12380	22590	54.8030101814962	229	1029	22.2546161321672	174	365	47.6712328767123	5.41147230309434	1611.22045063984	Adult Professional	Rowley Samuel
Nice Valor	20.2707482993197	29.0425582932802	735	11	> 1602	Middleton Thomas	unknown	Comedy	Comedy	C	Adult Professional	Comedy_Adult Professional	1622	1622	90	0	0.848729927968873	90	19	Nice Valor	1.07125090096316	0.871400088326455	6	52	Other	1682	56	1682	56	0.967779056386651	>0.90	8617	14899	57.8360963823075	129	735	17.5510204081633	188	310	60.6451612903226	6.36721727368422	1622.02196883154	Adult Professional	Middleton Thomas
No Wit No Help Like a Woman's	20.9100318471338	27.113790519469	1256	12	> 1602	Middleton Thomas	Lady Elizabeth's Men	Comedy	Comedy	C	Adult Professional	Comedy_Adult Professional	1611	1611	70	0	0.688506542082457	70	19	No Wit No Help Like a Woman's	0.765059860035551	1.70847711827341	4	92	Other	2174	948	2174	948	0.696348494554773	0.30 to < 0.70	14087	26263	53.6381982256406	216	1256	17.1974522292994	299	537	55.6797020484171	4.09383310575504	1611.1387195423	Adult Professional	Middleton Thomas
Northern Lass	24.7409420289855	29.3254151253801	1104	15	> 1602	Brome Richard	King's Men	Comedy	Comedy	C	Adult Professional	Comedy_Adult Professional	1629	1629	90	0	0.890109011183409	90	6	Northern Lass	0.882591279240802	1.28375082628767	6	59	Other	302	2775	302	2775	0.0981475463113422	< 0.30	17068	27314	62.4881013399722	280	1104	25.3623188405797	196	376	52.1276595744681	6.39576430036686	1629.07098149863	Adult Professional	Brome Richard
Old Fortunatus	28.5509478672986	39.0999996851111	844	14	1597-1602	Dekker Thomas	Admiral's (Nottingham's) Men	Comedy	Comedy	C	Adult Professional	Comedy_Adult Professional	1599	1599	40	0	0.308496473721106	40	6	Old Fortunatus	1.34587749321714	0.552063378440866	9	65	Other	1862	983	1862	983	0.654481546572935	0.30 to < 0.70	16776	24097	69.6186247250695	222	844	26.303317535545	110	334	32.9341317365269	9.23565611452796	1599.08262200543	Adult Professional	Dekker Thomas
Old Wives Tale	25.4749163879599	24.8860869105847	299	17	< 1597	Peele George	Queen Elizabeth's Men	Romance	Misc	M	Adult Professional	Misc_Adult Professional	1590	1590	10	0	0.0979924440241453	10	5	Old Wives Tale	1.43919956586007	0.482789661314551	6	15	Other	305	772	305	772	0.283194057567317	< 0.30	4679	7617	61.4283838781673	86	299	28.7625418060201	41	83	49.3975903614458	6.07967672985978	1590.12525676249	Adult Professional	Peele George
Opportunity	19.7483940042827	24.5400534985935	934	10	> 1602	Shirley James	Queen Henrietta Maria's Men	Comedy	Comedy	C	Adult Professional	Comedy_Adult Professional	1634	1634	100	0	0.946087218356411	100	8	Opportunity	0.802975079488981	1.55094310316713	5	73	Other	1858	417	1858	417	0.816703296703297	0.70 to 0.90	10835	18445	58.7422065600434	183	934	19.593147751606	239	396	60.3535353535353	5.3765216487227	1634.0411367694	Adult Professional	Shirley James
Orlando Furioso	30.1699164345404	38.4543055793595	359	16	< 1597	Greene Robert	unknown	Romantic Comedy	Misc	M	Adult Professional	Misc_Adult Professional	1591	1591	20	0	0.129590161234927	20	4	Orlando Furioso	2.02954062449914	0.242775301602261	4	24	Other	1191	288	1191	288	0.8052738336714	0.70 to 0.90	7834	10831	72.3294247991875	102	359	28.4122562674095	65	130	50	4.10799098946154	1591.09381191031	Adult Professional	Greene Robert
Othello	21.2718696397942	31.5336841132568	1166	10	> 1602	Shakespeare William	King's Men	Tragedy	Tragedy	T	Adult Professional	Tragedy_Adult Professional	1604	1604	50	1	0.452930410685637	50	28	Othello	0.923475626676606	1.17259793447706	4	99	Shakespeare	2348	672	2348	672	0.777483443708609	0.70 to 0.90	15401	24803	62.0932951659073	224	1166	19.2109777015437	344	559	61.5384615384615	4.30650946963578	1604.18557321077	Adult Professional	Shakespeare William
Parasitaster	25.8190148911798	39.4203907492888	873	11	> 1602	Marston John	Children of the Queen's Revels	Comedy	Comedy	C	Boys Professional	Comedy_Boys Professional	1604	1604	50	0	0.452930410685637	50	9	Parasitaster	1.33417808584531	0.561787916865228	4	59	Other	653	1181	653	1181	0.356052344601963	0.30 to < 0.70	15768	22540	69.9556344276841	205	873	23.4822451317297	178	329	54.1033434650456	4.0984020922333	1604.19644186972	Other	Marston John
Patient and Meek Grissel	50.5938303341902	58.8405110024802	389	27	< 1597	Phillip John	n/a	Comedy	Comedy	C	Misc	Comedy_Misc	1559	1559	10	0	0.0139592654801056	10	1	Patient and Meek Grissel	2.98333233355323	0.112356119124819	10	25	Other	2105	4	2105	4	0.998103366524419	>0.90	16752	19681	85.1176261368833	186	389	47.8149100257069	6	83	7.2289156626506	10.2933834466385	1559.10544577515	Other	Single Play Author
Pericles	28.078125	39.043775715778	640	16	> 1602	Shakespeare and Wilkins	King's Men	Tragicomedy	Tragicomedy	TC	Adult Professional	Tragicomedy_Adult Professional	1607	1607	60	0	0.573713108159607	60	1	Pericles	1.54334074643287	0.419832790242373	4	44	Other	1840	469	1840	469	0.796881766998701	0.70 to 0.90	12292	17970	68.4028937117418	172	640	26.875	126	212	59.4339622641509	4.05321614921559	1607.01901739265	Adult Professional	Single Play Author
Perkin Warbeck	32.996632996633	38.3511773591508	594	18	> 1602	Ford John	Queen Henrietta Maria's Men	History	History	H	Adult Professional	History_Adult Professional	1633	1633	100	0	0.941692896159438	100	7	Perkin Warbeck	1.5735678673169	0.403858327890631	4	30	Other	2368	103	2368	103	0.958316471064346	>0.90	15144	19600	77.265306122449	218	594	36.7003367003367	104	175	59.4285714285714	4.4161703044083	1633.21321937226	Adult Professional	Ford John
Philaster	24.2990196078431	33.1348062547636	816	11	> 1602	Beaumont and Fletcher	King's Men	Tragicomedy	Tragicomedy	TC	Adult Professional	Tragicomedy_Adult Professional	1609	1609	70	0	0.606872832832268	70	4	Philaster	1.1599502321668	0.743226673700472	4	65	Other	1867	739	1867	739	0.716423637759018	0.70 to 0.90	13616	19828	68.6705668751261	195	816	23.8970588235294	217	341	63.6363636363636	4.37566325848456	1609.24509453401	Adult Professional	Beaumont and Fletcher
Philotas	78.3287037037037	111.356658556296	216	31	> 1602	Daniel Samuel	Children of the Queen's Revels	Tragedy	Tragedy	T	Boys Professional	Tragedy_Boys Professional	1604	1604	50	0	0.452930410685637	50	2	Philotas	7.57686091456264	0.017418925820648	16	13	Other	2131	0	2131	0	1	>0.90	15307	16919	90.4722501329866	109	216	50.462962962963	2	32	6.25	16.4910605964251	1604.07615643076	Other	Daniel Samuel
Phoenix	17.5592334494774	23.5927554550363	1148	10	> 1602	Middleton Thomas	Children of Paul's (second)	Comedy	Comedy	C	Boys Professional	Comedy_Boys Professional	1603	1603	40	0	0.399629258469891	40	19	Phoenix	0.696318160615098	2.0624553521626	4	82	Other	746	1733	746	1733	0.300927793465107	0.30 to < 0.70	9912	20158	49.1715447961107	169	1148	14.7212543554007	292	523	55.8317399617591	4.13244292698801	1603.04953865375	Other	Middleton Thomas
Pilgrim	19.7703703703704	24.7155279795989	1080	13	> 1602	Fletcher John	King's Men	Comedy	Comedy	C	Adult Professional	Comedy_Adult Professional	1621	1621	90	0	0.836906660644469	90	17	Pilgrim	0.752069566393133	1.76800696134296	5	92	Other	2281	0	2281	0	1	>0.90	10952	21352	51.2926189584114	186	1080	17.2222222222222	296	433	68.3602771362587	5.47957253770437	1621.1953983226	Adult Professional	Fletcher John
Poetaster	21.7342536669543	37.0700004184939	1159	11	1597-1602	Jonson Ben	Children of the Chapel (second)	Comedy	Comedy	C	Boys Professional	Comedy_Boys Professional	1601	1601	40	0	0.354942671503244	40	17	Poetaster	1.08888213610195	0.84340904475914	4	80	Other	1145	1963	1145	1963	0.368404118404118	0.30 to < 0.70	15447	25190	61.3219531560143	216	1159	18.6367558239862	255	494	51.6194331983806	4.25639711529948	1601.22738194861	Other	Jonson Ben
Puritan	22.0316159250585	28.5311813212321	854	13	> 1602	Middleton Thomas	Children of Paul's (second)	Comedy	Comedy	C	Boys Professional	Comedy_Boys Professional	1606	1606	60	0	0.542623513858111	60	19	Puritan	0.976316925778159	1.04910356561624	5	48	Other	181	1814	181	1814	0.0907268170426065	< 0.30	10699	18815	56.8642040924794	166	854	19.4379391100703	161	316	50.9493670886076	5.28314131766092	1606.04874582536	Other	Middleton Thomas
Ralph Roister Doister	16.4185441941075	31.3038551468482	1154	10	< 1597	Udall Nicholas	n/a	Comedy	Comedy	C	Misc	Comedy_Misc	1552	1552	10	0	0.00974843211148593	10	1	Ralph Roister Doister	0.92149911161063	1.17763351837688	10	131	Other	2014	0	2014	0	1	>0.90	8211	18947	43.336675990922	126	1154	10.9185441941075	260	561	46.3458110516934	10.4333112947643	1552.03798231215	Other	Single Play Author
Ram Alley	22.7374476987448	31.3937516605115	956	12	> 1602	Barry Lording	Children of the King's Revels	Comedy	Comedy	C	Boys Professional	Comedy_Boys Professional	1608	1608	60	0	0.599570918432158	60	1	Ram Alley	1.01534649120318	0.96999937698623	4	94	Other	2526	44	2526	44	0.982879377431907	>0.90	13840	21737	63.670239683489	212	956	22.1757322175732	268	388	69.0721649484536	4.34230714861769	1608.17769242672	Other	Single Play Author
Rape of Lucrece	25.3473053892216	34.4052461254935	835	13	> 1602	Heywood Thomas	Queen Anne's Men	Tragedy	Tragedy	T	Adult Professional	Tragedy_Adult Professional	1607	1607	60	0	0.573713108159607	60	12	Rape of Lucrece	1.19064263881327	0.705402732182579	2	64	Other	1773	719	1773	719	0.711476725521669	0.70 to 0.90	15180	21165	71.7221828490432	230	835	27.5449101796407	170	260	65.3846153846154	2.18280655541457	1607.11801312474	Adult Professional	Heywood Thomas
Rare Triumphs of Love and Fortune	35.293453724605	52.9018952652945	443	19	< 1597	Uncertain	Derby's (Strange's) Men	Mythological Moral	Misc	M	Adult Professional	Misc_Adult Professional	1582	1582	10	0	0.0269163996668972	10	30	Rare Triumphs of Love and Fortune	2.51344489556172	0.158292837253721	10	34	Other	1643	54	1643	54	0.96817913965822	>0.90	11948	15635	76.4182922929325	155	443	34.9887133182844	39	136	28.6764705882353	10.3110633610049	1582.12106533308	Adult Professional	Uncertain
Reign of King Edward the Third	44.2131519274376	53.0035582793273	441	25	< 1597	Uncertain	Admiral's (Nottingham's) Men	History	History	H	Adult Professional	History_Adult Professional	1590	1590	10	0	0.0979924440241453	10	30	Reign of King Edward the Third	2.52397896568225	0.156974293636096	9	20	Other	2463	28	2463	28	0.988759534323565	>0.90	16153	19498	82.844394296851	193	441	43.7641723356009	35	106	33.0188679245283	9.13688517548144	1590.15802514041	Adult Professional	Uncertain
Revenge of Bussy D'Ambois	31.8042071197411	46.2010494218989	618	15	> 1602	Chapman George	Children of the Queen's Revels	Tragedy	Tragedy	T	Boys Professional	Tragedy_Boys Professional	1610	1610	70	0	0.636885018372407	70	13	Revenge of Bussy D'Ambois	1.85847876323776	0.289524149431959	4	43	Other	2384	19	2384	19	0.992093216812318	>0.90	14825	19655	75.4261002289494	176	618	28.4789644012945	152	238	63.8655462184874	4.40833554021083	1610.05636603211	Other	Chapman George
Revenger's Tragedy	18.2746160794941	26.4584787941619	1107	10	> 1602	Middleton Thomas	King's Men	Tragedy	Tragedy	T	Adult Professional	Tragedy_Adult Professional	1606	1606	60	0	0.542623513858111	60	19	Revenger's Tragedy	0.795226896939599	1.58131313534127	4	92	Other	2086	361	2086	361	0.852472415202289	0.70 to 0.90	10310	20230	50.9639149777558	162	1107	14.6341463414634	313	493	63.4888438133874	4.47974033665378	1606.05457951408	Adult Professional	Middleton Thomas
Richard the Second	39.6061776061776	51.9803500336075	518	20	< 1597	Shakespeare William	Lord Chamberlain's (Hunsdon's) Men	History	History	H	Adult Professional	History_Adult Professional	1595	1595	20	1	0.189412224119842	20	28	Richard the Second	2.28388546089492	0.191712910432423	8	36	Shakespeare	2713	38	2713	38	0.986186841148673	>0.90	16135	20516	78.6459348800936	195	518	37.6447876447876	56	157	35.6687898089172	8.24446102650836	1595.07283096039	Adult Professional	Shakespeare William
Richard the Third	24.5736505032022	33.6601105365379	1093	14	< 1597	Shakespeare William	Lord Chamberlain's (Hunsdon's) Men	History	History	H	Adult Professional	History_Adult Professional	1592	1592	20	1	0.156092534827591	20	28	Richard the Third	1.01813521002108	0.964692909133832	9	109	Shakespeare	3243	150	3243	150	0.95579133510168	>0.90	17068	26859	63.5466696451841	261	1093	23.8792314730101	155	475	32.6315789473684	9.48980431573	1592.18148454343	Adult Professional	Shakespeare William
Roman Actor	36.1174089068826	45.9625738541807	494	17	> 1602	Massinger Philip	King's Men	Tragedy	Tragedy	T	Adult Professional	Tragedy_Adult Professional	1626	1626	90	0	0.871313168381581	90	2	Roman Actor	2.06795396315458	0.233839712013051	4	29	Other	2199	0	2199	0	1	>0.90	14433	17842	80.8933976011658	178	494	36.0323886639676	94	165	56.969696969697	4.19428769673686	1626.10398058413	Adult Professional	Massinger Philip
Romeo and Juliet	28.9379474940334	44.1476123538615	838	15	< 1597	Shakespeare William	Lord Chamberlain's (Hunsdon's) Men	Tragedy	Tragedy	T	Adult Professional	Tragedy_Adult Professional	1595	1595	20	1	0.189412224119842	20	28	Romeo and Juliet	1.52505396302929	0.429961508226946	9	65	Shakespeare	2570	396	2570	396	0.866486850977748	0.70 to 0.90	16988	24250	70.0536082474227	221	838	26.3723150357995	123	314	39.171974522293	9.32612654846162	1595.06355740287	Adult Professional	Shakespeare William
Royal Master	20.4686431014823	24.9926561744534	877	12	> 1602	Shirley James	Olgilby's Men; Queen Henrietta Maria's Men	Comedy	Comedy	C	Adult Professional	Comedy_Adult Professional	1637	1637	100	0	0.972344940177937	100	8	Royal Master	0.843942033447999	1.4040247518728	3	59	Other	NA	NA	NA	NA	NA	NA	10869	17951	60.5481588769428	194	877	22.1208665906499	223	342	65.2046783625731	3.03896154265385	1637.07710663683	Adult Professional	Shirley James
Rule a Wife and Have a Wife	20.8699007717751	23.3529556791558	907	14	> 1602	Fletcher John	King's Men	Comedy	Comedy	C	Adult Professional	Comedy_Adult Professional	1624	1624	90	0	0.862406902943819	90	17	Rule a Wife and Have a Wife	0.775422166165097	1.66311996416522	4	75	Other	2043	7	2043	7	0.996585365853659	>0.90	10072	18929	53.2093612974801	179	907	19.7353914002205	221	341	64.8093841642229	4.38279963599052	1624.15570810146	Adult Professional	Fletcher John
Sad Shepherd	28.7399380804954	50.3751810501428	323	11	> 1602	Jonson Ben	n/a	Comic Pastoral	Misc	M	Misc	Misc_Misc	1637	1637	100	0	0.972344940177937	100	17	Sad Shepherd	2.80295005242551	0.127282671579169	4	24	Other	NA	NA	NA	NA	NA	NA	6763	9283	72.8536033609824	76	323	23.5294117647059	71	138	51.4492753623188	4.35055085539352	1637.01940059062	Other	Jonson Ben
Sappho and Phao	25.6889312977099	53.1838741176281	524	11	< 1597	Lyly John	Children of the Chapel (first);Children of Paul's (first)	Classical Legend (Comedy)	Misc	M	Boys Professional	Misc_Boys Professional	1583	1583	10	0	0.0321058401200676	10	8	Sappho and Phao	2.32334832827608	0.18525560102771	6	37	Other	73	1602	73	1602	0.0435820895522388	< 0.30	8509	13461	63.2122427754253	81	524	15.4580152671756	111	202	54.950495049505	6.21924406930339	1583.15329456812	Other	Lyly John
Satiromastix	25.7735191637631	30.8680770646772	861	15	1597-1602	Dekker Thomas	Children of Paul's (second);Lord Chamberlain's (Hunsdon's) Men	Comedy	Comedy	C	Misc	Comedy_Misc	1601	1601	40	0	0.354942671503244	40	6	Satiromastix	1.05198125210772	0.903616182225391	9	49	Other	867	1743	867	1743	0.332183908045977	0.30 to < 0.70	14620	22191	65.8825650038304	231	861	26.8292682926829	133	278	47.841726618705	9.28713626530953	1601.24840505089	Other	Dekker Thomas
Second Maiden's Tragedy	29.1965678627145	41.7924789968486	641	15	> 1602	Middleton Thomas	King's Men	Tragedy	Tragedy	T	Adult Professional	Tragedy_Adult Professional	1611	1611	70	0	0.688506542082457	70	19	Second Maiden's Tragedy	1.65070367480055	0.366996365901422	5	48	Other	2120	28	2120	28	0.986964618249534	>0.90	13255	18715	70.8255410098851	165	641	25.7410296411856	141	212	66.5094339622642	5.00232632050756	1611.16735975444	Adult Professional	Middleton Thomas
Sejanus	26.5433231396534	50.712871295835	981	9	> 1602	Jonson Ben	King's Men	Tragedy	Tragedy	T	Adult Professional	Tragedy_Adult Professional	1604	1604	50	0	0.452930410685637	50	17	Sejanus	1.61913737087293	0.381445597265228	4	97	Other	3149	101	3149	101	0.968923076923077	>0.90	19085	26039	73.2939052959023	197	981	20.0815494393476	293	449	65.2561247216036	4.26368883415125	1604.05586124718	Adult Professional	Jonson Ben
Shoemaker's Holiday	22.841043890866	24.7161726862831	843	14	1597-1602	Dekker Thomas	Admiral's (Nottingham's) Men	Comedy	Comedy	C	Adult Professional	Comedy_Adult Professional	1599	1599	40	0	0.308496473721106	40	6	Shoemaker's Holiday	0.851270205946866	1.37995566247265	4	61	Other	965	1157	965	1157	0.454759660697455	0.30 to < 0.70	11621	19255	60.3531550246689	204	843	24.1992882562278	158	332	47.5903614457831	4.48905991285574	1599.07039229653	Adult Professional	Dekker Thomas
Sir Giles Goosecap	22.4093376764387	28.4296362456654	921	13	1597-1602	Chapman George	Children of the Chapel (second)	Comedy	Comedy	C	Boys Professional	Comedy_Boys Professional	1602	1602	40	0	0.379464306718044	40	13	Sir Giles Goosecap	0.936788364469523	1.13950707046093	8	53	Other	683	1908	683	1908	0.26360478579699	< 0.30	11579	20639	56.1025243471098	179	921	19.4353963083605	151	340	44.4117647058823	8.07903417642228	1602.09912179707	Other	Chapman George
Sir Thomas More	27.1507537688442	28.0463552095145	597	17	1597-1602	Uncertain	Lord Chamberlain's Men at the Globe (?)	History	History	H	Adult Professional	History_Adult Professional	1601	1601	40	0	0.354942671503244	40	30	Sir Thomas More	1.14786090512659	0.758964514571481	9	31	Other	1565	314	1565	314	0.832889835018627	0.70 to 0.90	10699	16209	66.0065395767783	181	597	30.3182579564489	84	183	45.9016393442623	9.24819026666228	1601.21488143277	Adult Professional	Uncertain
Sir Thomas Wyatt	24.1203501094092	29.4263271527677	457	14	1597-1602	Dekker and Webster	Queen Anne's Men	History	History	H	Adult Professional	History_Adult Professional	1602	1602	40	0	0.379464306718044	40	1	Sir Thomas Wyatt	1.37650552525374	0.527769249026309	5	37	Other	1219	193	1219	193	0.863314447592068	0.70 to 0.90	7176	11023	65.1002449423932	115	457	25.164113785558	100	185	54.0540540540541	5.16174348571803	1602.06406141829	Adult Professional	Single Play Author
Sisters	18.8286479250335	25.5058229942592	747	10	> 1602	Shirley James	King's Men	Comedy	Comedy	C	Adult Professional	Comedy_Adult Professional	1642	1642	100	0	1	100	8	Sisters	0.933209262130964	1.14826444884816	4	69	Other	NA	NA	NA	NA	NA	NA	7692	14065	54.6889441877	138	747	18.4738955823293	214	326	65.6441717791411	4.1744543859968	1642.03611641319	Adult Professional	Shirley James
Soliman and Perseda	28.9901315789474	42.0148624521012	608	15	< 1597	Kyd Thomas	Uncertain	Tragedy	Tragedy	T	Adult Professional	Tragedy_Adult Professional	1592	1592	20	0	0.156092534827591	20	3	Soliman and Perseda	1.70392767389834	0.344427395081061	9	52	Other	1835	435	1835	435	0.808370044052863	0.70 to 0.90	11712	17626	66.4472937705662	147	608	24.1776315789474	64	231	27.7056277056277	9.17178695416078	1592.14192995609	Adult Professional	Kyd Thomas
Spanish Tragedy	31.0688622754491	55.0400540037038	668	15.5	< 1597	Kyd Thomas	Derby's (Strange's) Men	Tragedy	Tragedy	T	Adult Professional	Tragedy_Adult Professional	1587	1587	10	0	0.0475047871764833	10	3	Spanish Tragedy	2.12956362539998	0.220505161532962	8	46	Other	2600	137	2600	137	0.949945195469492	>0.90	15041	20754	72.4727763322733	178	668	26.6467065868263	104	236	44.0677966101695	8.35993716714438	1587.22213151987	Adult Professional	Kyd Thomas
Sparagus Garden	19.750382848392	21.517036372592	1306	12	> 1602	Brome Richard	King's Revels Company	Comedy	Comedy	C	Adult Professional	Comedy_Adult Professional	1635	1635	100	0	0.964506673818026	100	6	Sparagus Garden	0.595402790208133	2.82083880209557	6	100	Other	726	2149	726	2149	0.252521739130435	< 0.30	13533	25794	52.465689695278	246	1306	18.8361408882083	286	529	54.0642722117202	6.20409571903292	1635.19117427315	Adult Professional	Brome Richard
Staple of News	18.1215153681201	29.3859588864523	1399	9	> 1602	Jonson Ben	King's Men	Comedy	Comedy	C	Adult Professional	Comedy_Adult Professional	1626	1626	90	0	0.871313168381581	90	17	Staple of News	0.785653427311174	1.62008567221996	4	112	Other	2625	319	2625	319	0.89164402173913	0.70 to 0.90	13275	25352	52.3627327232565	196	1399	14.0100071479628	376	663	56.7119155354449	4.09731444099452	1626.10666132695	Adult Professional	Jonson Ben
Summer's Last Will and Testament	77.0511627906977	126.899482577937	215	29	< 1597	Nashe Thomas	Children of the Chapel (first)	Comedy	Comedy	C	Boys Professional	Comedy_Boys Professional	1592	1592	20	0	0.156092534827591	20	1	Summer's Last Will and Testament	8.6544728799885	0.0133511525237343	9	20	Other	1189	696	1189	696	0.630769230769231	0.30 to < 0.70	14947	16566	90.2269709042617	104	215	48.3720930232558	13	44	29.5454545454545	9.40965815598611	1592.01994457957	Other	Single Play Author
Tale of a Tub	24.6715741789354	29.6470308117782	883	13	> 1602	Jonson Ben	Queen Henrietta Maria's Men	Comedy	Comedy	C	Adult Professional	Comedy_Adult Professional	1633	1633	100	0	0.941692896159438	100	17	Tale of a Tub	0.997702023272389	1.00461184422583	9	71	Other	2484	14	2484	14	0.994395516413131	>0.90	14126	21785	64.8427817305485	222	883	25.1415628539071	160	365	43.8356164383562	9.13559987919871	1633.16508868738	Adult Professional	Jonson Ben
Taming of a Shrew	25.0222672064777	26.577864291657	494	17	< 1597	Uncertain	Pembroke's Men	Comedy	Comedy	C	Adult Professional	Comedy_Adult Professional	1592	1592	20	0	0.156092534827591	20	30	Taming of a Shrew	1.19579464736868	0.69933745673389	8	33	Other	1102	415	1102	415	0.726433750823995	0.70 to 0.90	7453	12361	60.2944745570747	126	494	25.5060728744939	56	173	32.3699421965318	8.18446880951524	1592.10039798985	Adult Professional	Uncertain
Taming of the Shrew	23.0680803571429	30.7375418211136	896	11	< 1597	Shakespeare William	unknown	Comedy	Comedy	C	Adult Professional	Comedy_Adult Professional	1591	1591	20	1	0.129590161234927	20	28	Taming of the Shrew	1.02686920005574	0.948352392941728	9	81	Shakespeare	1987	607	1987	607	0.765998457979954	0.70 to 0.90	12779	20669	61.8268905123615	193	896	21.5401785714286	154	408	37.7450980392157	9.25495318230242	1591.15526842989	Adult Professional	Shakespeare William
Tancred and Gismund	80.1731843575419	140.815953499693	179	17	< 1597	Wilmot et al.	n/a	Tragedy	Tragedy	T	Misc	Tragedy_Misc	1567	1567	10	0	0.0183629973605838	10	1	Tancred and Gismund	10.5250785264995	0.00902712197080225	7	16	Other	1565	0	1565	0	1	>0.90	13328	14351	92.8715768935963	75	179	41.8994413407821	30	74	40.5405405405405	7.46067683969159	1567.03988606657	Other	Single Play Author
Tempest	24.9600614439324	33.018665154903	651	14	> 1602	Shakespeare William	King's Men	Comedy	Comedy	C	Adult Professional	Comedy_Adult Professional	1611	1611	70	1	0.688506542082457	70	28	Tempest	1.29410351785241	0.597120476695713	4	43	Shakespeare	1553	498	1553	498	0.757191613846904	0.70 to 0.90	10612	16249	65.3086343775002	161	651	24.7311827956989	146	227	64.3171806167401	4.1645165362861	1611.22346504102	Adult Professional	Shakespeare William
Thomas Lord Cromwell	30.5436681222707	31.5424630133523	458	19	1597-1602	Uncertain	Lord Chamberlain's (Hunsdon's) Men	History	History	H	Adult Professional	History_Adult Professional	1600	1600	40	0	0.326530132159005	40	30	Thomas Lord Cromwell	1.47388250388529	0.460335293396068	9	39	Other	1422	236	1422	236	0.857659831121834	0.70 to 0.90	9735	13989	69.5903924512117	156	458	34.061135371179	28	133	21.0526315789474	9.35720662109088	1600.16194195498	Adult Professional	Uncertain
Three Ladies of London	37.493041749503	40.5008417020923	503	22	< 1597	Wilson Robert	Leicester's Men	Moral	Misc	M	Adult Professional	Misc_Adult Professional	1581	1581	10	0	0.0248321547704743	10	3	Three Ladies of London	1.80584327601558	0.306647823921621	11	31	Other	1632	33	1632	33	0.98018018018018	>0.90	14331	18859	75.9902433851212	192	503	38.1709741550696	27	99	27.2727272727273	11.1224296691362	1581.2339705273	Adult Professional	Wilson Robert
Three Lords and Three Ladies of London	24.2906698564593	29.105720309938	836	12	< 1597	Wilson Robert	Queen Elizabeth's Men	Moral	Misc	M	Adult Professional	Misc_Adult Professional	1588	1588	10	0	0.0630213552767153	10	3	Three Lords and Three Ladies of London	1.00664238598123	0.986846429285966	9	61	Other	1321	916	1321	916	0.590523021904336	0.30 to < 0.70	13132	20307	64.6673560841089	210	836	25.1196172248804	119	337	35.3115727002967	9.02098675689194	1588.04013196909	Adult Professional	Wilson Robert
Timon of Athens	22.4962593516209	36.4200848810672	802	9	> 1602	Shakespeare William; Middleton Thomas	Unknown	Tragedy	Tragedy	T	Misc	Tragedy_Misc	1605	1605	50	0	0.492262887737771	50	1	Timon of Athens	1.28603790562076	0.604633855328971	4	75	Other	1574	719	1574	719	0.686436982119494	0.30 to < 0.70	11919	18042	66.0625207848354	155	802	19.3266832917706	239	384	62.2395833333333	4.4389650830999	1605.17970031372	Other	Single Play Author
Titus Andronicus	34.5780969479354	44.7334602845985	557	17	< 1597	Shakespeare and Peele	Derby's (Strange's) Men; Pembroke's Men; Sussex's Men	Tragedy	Tragedy	T	Adult Professional	Tragedy_Adult Professional	1592	1592	20	0	0.156092534827591	20	1	Titus Andronicus	1.89541754353321	0.278349347725261	9	42	Other	2372	57	2372	57	0.976533552902429	>0.90	14382	19260	74.6728971962617	184	557	33.0341113105925	50	186	26.8817204301075	9.00504748220555	1592.12352610432	Adult Professional	Single Play Author
Tragedy of Charles Duke of Byron	48.778364116095	78.737548483758	379	23	> 1602	Chapman George	Children of the Queen's Revels	Tragedy	Tragedy	T	Boys Professional	Tragedy_Boys Professional	1608	1608	60	0	0.599570918432158	60	13	Tragedy of Charles Duke of Byron	4.04447619695512	0.0611329611232845	4	21	Other	2257	44	2257	44	0.980877879182964	>0.90	15840	18487	85.6818304754692	158	379	41.688654353562	62	118	52.5423728813559	4.25545231811702	1608.14447024616	Other	Chapman George
Traitor	21.2222222222222	30.2626372756916	909	10	> 1602	Shirley James	Queen Henrietta Maria's Men	Tragedy	Tragedy	T	Adult Professional	Tragedy_Adult Professional	1631	1631	100	0	0.911379600747129	100	8	Traitor	1.00374831877161	0.992545302466282	4	101	Other	2028	331	2028	331	0.859686307757524	0.70 to 0.90	12421	19291	64.3875382302628	183	909	20.1320132013201	256	370	69.1891891891892	4.08258105849382	1631.15613418532	Adult Professional	Shirley James
Trick to Catch the Old One	18.2125367286974	24.0907776579865	1021	11	> 1602	Middleton Thomas	Children of Paul's (second)	Comedy	Comedy	C	Boys Professional	Comedy_Boys Professional	1605	1605	50	0	0.492262887737771	50	19	Trick to Catch the Old One	0.753942019145793	1.75923599882999	6	70	Other	527	1572	527	1572	0.25107193901858	< 0.30	9513	18595	51.1589136864749	154	1021	15.0832517140059	253	433	58.4295612009238	6.31859823386185	1605.1917031834	Other	Middleton Thomas
Troilus and Cressida	22.5444839857651	38.9772038292174	1124	9	1597-1602	Shakespeare William	King's Men	Tragedy	Tragedy	T	Adult Professional	Tragedy_Adult Professional	1602	1602	40	1	0.379464306718044	40	28	Troilus and Cressida	1.16259252046182	0.739852168074858	4	110	Shakespeare	2162	1040	2162	1040	0.675202998126171	0.30 to < 0.70	16727	25340	66.0102604577743	219	1124	19.4839857651246	338	544	62.1323529411765	4.44594667409547	1602.12534577673	Adult Professional	Shakespeare William
True Chronicle of King Leir	35.8191881918819	39.9376195757886	542	19	< 1597	Uncertain	Queen Elizabeth's Men	Legendary History	Misc	M	Adult Professional	Misc_Adult Professional	1590	1590	10	0	0.0979924440241453	10	30	King Leir	1.71546764969773	0.339809045178941	18	37	Other	2345	224	2345	224	0.912806539509537	>0.90	14369	19414	74.0135984341197	202	542	37.2693726937269	25	113	22.1238938053097	18.4965663779294	1590.22630668699	Adult Professional	Uncertain
True Tragedy of Richard the Third	35.4530685920578	46.611651714541	554	17.5	< 1597	Uncertain	Queen Elizabeth's Men	History	History	H	Adult Professional	History_Adult Professional	1591	1591	20	0	0.129590161234927	20	30	True Tragedy of Richard the Third	1.98033931908049	0.254988608698174	10	32	Other	1055	1109	1055	1109	0.487523105360444	0.30 to < 0.70	14728	19641	74.9859986762385	180	554	32.4909747292419	56	153	36.6013071895425	10.0721214081859	1591.12108105072	Adult Professional	Uncertain
Turk	30.3657243816254	46.0079888225082	566	12.5	> 1602	Mason John	Children of the King's Revels	Tragedy	Tragedy	T	Boys Professional	Tragedy_Boys Professional	1607	1607	60	0	0.573713108159607	60	1	Turk	1.93386001311866	0.267392937949095	4	51	Other	1791	362	1791	362	0.831862517417557	0.70 to 0.90	13022	17187	75.7665677546983	158	566	27.9151943462898	125	202	61.8811881188119	4.43177032005042	1607.13940264221	Other	Single Play Author
Twelfth Night	20.4306418219462	23.6355062008416	966	12	1597-1602	Shakespeare William	Lord Chamberlain's (Hunsdon's) Men	Comedy	Comedy	C	Adult Professional	Comedy_Adult Professional	1601	1601	40	1	0.354942671503244	40	28	Twelfth Night	0.760459946749852	1.72920829589033	4	70	Shakespeare	941	1524	941	1524	0.381744421906694	0.30 to < 0.70	11304	19736	57.2760437778679	197	966	20.3933747412008	232	408	56.8627450980392	4.31529881386086	1601.11101634032	Adult Professional	Shakespeare William
Two Gentlemen of Verona	19.8315911730546	33.670679065684	861	9	< 1597	Shakespeare William	Lord Chamberlain's (Hunsdon's) Men	Comedy	Comedy	C	Adult Professional	Comedy_Adult Professional	1590	1590	10	1	0.0979924440241453	10	28	Two Gentlemen of Verona	1.14749367278755	0.759450375050418	8	67	Shakespeare	1623	579	1623	579	0.737057220708447	0.70 to 0.90	9846	17075	57.6632503660322	133	861	15.4471544715447	202	442	45.7013574660633	8.19837389001623	1590.03240072849	Adult Professional	Shakespeare William
Two Lamentable Tragedies	33.4722222222222	38.2589276462956	612	22	< 1597	Yarington Robert	Admiral's (Nottingham's) Men	Tragedy	Tragedy	T	Adult Professional	Tragedy_Adult Professional	1594	1594	20	0	0.175692905569121	20	1	Two Lamentable Tragedies	1.54652548831902	0.418105457085196	8	43	Other	2551	63	2551	63	0.975899005355777	>0.90	14527	20485	70.9153038808885	217	612	35.4575163398693	26	142	18.3098591549296	8.34282073180657	1594.00172670506	Adult Professional	Single Play Author
Two Maids of More-Clacke	21.380195599022	27.060808245944	818	11	> 1602	Armin Robert	Children of the King's Revels	Comedy	Comedy	C	Boys Professional	Comedy_Boys Professional	1606	1606	60	0	0.542623513858111	60	1	Two Maids of More-Clacke	0.946158972181885	1.1170478472754	4	62	Other	1603	736	1603	736	0.685335613510047	0.30 to < 0.70	10945	17489	62.5821945222711	186	818	22.7383863080685	203	332	61.144578313253	4.35548253683373	1606.03162903275	Other	Single Play Author
Two Noble Kinsmen	28.2263033175355	51.3698908825386	844	10	> 1602	Shakespeare and Fletcher	King's Men	Tragicomedy	Tragicomedy	TC	Adult Professional	Tragicomedy_Adult Professional	1613	1613	80	0	0.722588415738637	80	2	Two Noble Kinsmen	1.76822456584714	0.319834390748786	4	71	Other	2500	310	2500	310	0.889679715302491	0.70 to 0.90	17516	23823	73.5255845191622	196	844	23.2227488151659	258	376	68.6170212765958	4.00233860628214	1613.22526225442	Adult Professional	Shakespeare and Fletcher
Unfortunate Lovers	28.9665492957746	25.9099091867979	568	23	> 1602	Davenant William	King's Men	Tragedy	Tragedy	T	Adult Professional	Tragedy_Adult Professional	1638	1638	100	0	0.978489463506895	100	1	Unfortunate Lovers	1.08715563923604	0.846089984378484	9	23	Other	NA	NA	NA	NA	NA	NA	10675	16453	64.8817844769951	204	568	35.9154929577465	50	113	44.2477876106195	9.08604343223851	1638.18955709646	Adult Professional	Single Play Author
Unnatural Combat	31.9742268041237	51.1693656571893	582	13	> 1602	Massinger Philip	King's Men	Tragedy	Tragedy	T	Adult Professional	Tragedy_Adult Professional	1624	1624	90	0	0.862406902943819	90	2	Unnatural Combat	2.12103844669767	0.222281295088195	4	48	Other	2241	0	2241	0	1	>0.90	14144	18609	76.0062335429093	158	582	27.1477663230241	132	224	58.9285714285714	4.49825436447281	1624.24027691293	Adult Professional	Massinger Philip
Valentinian	25.985200845666	43.5000187655721	946	10	> 1602	Fletcher John	King's Men	Tragedy	Tragedy	T	Adult Professional	Tragedy_Adult Professional	1614	1614	80	0	0.750784532362254	80	17	Valentinian	1.4143076031795	0.499933509740252	3	83	Other	2860	10	2860	10	0.996515679442509	>0.90	17568	24582	71.4669270197706	217	946	22.938689217759	284	429	66.2004662004662	3.28703002992552	1614.16964343941	Adult Professional	Fletcher John
Valiant Welshman	51.5227272727273	52.3089307622407	308	33	> 1602	Uncertain	Prince Henry's Men	History	History	H	Adult Professional	History_Adult Professional	1612	1612	80	0	0.700852046841404	80	30	Valiant Welshman	2.98057795182612	0.112563873888735	7	15	Other	1731	349	1731	349	0.832211538461539	0.70 to 0.90	14059	15869	88.5941143109207	168	308	54.5454545454545	28	66	42.4242424242424	7.30881280789617	1612.21690073167	Adult Professional	Uncertain
Virtuous Octavia	89.7239583333333	142.784360711636	192	32	1597-1602	Brandon Samuel	n/a	Tragicomedy	Tragicomedy	TC	Misc	Tragicomedy_Misc	1598	1598	30	0	0.253129895975949	30	1	Virtuous Octavia	10.3045736366165	0.00941759361288539	8	26	Other	2340	0	2340	0	1	>0.90	16306	17227	94.6537412201776	102	192	53.125	13	74	17.5675675675676	8.16012712579686	1598.15769219346	Other	Single Play Author
Volpone	18.8682719546742	34.2140415157527	1412	8	> 1602	Jonson Ben	King's Men	Comedy	Comedy	C	Adult Professional	Comedy_Adult Professional	1606	1606	60	0	0.542623513858111	60	17	Volpone	0.910514842392186	1.20621837675542	4	165	Other	2941	154	2941	154	0.950242326332795	>0.90	16550	26642	62.1199609638916	219	1412	15.5099150141643	484	727	66.5749656121045	4.04253449395765	1606.23719915643	Adult Professional	Jonson Ben
Warning for Fair Women	26.4854881266491	35.8642556783558	758	16	1597-1602	Uncertain	Lord Chamberlain's (Hunsdon's) Men	Tragedy	Tragedy	T	Adult Professional	Tragedy_Adult Professional	1599	1599	40	0	0.308496473721106	40	30	Warning for Fair Women	1.30264842633835	0.589312375964868	9	55	Other	2098	348	2098	348	0.85772690106296	0.70 to 0.90	12765	20076	63.5833831440526	186	758	24.5382585751979	114	282	40.4255319148936	9.19439709605649	1599.0410705838	Adult Professional	Uncertain
Wars of Cyrus	34.1904761904762	40.9904008208549	378	18	< 1597	Uncertain	Children of the Chapel (first)	Classical History	Misc	M	Boys Professional	Misc_Boys Professional	1588	1588	10	0	0.0630213552767153	10	30	Wars of Cyrus	2.10831872098226	0.224971482259462	8	28	Other	1697	22	1697	22	0.987201861547411	>0.90	9349	12924	72.3382853605695	129	378	34.1269841269841	21	94	22.3404255319149	8.316946411971	1588.17258188443	Other	Uncertain
Weeding of the Covent Garden	19.4338875692795	24.6751353705767	1263	12	> 1602	Brome Richard	King's Men	Comedy	Comedy	C	Adult Professional	Comedy_Adult Professional	1632	1632	100	0	0.929831990101013	100	6	Weeding of the Covent Garden	0.6943171115781	2.07436063700159	5	88	Other	128	3163	128	3163	0.0388939532057125	< 0.30	12059	24545	49.1301690772051	205	1263	16.2311955661124	275	525	52.3809523809524	5.08817905094475	1632.20820009278	Adult Professional	Brome Richard
What You Will	24.5988620199147	33.3284799691005	703	12	1597-1602	Marston John	Children of Paul's (second)	Comedy	Comedy	C	Boys Professional	Comedy_Boys Professional	1601	1601	40	0	0.354942671503244	40	9	What You Will	1.25700742924229	0.632884283659837	4	44	Other	1008	1082	1008	1082	0.482296650717703	0.30 to < 0.70	11467	17293	66.3100676574336	163	703	23.1863442389758	161	295	54.5762711864407	4.00164793198928	1601.21492915932	Other	Marston John
When You See Me You Know Me	27.2877939529675	29.8904771522301	893	17	> 1602	Rowley Samuel	Prince Henry's Men	History	History	H	Adult Professional	History_Adult Professional	1604	1604	50	0	0.452930410685637	50	2	When You See Me You Know Me	1.00024667975819	0.999506822976298	4	59	Other	1823	1192	1823	1192	0.604643449419569	0.30 to < 0.70	15995	24368	65.6393630991464	250	893	27.9955207166853	152	286	53.1468531468531	4.22106684942264	1604.02734951727	Adult Professional	Rowley Samuel
White Devil	21.4330434782609	30.4113708113959	1150	12	> 1602	Webster John	Queen Anne's Men	Tragedy	Tragedy	T	Adult Professional	Tragedy_Adult Professional	1612	1612	80	0	0.700852046841404	80	3	White Devil	0.89678240035683	1.24344290034493	4	99	Other	2413	549	2413	549	0.814652261985145	0.70 to 0.90	14696	24648	59.6234988640052	234	1150	20.3478260869565	283	434	65.2073732718894	4.12307534913998	1612.18308212637	Adult Professional	Webster John
Whore of Babylon	26.7112232030265	37.552536769439	793	10	> 1602	Dekker Thomas	Prince Henry's Men	Allegorical History	Misc	M	Adult Professional	Misc_Adult Professional	1606	1606	60	0	0.542623513858111	60	6	Whore of Babylon	1.33352968081298	0.562334368401463	2	58	Other	2153	249	2153	249	0.896336386344713	0.70 to 0.90	15661	21182	73.9354168633746	209	793	26.3556116015132	172	294	58.5034013605442	2.4581856779987	1606.16804631363	Adult Professional	Dekker Thomas
Widow	17.3233480176211	22.6448372023343	1135	11	> 1602	Middleton Thomas	King's Men	Comedy	Comedy	C	Adult Professional	Comedy_Adult Professional	1615	1615	80	0	0.761680945861386	80	19	Widow	0.672157845370198	2.21338751501189	4	94	Other	1819	339	1819	339	0.842910101946246	0.70 to 0.90	9242	19662	47.0043739192351	160	1135	14.0969162995595	311	510	60.9803921568627	4.10217007389292	1615.20439846249	Adult Professional	Middleton Thomas
Widow's Tears	24.0655737704918	27.0597455834957	915	14	> 1602	Chapman George	Children of the Queen's Revels	Comedy	Comedy	C	Boys Professional	Comedy_Boys Professional	1604	1604	50	0	0.452930410685637	50	13	Widow's Tears	0.894567594689367	1.24960765214389	4	54	Other	723	1895	723	1895	0.276165011459129	< 0.30	13973	22020	63.455949137148	228	915	24.9180327868852	197	334	58.9820359281437	4.33243905345444	1604.20033848583	Other	Chapman George
Wife for a Month	27.6709021601017	33.3271959424827	787	16	> 1602	Fletcher John	King's Men	Tragicomedy	Tragicomedy	TC	Adult Professional	Tragicomedy_Adult Professional	1624	1624	90	0	0.862406902943819	90	17	Wife for a Month	1.18798623530921	0.70856089888989	4	62	Other	2362	13	2362	13	0.994526315789474	>0.90	14785	21777	67.8927308628369	215	787	27.3189326556544	160	266	60.1503759398496	4.03410380461719	1624.24691747775	Adult Professional	Fletcher John
Wild Goose Chase	21.4383020730503	26.3297235416217	1013	12	> 1602	Fletcher John	King's Men	Comedy	Comedy	C	Adult Professional	Comedy_Adult Professional	1621	1621	90	0	0.836906660644469	90	17	Wild Goose Chase	0.827259144274043	1.46122416976374	5	105	Other	2299	0	2299	0	1	>0.90	12962	21717	59.6859603075931	213	1013	21.0266535044423	294	424	69.3396226415094	5.48865766997915	1621.06018117059	Adult Professional	Fletcher John
Winter's Tale	33.7540760869565	41.166833089615	736	17	> 1602	Shakespeare William	King's Men	Tragicomedy	Tragicomedy	TC	Adult Professional	Tragicomedy_Adult Professional	1609	1609	70	1	0.606872832832268	70	28	Winter's Tale	1.51742959985874	0.434293067785354	4	47	Shakespeare	2153	825	2153	825	0.722968435191404	0.70 to 0.90	19270	24843	77.5671215231655	262	736	35.5978260869565	142	218	65.1376146788991	4.48513589298818	1609.04158869135	Adult Professional	Shakespeare William
Wise Woman of Hogsdon	20.0798650168729	25.5697097331513	889	11	> 1602	Heywood Thomas	Queen Anne's Men	Comedy	Comedy	C	Adult Professional	Comedy_Adult Professional	1604	1604	50	0	0.452930410685637	50	12	Wise Woman of Hogsdon	0.857580539815085	1.3597221273403	5	60	Other	937	1143	937	1143	0.450480769230769	0.30 to < 0.70	9687	17851	54.2658674584057	166	889	18.6726659167604	215	363	59.228650137741	5.43863910145592	1604.011002163	Adult Professional	Heywood Thomas
Wit without Money	18.4627006610009	24.27923717741	1059	10	> 1602	Fletcher John	Queen Henrietta Maria's Men	Comedy	Comedy	C	Adult Professional	Comedy_Adult Professional	1614	1614	80	0	0.750784532362254	80	17	Wit without Money	0.746082850840412	1.79649447056685	4	121	Other	2125	3	2125	3	0.99859022556391	>0.90	10206	19552	52.199263502455	160	1059	15.1085930122757	337	496	67.9435483870968	4.30555933574215	1614.17712546646	Adult Professional	Fletcher John
Witch	24.193009118541	34.5273034668353	658	13	> 1602	Middleton Thomas	King's Men	Tragicomedy	Tragicomedy	TC	Adult Professional	Tragicomedy_Adult Professional	1616	1616	80	0	0.77048370478059	80	19	Witch	1.34601442784089	0.551951057585904	4	43	Other	1728	147	1728	147	0.9216	>0.90	10237	15919	64.3068031911552	149	658	22.644376899696	148	242	61.1570247933884	4.06492770463228	1616.09060100542	Adult Professional	Middleton Thomas
Woman's Prize	17.6477359938603	26.0933764397305	1303	9	> 1602	Fletcher John	unknown	Comedy	Comedy	C	Adult Professional	Comedy_Adult Professional	1611	1611	70	0	0.688506542082457	70	17	Woman's Prize	0.722866455529064	1.91374406241257	4	133	Other	2551	157	2551	157	0.942023633677991	>0.90	12566	22995	54.6466623178952	198	1303	15.1957022256332	426	623	68.3788121990369	4.45302743976936	1611.14926981257	Adult Professional	Fletcher John
Woman Hater	24.0752688172043	33.2454862898215	930	13	> 1602	Beaumont Francis	Children of Paul's (second)	Comedy	Comedy	C	Boys Professional	Comedy_Boys Professional	1606	1606	60	0	0.542623513858111	60	2	Woman Hater	1.09016244160331	0.841429179890552	5	64	Other	782	1968	782	1968	0.284363636363636	< 0.30	14258	22390	63.6802143814203	212	930	22.7956989247312	208	361	57.617728531856	5.27191179606598	1606.17766816227	Other	Beaumont Francis
Woman in the Moon	20.7768456375839	24.2985395857377	596	10	< 1597	Lyly John	unknown	Comedy	Comedy	C	Boys Professional	Comedy_Boys Professional	1593	1593	20	0	0.161169059078698	20	8	Woman in the Moon	0.995306962531591	1.00945256462711	8	64	Other	1404	174	1404	174	0.889733840304182	0.70 to 0.90	7464	12383	60.2761850924655	133	596	22.3154362416107	100	291	34.3642611683849	8.25220637011807	1593.07892260997	Other	Lyly John
Woman Killed with Kindness	29.1766784452297	31.9461475001007	566	17	> 1602	Heywood Thomas	Worcester's Men	Tragedy	Tragedy	T	Adult Professional	Tragedy_Adult Professional	1603	1603	40	0	0.399629258469891	40	12	Woman Killed with Kindness	1.34279673606188	0.554599464783634	4	35	Other	1772	211	1772	211	0.893595562279375	0.70 to 0.90	11694	16514	70.8126438173671	179	566	31.6254416961131	96	157	61.1464968152866	4.4357447429793	1603.19899338507	Adult Professional	Heywood Thomas
Women Beware Women	28.218954248366	40.7104973105417	918	14	> 1602	Middleton Thomas	King's Men	Tragedy	Tragedy	T	Adult Professional	Tragedy_Adult Professional	1621	1621	90	0	0.836906660644469	90	19	Women Beware Women	1.34364662951305	0.553898087841618	4	75	Other	2761	166	2761	166	0.943286641612573	>0.90	18012	25905	69.5309785755646	229	918	24.9455337690632	195	337	57.8635014836795	4.47366642928682	1621.24919350661	Adult Professional	Middleton Thomas
Women Pleased	20.5387673956262	28.9660633147104	1006	11	> 1602	Fletcher John	King's Men	Tragicomedy	Tragicomedy	TC	Adult Professional	Tragicomedy_Adult Professional	1620	1620	90	0	0.818581302017907	90	17	Women Pleased	0.91325169150655	1.19899957579941	4	90	Other	2234	36	2234	36	0.984140969162996	>0.90	11714	20662	56.6934469073662	177	1006	17.5944333996024	295	456	64.6929824561403	4.19783631584141	1620.12493535678	Adult Professional	Fletcher John
Wonder of Women	30.6850961538462	49.684395445996	416	10	> 1602	Marston John	Children of the Queen's Revels	Tragedy	Tragedy	T	Boys Professional	Tragedy_Boys Professional	1605	1605	50	0	0.492262887737771	50	9	Wonder of Women	2.43597790288648	0.16852072200655	1	39	Other	1581	10	1581	10	0.993714644877436	>0.90	10328	12765	80.9087348217783	116	416	27.8846153846154	84	140	60	1.33148990944028	1605.05206284364	Other	Marston John
Wounds of Civil War	40.6176470588235	48.3203435802682	476	23.5	< 1597	Lodge Thomas	Admiral's (Nottingham's) Men	Classical History	Misc	M	Adult Professional	Misc_Adult Professional	1588	1588	10	0	0.0630213552767153	10	1	Wounds of Civil War	2.21475931679593	0.203866996846657	8	36	Other	2444	119	2444	119	0.9535700351151	>0.90	15415	19334	79.7300093100238	198	476	41.5966386554622	21	107	19.6261682242991	8.18252956401557	1588.2042763902	Adult Professional	Single Play Author
Yorkshire Tragedy	26.3926940639269	36.2368754039169	219	14	> 1602	Middleton Thomas	King's Men	Tragedy	Tragedy	T	Adult Professional	Tragedy_Adult Professional	1605	1605	50	0	0.492262887737771	50	19	Yorkshire Tragedy	2.44866111868317	0.166779485368066	4	15	Other	536	268	536	268	0.666666666666667	0.30 to < 0.70	4087	5780	70.7093425605536	63	219	28.7671232876712	50	84	59.5238095238095	4.10879961890168	1605.18324227497	Adult Professional	Middleton Thomas
Your Five Gallants	15.2066666666667	22.6254076955023	1350	8	> 1602	Middleton Thomas	Children of Paul's (second)	Comedy	Comedy	C	Boys Professional	Comedy_Boys Professional	1607	1607	60	0	0.573713108159607	60	19	Your Five Gallants	0.615785600849116	2.63718709079723	4	125	Other	621	1772	621	1772	0.25950689511074	< 0.30	9113	20529	44.390861707828	143	1350	10.5925925925926	434	687	63.1732168850073	4.3545344179729	1607.2102627228	Other	Middleton Thomas
