# Supplementary material for: Changes in the length of speeches in the plays of William Shakespeare and his contemporaries: A mixed models approach
Source: PLoS One. 2023 Apr 21;18(4):e0282716. doi: 10.1371/journal.pone.0282716 (PMC10121026; doi:10.1371/journal.pone.0282716)
Supplement: S6 File — (RMD) [file pone.0282716.s006.Rmd]

---
editor_options:
  chunk_output_type: console
output:
  html_document:
    fig_caption: yes
  pdf_document: default
  word_document: default
---
### Changes in the length of speeches in the plays of William Shakespeare and his contemporaries: a mixed models approach

Colyvas, Craig and Egan

# Supplementary 1 - Analysis

This supplementary file contains all the details behind the analysis including computer output, tables and figures and commentary on the analysis. This is provided for the reader interested in additional information to that in the manuscript. The data files and R markdown script that produced the supplementary documents are also available so that all the analyses, tables, figures and text could be reproduced. Most of the analysis of the mode was carried out in Supplementary 2 in which 2 modelling distributions were compared, the normal and the Poisson. Only the final model for the mode based on a LMM from Supplementary 2 has been transferred and used here. In Supplementary 3 the speech length distributions for 15 plays with 2 modes (and in one case 3) that had equal frequency were resolved so that only 1 mode was used for the analysis here.


```{r Setup & data, echo=FALSE, message=FALSE, warning=FALSE}
library(tidyverse)
library(lme4)
library(lmerTest)
library(emmeans)
library(qcc)
library(grid)
library(gridExtra)

# K.Colyvas Nov-2022
```


```{r , echo=T, message=FALSE, warning=FALSE}
# Read the 2 sources of data that had been previously processed using the file 
# Speech length modelling V4 - create summary data sets.Rmd

# Speech length data
speeeches=read.table("Speeches.txt",header=T,sep="\t",row.names = NULL,quote = "" )
# names(speeeches)

# Order the time and proportion of verse lines factors
speeeches$f_period3=factor(speeeches$period3,levels=c("< 1597","1597-1602","> 1602"))

# Summary by play
plays=read.table("Plays.txt",header=T,sep="\t",row.names = NULL,quote = "")
#names(plays)
#nrow(plays)

# Modify the mode for 2 plays based on the analysis in S3 Speech length mode adjustment.Rmd
plays$mode[plays$TextTitle == "Edmond Ironside"] = 8
plays$mode[plays$TextTitle == "Massacre at Paris"] = 8

# Order the time and proportion of verse lines factors
plays$f_period3=factor(plays$f_period3,levels=c("< 1597","1597-1602","> 1602"))
plays$verse_grp=factor(plays$verse_grp,levels=c("< 0.30","0.30 to < 0.70","0.70 to 0.90",">0.90"))

# Remove 2 plays for the primary analysis - see supplementary 2 for the reasons for excluding these
# The Tragedy of Miriam (extreme mode 33) and Philotas (large Pearson residual, 9 SDs higher than model prediction)
plays3 = filter(plays,mode < 33 & TextTitle != "Philotas")

# As Daniel Samuel now has only 1 play left his remaining play should be assigned to the Single play Author group
plays3$Author2[59] = "Single Play Author"

# Order by date and play title for use in the cusum analysis
plays2=arrange(plays3,Date,TextTitle)

# Remove the PlayType2 = "Other" category - for additional modeling for the mean of speech length
plays_ap = filter(plays3,PlayType2 == "Adult Professional")


```

```{r, echo=FALSE, message=FALSE, warning=FALSE}
# Model diagnostics

# Calculates Pearson residuals with the scaling option = FALSE when the model is 
# fitted using weights. The user has to specify this using the 4th parameter

model_diagnostics = function(df,model,title_text, ModelWeightsUsed=F ) {
  
# The lmer module is used for the normal distribution model and glmer for the Poisson model.
# From the help file we read the following.
# 
# The default residual type varies between lmerMod and glmerMod objects: they
# try to mimic residuals.lm and residuals.glm respectively. In particular, the
# default type is "response", i.e. (observed-fitted) for lmerMod objects vs.
# "deviance" for glmerMod objects. type="partial" is not yet implemented for
# either type.
# 
#   ## S3 method for class 'merMod'  
#  residuals(object,  
#     type = if (isGLMM(object)) "deviance" else "response",  
#     scaled = FALSE, ...)  
# 
#   ## S3 method for class 'lmResp'  
#  residuals(object,  
#     type = c("working", "response", "deviance", "pearson", "partial"),  
#     ...)  
#   ## S3 method for class 'glmResp'  
#  residuals(object,  
#     type = c("deviance", "pearson", "working", "response", "partial"),  
#     ...)  

  #title = formula(model)
  
  op=par(mfrow=c(3,3))
  
  # Residual against predicted
  plot(residuals(model,scaled=F,type="response") ~ predict(model),xlab="Predicted",ylab="Unscaled residual",main=paste(title_text,"- Unscaled"))
  abline(h=0,lty=2)
  
  # Residuals against time
  plot(residuals(model,scaled=F,type="response") ~ df$Date,xlab="Year",ylab="Unscaled residual",main=paste(title_text,"- Unscaled"))
  abline(h=0,lty=2)

  # Normality
  hist(residuals(model,scaled=F,type="response"),nclass=20,xlab="Unscaled residual (limits +/- 3*residual SD )",main=paste(title_text,"- Unscaled"))
  abline(v=0,lty=2)
  
  # Scaled residuals to account for the variance function
  # The default is to use scaling for Pearson residuals, however in the case where model weights are used
  # the scaling should be turned off as the weights are applied to form the Pearson residuals. 
  # Adding scaling on top of the weighting schee makes them too small
  PearsonModelScaling = T
  if (ModelWeightsUsed) {PearsonModelScaling = F}
  
  plot(residuals(model,type="pearson", scaled=PearsonModelScaling) ~ predict(model),xlab="Predicted",ylab="Pearson (scaled) residual",main=paste(title_text,"- Pearson"))
  abline(h=c(-3,0,3),lty=2)
  
  # Residuals against time
  plot(residuals(model,type="pearson", scaled=PearsonModelScaling) ~ df$Date,xlab="Year",ylab="Pearson (scaled) residual",main=paste(title_text,"- Pearson"))
  abline(h=c(-3,0,3),lty=2)
  
  # Normality
  hist(residuals(model, type="pearson", scaled=PearsonModelScaling),nclass=20,xlab="Pearson residual (limits +/- 3)",main=paste(title_text,"- Pearson"))
  abline(v=c(-3,0,3),lty=2)

  # Normal probability plots
  y=residuals(model,scaled=F)
  qqnorm(y,main="Normal Q-Q plot - unscaled residuals");  qqline(y, col = 2)
  
  y=residuals(model, type="pearson", scaled=PearsonModelScaling)
  qqnorm(y,main="Normal Q-Q plot - Pearson residuals");  qqline(y, col = 2)
  
  par(op)
}

# Plot random effect for author differences
# Code adapted from a contribution by Ben Bolker 
# Orginal coloured the points based on another variable - I have removed those parts - see the link below for the coloured version
# https://stackoverflow.com/questions/27787875/options-for-caterpillar-plots-in-lme4-grouping-by-factor-to-visually-identify-t

plot_ranef = function(model,title_text) {
  #title_text = formula(model)
  rr1 <- ranef(model, condVar = TRUE)
  # lattice::dotplot(rr1)
  # Use ggplot instead of lattice
    rr2 <- data.frame(LOCATION=rownames(rr1[[1]]),
                    int=unname(rr1[[1]]),
                    se=sqrt(c(attr(rr1[[1]],"postVar"))))
  ## combine with other variables
  rr4 <- transform(rr2,LOCATION=reorder(LOCATION,int))
  theme_set(theme_bw())
  
  ranef = ggplot(rr4,aes(LOCATION,int,ymin=int-1.96*se,ymax=int+1.96*se))+
    geom_pointrange()+coord_flip()+
    scale_colour_discrete(name="year") + labs(y="Random effect - Author",x="Author")
  
  dist = ggplot(rr4,aes(int)) + geom_histogram() + labs( x="Random effect - Author")
  
  qqplt = ggplot(rr4) + geom_qq(aes(sample=int)) + geom_qq_line(aes(sample=int)) + labs( y="Random effect - Author",x="Normal quantiles")

  lay <- rbind(c(1,1,2),
             c(1,1,3))
  
  # grid.arrange(grobs = gs, layout_matrix = lay)
  
  #t <- textGrob("Random effects")
  
  grid.arrange(ranef,qqplt,dist,top=title_text,layout_matrix = lay)
  
}

# Random effects as a table

 ranef_table = function(model) {
  rr1 <- ranef(model, condVar = TRUE)
  # lattice::dotplot(rr1)
  # Use ggplot instead of lattice
    rr2 <- data.frame(LOCATION=rownames(rr1[[1]]),
                    int=unname(rr1[[1]]),
                    se=sqrt(c(attr(rr1[[1]],"postVar"))))
  ## combine with other variables
  rr4 <- transform(rr2,LOCATION=reorder(LOCATION,int))

  table1 = rr4
  row.names(table1)=NULL
  names(table1)=c("Author","BLUP","se_BLUP")
  table1$BLUP=round(table1$BLUP,3)
  table1$se_BLUP=round(table1$se_BLUP,3)
  table1 = arrange(table1,BLUP)
 
  return(table1)
 }
 
# Determine the SD function and plot it - simplified compared to Supplementary 2 omitting Pearson residuals
sd_resid = function(model,heading) {
  pred = predict(model)
  # glmer has a different default for the raw residuals
  if(heading == "Poisson")  
    resid = residuals(model,type="response",scaled=F)
  else 
    resid = residuals(model,scaled=F)
    
  abs_resid = abs(resid)
  sd1 = lm(abs_resid~pred)
  print(paste(heading,"SD function - unscaled"))
  print(summary(sd1))
  sd_plot = ggplot(plays3,aes(x=pred, y = abs_resid)) + geom_point() + geom_smooth(method = "lm", se=FALSE) + 
    labs(title=paste(heading,"distribution - unscaled"), x="Predicted", y="Absolute residual") + ylim(c(0,12))
  return(sd_plot)
}

# Plays for each author for comparing distributions before and after the time change
# Add variables to assist in plotting choosing plays for investigation and plotting in time order
# plots <- speeeches %>% 
#   split(.$Author) %>% 
#   map(~ggplot(data = .,aes(Speech_Word_Count))+geom_bar(aes(y= 100*(..count..)/tapply(..count..,..PANEL..,sum)[PANEL]),fill="black")+xlim(c(0,30)) +labs(x="Speech length",y="Percent",title=.$Author) + facet_wrap(vars(Date,TextTitle)))
# names(plots)

# Play with largest mean = 138, ~20 speeches with length > 200
# ggplot(filter(speeeches,Author == "Sackville Thomas"),aes(Speech_Word_Count))+geom_bar()

```

## Change of mode over time 
In S1 Fig 1 below the mode is plotted over time with a small amount of random noise added to better display overplotted values (called jittering). A loess smoother is used to show the general trend over time. The smoothing line suggests the mode begins to drop from a mode with mean a little lower than 9 at 1590 and stabilises at a lower level with mean of about 5 from 1610.

A striking feature in the plot is the appearance of quite a number of plays with a mode of 4 from 1597 onwards with very few plays with modes larger than 7 in the post 1600 period. The two dotted lines vertical lines in the plot indicate what our analysis suggests is a transitional period for this change. The  cumulative sum (cusum) analysis analysis below explains how this was obtained. 

```{r, fig.dim = c(9, 6) , message=FALSE, warning=FALSE, ,echo=FALSE, fig.cap="S1 Fig 1 Plot of mode for all plays with the  solid line formed by a loess smoother showing the trend to lower values over time. Two dotted vertical lines border the period 1597 to 1602. The mode was jittered."}
# Mode over time
# Manually created the jittering to overcome the problems with using the built in jitter that appeared to duplicate the points
(S1_Fig_1=ggplot(plays,aes(x=Date_runif,y=mode_runif))+geom_point(shape=1,size=3)+geom_smooth(method="loess")+ylim(c(0,20))+labs(x="Year", y="Mode of play speech length") + geom_vline(xintercept = c(1597,1602),linetype="dotted"))

```

## Cumulative sum (cusum) chart analysis

```{r Cusum, echo=FALSE, message=FALSE, warning=FALSE,  fig.dim = c(9, 8), fig.cap="S1 Fig 2 Upper plot is the cusum plot of mode for each play. The approximately straight line segments with different slopes indicate the time periods that are interpreted as steps. Time change points are where the line segments change slope. The lower plot is the mode data with the solid line showing the step function interpretation for the mean of the mode using the change points in the cusum plot."}
# Confirm that these change points provide good support for creating the 3 time groups <1597, 1597 to 1602, > 1602


# Examine the mode over time using a cusum chart - identified 3 time groups

cusum_dat = select(plays2,c(Date,mode,mode_runif)) %>%
  mutate(cusum = cumsum(mode-6),
  row = 1:nrow(plays2),
  step = NA)

# Add step function obtained from cusum plot
cusum_dat$step[1:14]=mean(plays2$mode[1:14])
cusum_dat$step[15:80]=mean(plays2$mode[15:80])
cusum_dat$step[81:126]=mean(plays2$mode[81:126])
cusum_dat$step[127:273]=mean(plays2$mode[127:273])

#table(cusum_dat$step)  

# Use a cusum chart to identify the change points in time for the mode
# Including marking the position of the change points on the plot

cusum = ggplot(cusum_dat,aes(x=row,y=cusum)) + geom_point() + geom_line() + geom_vline(xintercept=c(14.5,80.5,126.5),linetype=2) + labs(x="Observation number",y="Cusum") + scale_x_continuous(breaks=seq(0,270,25))

# Plot the original data with the cusum based step function interpretation of the process
axis_posns = seq(1,271,10)
axis_labels = cusum_dat$Date[axis_posns]

step = ggplot(cusum_dat) + geom_point(aes(x=row,y=mode),shape=1,size=3) + geom_line(aes(x=row,y=step),size=1) + scale_x_continuous("Year",breaks=axis_posns,labels=axis_labels) + geom_vline(xintercept=c(14.5,80.5,126.5),linetype=2) + labs(x="Year",y="Mode")

S1_Fig_2=grid.arrange(cusum,step,nrow=2)

```

### Interpretation of the cusum plot
Essentially a cusum (cumulative sum) chart is used to interpret a process in terms of steps and helps in identifying the time at which step changes occurred. As previous authors had identified there was a change over time this charting tool was used to help in more accurately identifying when changes in the mode of plays took place. Cusum charts are usually plotted with time data that is obtained at regular intervals. It has been adapted here to the monitor the process of play production which is very irregular in terms of time. This does not matter however so long as the underlying process is operating at the same constant level till a change occurs to a new constant level post the change point. The irregular sampling intervals within or between years simply serves to examine the underlying mean level within each time step. The main purpose here being to identify if the process has changed compared to  previous time values. Multiple plays written within a year are like random samples within that year as they are ordered alphabetically based on play title. Therefore the best that could be achieved by the chart with the play data would be to identify changes to the nearest year.   

The first main segment of the cusum plot, observations 1 to 80 (ending at the second vertical dotted line) had a positive slope indicating the mode was at a level (step) above the (arbitrarily chosen) target value of 6. As the slope of the line was generally linear this indicated that the mode was stable. Within this first segment however there could be 2 sections. Observations 1 to 14 (years 1538 to 1583) appear to have a steeper slope so if this was treated as the first step the mode would be on average 9.9. For the second section of observations 15 to 80, the slope was less steep than the first section indicating a lower mode, mean of 8.5. In the second segment the slope had changed to approximately horizontal indicating the mean was approximately the same as the target level for the plot, observations 81-126 (years 1597 to 1602), with mean mode 6.1. Finally in the last segment observations 127-274 (years 1603 to 1642) the mode was at it lowest level with mean 4.7.

### List of plays around the 3 change point areas of the cusum plot
In 4 tables that follow, S1 Table 1a, 1b, 1c & 1d, is a listing of plays either side of the change points marked in the cusum plot above by the vertical dotted lines. The marker lines in the cusum plot indicate the first point of a new process step. The steps identified from the 3 change points shown in cusum plot (15, 81 and 127, each being the first point in the new step section of the plot ) are for 4 groups of observations 1-14, 15-80, 81-126 and 127-273. So the step change interpretation of the process of producing plays with certain modes can be summarised as having 4 periods with the mode progressively reducing over time from a high of 9.9 to a sustained low of 4.6 after 1602. The full list of plays within the transition period is also shown to allow examination of the authors who began writing plays with modes of 4 compared to those who continued with modes of 8. After 1602 most plays had modes of 4.

Firstly some plays from the first section before 1597, S1 Table 1a. Initially those comprising the change point for the first section (observations 1-14) and 6 from the change point onwards. 

```{r echo=FALSE, message=FALSE, warning=FALSE}
S1_table1a  = cbind(obs=1:20,plays2[1:20,c(14,6,24,1,7)])
knitr::kable(S1_table1a, col.names = c('Obs','Date', 'Time Period', 'Mode', 'Text title', 'Author'),align = "ccccll", caption = "S1 Table 1a Plays prior to 1597, 14 plays in the first step and then the first 6 plays in the second step ")
```

Then in S1 Table 1b up to the end of the 2nd step that ends at observation 80, steps 1 and 2 comprising the first time period.

```{r, echo=FALSE, message=FALSE, warning=FALSE}
S1_table1b = plays2[70:80,c(14,6,24,1,7)]
```

```{r echo=FALSE, message=FALSE, warning=FALSE}
knitr::kable(S1_table1b, col.names = c('Date', 'Time Period', 'Mode', 'Text title', 'Author'),align = "cccll", caption = "S1 Table 1b Plays prior to 1597, 11 plays at the end of the second step")
```


The whole of the transition period (1597-1602) is provided in S1 Table 1c. 

```{r, echo=FALSE, message=FALSE, warning=FALSE}
options(width = 100)
S1_table1c = plays2[81:126,c(14,6,24,1,7)]
```


```{r echo=FALSE, message=FALSE, warning=FALSE}
knitr::kable(S1_table1c, col.names = c('Date', 'Time Period', 'Mode', 'Text title', 'Author'),align = "cccll", caption = "S1 Table 1c Plays in the transition  1597-1602, the third step")
```

This additional table of author by mode was created to examine if some authors might have been the first in transitioning their writing to use simpler forms of writing as indicated by the mode of the play being about 4, 5 or 6, compared to other authors still not switching style (with modes 8 or 9). From 1583 to 1596 the predominant modes were 8 or 9 with modes of around 4 being relatively uncommon. However from 1597 the prevalence of plays with modes of 4 increased considerably suggesting this was a time of transition where perhaps some authors were taking the lead. This is the reason for printing out all the plays in this segment - to examine which authors were writing plays with smaller modes. This transitional pattern is most obvious in the step function plot above (S1 Fig 2, lower plot of the cusum plot pair).

```{r, echo=FALSE, message=FALSE, warning=FALSE}
options(width = 100)
with(plays2[81:126,c(14,6,24,1,7)],table(Author,mode))

```

From this we see that a number of authors had switched to plays with lower modes (4,5 or 6) but that there were still some plays being produced at the longer lengths with modes 8 to 9. Among these were Chapman, Dekker and Marston. Shakespeare had largely transitioned with all plays having lower modes apart from Henry the Fifth with mode 8. Jonson only had lower modes for his 5 plays. Interestingly there were no plays with a mode of 7, reflecting perhaps the 2 distinct groupings, lower modes and higher modes.

Finally in S1 Table 1d the first few plays after the end of the transition period, 1603 and beyond. The predominance of modes of 4 from 1603 is quite clear in the step function plot of S1 Fig 2. Also plays with modes higher than 6 are relatively rare. Contrast this with the pre 1597 period where the opposite was true.

```{r, echo=FALSE, message=FALSE, warning=FALSE}
S1_table1d = plays2[127:135,c(14,6,24,1,7)]
```

```{r echo=FALSE, message=FALSE, warning=FALSE}
options(width = 100)
knitr::kable(S1_table1d, col.names = c('Date', 'Time Period', 'Mode', 'Text title', 'Author'),align = "cccll", caption = "S1 Table 1d First plays after the transition period, the fourth step,  > 1602")
```

# Speech Length Distributions 

Following are 2 tables, S1 Table 2 showing the frequency of plays within 4 categories for the proportion of verse in a play and S1 Table 3 the frequency in the 3 time period groups. In addition in S1 Fig 3 a histogram of the proportion of verse lines within each play with vertical markers showing the divisions chosen to create the categorical proportion of verse  variable that was used for creating groups for plotting of distributions.

```{r ,echo=FALSE, message=FALSE, warning=FALSE}
# Proportion of verse lines - % groups in the groups
vlgroups = (plays3 %>% group_by(verse_grp) %>% summarise(count=n()))
# Count non-missing
vlgroups$total = sum(vlgroups$count,na.rm=T)
vlgroups = vlgroups %>% mutate(pct = count/total*100)

# Time groups
timegroups = (plays3 %>% group_by(f_period3) %>% summarise(count=n()))
timegroups$total = sum(timegroups$count,na.rm=T)
timegroups = timegroups %>% mutate(pct = count/total*100)

# Distribution of speech lengths within verse groupings
# Add verse group variable to individual speech length data set

speeeches1 = left_join(speeeches,select(plays3, c(TextTitle,verse_grp)), by = "TextTitle")
# The ggplot code below within this comment section although convenient does Not give the correct percentages.
# The relative sizes of bars are correct but the absolute percentages are not correct.
# I checked the percentages as Hugh had found differences between the percentages between manual calculation and the ggplot method in the code below
# The code on the next line calculates percentages using ONLY the events within the plot window
# ggplot(filter(speeeches1,!is.na(verse_grp)),aes(Speech_Word_Count))+geom_bar(aes(y= 100*(..count..)/tapply(..count..,..PANEL..,sum)[PANEL]),fill="black") + 
# xlim(c(0,30)) + facet_grid(rows=vars(f_period3),cols=vars(verse_grp),scales="free_y")+labs(x="Speech Length",y="Percent")
# What follows is the CORRECT METHOD. Comparison between the plots shows that the plots that use the window of length 30 only
# count speech lengths up to 30 in calculation of percentages so the percentages in the truncated plots are higher compared
# to the percentages when all speech lengths are included in the percent calculations.

period3_verse_grp=filter(speeeches1,!is.na(verse_grp)) %>%
  group_by(f_period3,verse_grp,Speech_Word_Count) %>%
  summarise( n = n())
#head(period3_verse_grp)
pv_totals=period3_verse_grp%>%group_by(f_period3,verse_grp)%>%summarise(n_total=sum(n))
#head(pv_totals)
pv_percent=left_join(period3_verse_grp,pv_totals)
pv_percent=pv_percent%>%mutate(Percent=n/n_total*100)
#head(pv_percent)
```

```{r echo=FALSE, message=FALSE, warning=FALSE}
options(width = 60)
S1_table2 = vlgroups[,-3]
knitr::kable(S1_table2, col.names = c('Verse group', 'Count', '%'),align = "lccr", digits = c(0, 0, 1), caption = "S1 Table 2 Number of plays and percentages in the 4 groupings based on proportion of verse in a play, N=273 plays")
```

```{r echo=FALSE, message=FALSE, warning=FALSE}
options(width = 60)
S1_table3 = timegroups[,-3]
knitr::kable(S1_table3, col.names = c('Time Period', 'Count', '%'),align = "lccr", digits = c(0, 0, 1), caption = "S1 Table 3 Number of plays and percentages in the 3 time periods, N=273 plays")
```

```{r ,echo=FALSE, message=FALSE, warning=FALSE, fig.dim = c(9, 6), fig.cap="S1 Fig 3  Distribution of lengths of speeches (the range being from a mode of 1 word to a mode of 30 words) by verse and time period groups. The vertical markers are at speech lengths 4, 8 and 16."}

(S1_Fig_3=ggplot(plays,aes(x=verse_prop))+geom_histogram(binwidth = .01) + labs(x="Proportion of verse lines within a play",
      title="Verse Groups: 0-0.3 = 13.6%,   0.3-< 0.7 = 20.5%,   0.7-0.9 = 27.8%,   > 0.9 = 34.4%,  3.7% missing") + geom_vline(xintercept=c(0.3,0.70,0.90),lty=2))

```


```{r ,echo=FALSE, message=FALSE, warning=FALSE, fig.dim = c(9, 5), fig.cap="S1 Fig 4 Distribution of lengths of speeches (range 1 to 30) by verse and time period groups. The vertical markers are at speech lengths 4, 8 and 16 words."}

(S1_Fig_4=ggplot(pv_percent,aes(x=Speech_Word_Count,y=Percent))+geom_col(fill="black")+xlim(c(0,30)) + facet_grid(rows=vars(f_period3),cols=vars(verse_grp))+labs(x="Speech Length",y="Percent") + geom_vline(xintercept=4,linetype=2) + geom_vline(xintercept=c(8,16)))

```

S1 Fig 3 shows the distribution of proportion of verse lines within plays for the 4 verse groupings. In S1 Fig 4 the 12 histograms are arranged in 4 vertical panels for the 4 verse groupings of proportion of lines within the play and 3 horizontal panels for the time period groups. Overall it is clear the speech length distributions depend on both these variables. Within the first row of plots for the period before 1597 when the proportion of verse in a play is below 0.30 the distribution is a relatively smooth skewed shape. However in the next 3 panels with increasing proportion of verse within a play (0.30 to just below 0.70 through to above 0.90) an obvious and dominant mode appears in the region of speech lengths 8 to 9 words. Interestingly a second but smaller peak becomes obvious at 16 for the two highest verse groups as well as a  third weak peak at 24. The fact that we see higher peaks as the proportion of verse in a play increases supports the notion these peaks are related to the number of words in a line of verse. The relative strength of the peak at 8 or 9 suggests a predominance of speeches of 1 line of verse, with the other two peaks at 16 and 24 being related to 2 or 3 lines of verse.

The pattern of modes changes dramatically in the bottom row of panels for the post-1602 period where there is only a single peak at 4 for all 3 of the higher verse groups distributions is followed by only a slight hint of the peaks at 16 and 24 remaining. The very lowest verse group below 0.30 which did not have a strong multi-peak distribution in the pre-1597 graph also shows a shift of its mode from 6 in the pre-1597 period to a lower value of 4 for the post-1602 period.

The middle row of plots for the period 1587 to 1602 contains a mixture of the distributions of the earlier and later periods. The appearance of peaks at 4 for the 3 highest verse groups, while the other modes at 8 to 9, 16 and 24 are still evident, indicative of the transition between the pre-1597 and post-1602 distributions. This can be seen in S1 Fig 2 where the mode is plotted over time. Clearly there is a mixture of peaks in the transitional period with some plays having modes of about 8 and quite a number having modes of 4. After 1602 the predominance of plays with modes of 4 is apparent.

In summary the change from a the multi-peak distribution in the period prior to 1597 to a primarily uni-peak distribution after 1602 points to, irrespective of the proportion of verses in a play, a substantial change in the style of the writing that began about 1597 and was complete post 1602.

## Verse proportion with time

A LMM analysis was run with verse proportion now as the outcome variable rather than predictor to see how it varied between the time groups. There was a significant relationship, the pre 1597 period had a higher mode compared to the other 2 time periods. From the plot of estimated marginal means (EMM) S1 Fig 5 (see also the emmean and pairwise comparison tables)  the mean proportion of verse in plays was about 78% before 1597, with significantly reduced levels in the subsequent periods, 59% in the transition period 1597-1602 and after 1602 68%. This suggests a change in writing style related to verse proportion over time as does the speech length analysis below which is the main subject of this investigation. 

Was this change in verse proportion over time the underlying reason for the speech length changes observed in the mode and for median and mean (see analysis below)? This question was examined by some additional data exploration and analysis.


```{r,echo=FALSE, message=FALSE, warning=FALSE, fig.cap="S1 Fig 5  Estimated marginal means and 95% CIs of the proportion of verse in plays for the three time periods"}
# Change the modeling to make verse proportion as the outcome variable to understand it a little further
v1<-lmer(verse_prop~f_period3 + (1|Author2),data=plays3)
(S1_Fig_5=emmip(v1,~f_period3,CI=T) + labs(x = "Time period", y="Proportion of verse"))
anova(v1)
#summary(v1)
emmeans(v1, ~ f_period3)
pairs(emmeans(v1, ~ f_period3),adjust="none")

```

# Is there an effect on speech length due to the proportion of verse lines?

An initial data exploration was carried out to understand if there was a relationship between the mode and proportion of verse lines. The reason for this being that the various modes (primary,secondary and tertiary) evident in S1 Fig 4 were thought to be the result of the verse structure of the writing so the possibility that the mode was influenced by the proportion of verse in a play was investigated. In the S1 Fig 6 below the proportion of verse within plays was plotted against the mode for each of the 3 time periods.  The logic behind this being if there was a relationship between verse proportion and the mode it should have been evident within each time period, each period showing a similar relationship. For example if all 3 time periods had negative slopes a possible interpretation might be as the proportion of verse in a play increased the decrease in the mode could have been due to longer text speeches being replaced by more text in shorter speeches using verse with the additional effect on leading to multiple peaks/modes in the distributions in S1 Fig 4.The lines of best fit were based on a GAM (Generalised Additive Model) smoother. A consistent pattern was not observed with all fitted relationships being similar. Rather there was a diminishing slope over the 3 time periods.


```{r,echo=FALSE, message=FALSE, warning=FALSE, fig.dim = c(7, 5), fig.cap="S1 Fig 6  Mode of speech lengths plotted against proportion of verse in a play. A GAM smoothing line and 95% CI was added within each time period"}
#(S1_Fig_6a=ggplot(plays3,aes(x=verse_prop,y=mode)) + geom_point() + geom_smooth(method="loess") + labs(x="Proportion of text in a play as verse", y="Mode"))

(S1_Fig_6=ggplot(plays3,aes(x=verse_prop,y=mode)) + geom_point() + geom_smooth(method="gam") + facet_grid(~f_period3) + labs(x="Proportion of text in a play as verse", y="Mode"))

```

This was also examined statistically using a LMM for the mode treating proportion of verse as a linear predictor and author as a random effect. The results shown below indicate that there is a significant divergence in the slopes (the interaction between verse proportion and time period being significant, p=.002).


```{r,echo=T, message=FALSE, warning=FALSE}
# Interaction model
pv3=lmer(mode~verse_prop*f_period3 + (1|Author2),data=plays3)
#summary(pv3)
anova(pv3)

```

The model was re parameterised to explicitly show the 3 different linear regression lines (intercept and slope) to match the fitted lines in S1 Fig 6. 
 
```{r,echo=T, message=FALSE, warning=FALSE, output.lines=17:27}
# Explore the significance of the slopes
pv3a=lmer(mode~ -1 + f_period3 + verse_prop:f_period3 + (1|Author2),data=plays3)
summary(pv3a)

pv3b=lmer(mode~ -1 + f_period3 + verse_prop + (1|Author2),data=plays3)
summary(pv3b)

# Plot the fitted relationship
# fit1 = data.frame(verse_prop=plays3$verse_prop,f_period3=plays3$f_period3,pred=predict(pv3a,re.form=NA,na.action=na.exclude))
# ggplot(fit1,aes(x=verse_prop,y=pred)) + geom_point() + facet_grid(~f_period3) + labs(title = "Plot of interaction between verse proportion and time period",x="Proportion of text in a play as verse", y="Predicted Mode")

```

For the period before 1597 there was a significant positive slope, b(SE) = 3.1(0.83), p < .001, for 1597-1602 the slope decreased and was no longer significant, b(SE) = 1.51(1.18), p=.20. After 1602 the slope became weakly negative b(SE) = -1.11(0.61), p = .07. 

Fitting a model with only the main effect of verse proportion gave a non-significant slope for verse proportion (p=.29) with slope coefficient 0,51. This means that over the full range of verse proportions the mode would be expected to increase by 0.5 on average, or0.25 for an increase of 0.5 in verse proportion, going from 0.40 to 0.90. Overall it was decided that the proportion of verse in a play was not a variable worth considering further in the modelling of the mode.


```{r,echo=FALSE, message=FALSE, warning=FALSE}
# Test relationship between mode and the 4 factors time period, proportion of verse, genre and play type
# the model fit was singular (author random effect zero) and there was no significant proportion effect, so decided to simplify the modeling of the other factors by removing proportion of verse from subsequent models
# v0a=lmer(mode~f_period3*verse_prop + Genre + PlayType2 + (1|Author2),data=plays)
# summary(v0a)
# anova(v0a)

# As the time*proportion verse effect was not significant Simplify the model to just main effects for period and verse proportion 
# Again verse proportion effect not significant so remove it from subsequent modelling
# v0b=lmer(mode~f_period3 + verse_prop + (1|Author2),data=plays)
# summary(v0b)
# anova(v0b)
```


## Verse proportion by time and genre

Additional graphical exploration of verse proportion over time by genre groupings revealed some interesting features. The two part figure S1 Fig 7, revealed that quite a few plays in the period 1597 to 1612 (the transition period 1597 to 1602 and 1612 are shown by dotted lines) had verse proportions below 50% and that these were predominantly comedies. After 1612 perhaps the experiment with the less structured form of writing declined with only a few comedies having verse proportions less than 50%. 

```{r,echo=FALSE, message=FALSE, warning=FALSE, fig.dim = c(9, 6), fig.cap="S1 Fig 7  Proportion of verse in a play by date (upper)and proportion of verse in play by date, in five genre groups (lower)"}
vp1 = ggplot(plays3,aes(x=Date_runif,y=verse_prop)) + geom_point(shape=1,size=3) + geom_smooth() + labs(x="Year", y="Proportion of verse in a play") + geom_vline(xintercept = c(1597,1602,1612),linetype="dotted") + ylim(c(0,1))


vp2=ggplot(plays3,aes(x=Date_runif,y=verse_prop)) + geom_point(shape=1,size=3) + labs(x="Year", y="Proportion of verse in a play") + geom_vline(xintercept = c(1597,1602,1612),linetype="dotted") + 
facet_grid(cols=vars(Genre))

S1_Fig_7=grid.arrange(vp1,vp2,nrow=2)

```

The table below shows the number of comedies by each author in categories of proportion of verse depending on whether they had less than 50% of the text as verse (Yes) or 50% or more (No). Of those with 3 plays or more only John Fletcher (8 out of 8) wrote plays exclusively with verse proportion above 50%, the others (with one exception Richard Broome who's 4 plays all had less than 50% verse proportion) had a relatively balanced mixture of the two.

```{r,echo=FALSE, message=FALSE, warning=FALSE}
# Identify the authors who wrote comedies with verse proportion < 0.5
plays3$verse_prop_lt50 = if_else(plays3$verse_prop < 0.5,"Yes","No")
tab1=with(filter(plays3,Genre=="Comedy"),table(Author,verse_prop_lt50))
#(tab1p=prop.table(tab1,margin=1)) %>% round(2)
tab1a=addmargins(tab1)
Author = row.names(tab1a)
tab2=cbind(Author,as.data.frame.matrix(tab1a),row.names=NULL)
tab2b=arrange(tab2[1:33,],desc(Sum))
# Move total to bottom of table after sorting
tab2b[34,]=tab2[34,]
names(tab2b) = c("Author", "No","Yes","Total")
print("Table of authors who wrote plays with verse proportion less than 50% divided into comedy or other groups",quote=F)
tab2b
```

## Verse proportion for comedies only versus speech length
The final facet of this was to see if within the set of comedies whether there was a relationship between verse proportion and the distribution of speech length, based on the mode, median or mean. The 3 plots in S1 Fig 8, one for each summary measure, suggest there was none. The implication from this then being that the time based changes  were not related to differences in the verse structure, but more fundamental changes in the form of writing to make for shorter speeches.

```{r,echo=FALSE, message=FALSE, warning=FALSE, fig.dim = c(7, 5), fig.cap="S1 Fig 8 Comedies only: mode, median and mean of speech lengths versus proportion of verse. The fitted line is based on a GAM smoother."}
# Does the distribution mean, median or mode of comedy plays depend on verse proportion
comedy=filter(plays3,Genre=="Comedy")

cvp1 = ggplot(comedy,aes(x=verse_prop,y=mode)) + geom_point(shape=1,size=3) + geom_smooth(method="gam") + labs(y="Mode", x="Proportion of verse - comedies")
cvp2 = ggplot(comedy,aes(x=verse_prop,y=length_median)) + geom_point(shape=1,size=3) + geom_smooth(method="gam") + labs(y="Median", x="Proportion of verse - comedies")
cvp3 = ggplot(comedy,aes(x=verse_prop,y=length_mean)) + geom_point(shape=1,size=3) + geom_smooth(method="gam") + labs(y="Mean", x="Proportion of verse - comedies")

S1_Fig_8=grid.arrange(cvp1,cvp2,cvp3,ncol=3)

```

# Modelling relationships for the mode, mean and median
The primary analysis method used was to fit Linear Mixed Models (LMMs) to explore the relationship between speech length for each play with 3 explanatory factors of genre, performing company play type and time (as a 3-group variable based on the cusum chart analysis above). Three different measures of central tendency, the mode, mean and median of each play are assessed in the sections that follow.

# Mode

The relationship between the mode and the genre, play type and time period (in its 3 level categorical form) was explored visually in S1 Fig 9 below. 
The grouping Other is made up of 59 Boys Professional and 20 Miscellaneous plays, the remainder being Adult professional.
Some notable features are the absence of history plays in the play type category Other. Tragicomedies were written mostly post 1602 and there were quite a few miscellaneous plays. The lower modes post 1602 are evident in many of the genre/play type combinations. 


```{r, message=FALSE, warning=FALSE,echo=FALSE}
# table(plays3$PlayType2,plays3$PlayType)
#                    Adult Professional Boys Professional Misc  
# Adult Professional                194                 0    0  
# Other                               0                59   20  

```


```{r, echo=FALSE, message=FALSE, warning=FALSE, fig.dim = c(9, 6), fig.cap="S1 Fig 9 Mode of speech length (with jittering) by genre, play type and time groups."  }


(S1_Fig_9=ggplot(plays3,aes(x=f_period3,y=mode))+ geom_jitter(width = 0.3, height = 0.2, shape=1,size=2) + facet_grid(PlayType2~Genre) + labs(title="Mode",x="Time period",y="Mode"))

```

Based on the analysis carried out in Supplementary 2 a LMM was fit (normal distribution) with model weights based on an SD function to adjust for non-constant variability in the residuals. The function coefficients are taken from the SD function determined using in iterative modelling scheme in Supplmentary 2. The dataset used has two plays omitted, The Tragedy of Miriam with and extreme mode of 33 and Philotas that had a Pearson residual of 9. As for the model variables in the LMM author will be a random effect and genre, play type and time period as fixed effects.

The first step was to fit a base model without observation weights. In the output below time period and Genre were significant, p <.001 and p=.03 respectively.

```{r, message=FALSE, warning=FALSE}
# Base model without weights

mod0<-lmer(mode~ Genre + PlayType2 + f_period3 + (1|Author2),data=plays3,REML=F)
anova(mod0)

```

The SD function used was obtained from the iterative fitting scheme in Supplementary 2. It was based on fitting a linear model to the absolute value of the residuals against predicted values from the base model, see S1 Fig 10. The linear equation in the plot illustrates the approach but the coefficients for the line are close but not the same as the fitted line from the iterative scheme in Supplementary 2. The SD function coefficients used in the weighting scheme below are taken from those obtain in Supplementary 2.

The SD function was SD = -0.2055 + 0.2458*predicted.  
Over the range of predicted values this indicates the SD of residuals increases from 0.78 for the lowest predicted values (4) to 2.25 for the highest predicted values (10), a 2.9 fold increase from the lowest to highest predicted values. The observation weights (w) were calculated as w = 1/SD^2^.

```{r}
options(width=110)
# Fit the normal model with weights based on the normal distribution model absolute residuals
plays3$w = 1/((-0.2055 + 0.2458*predict(mod0))^2)

# model using weights to adjust for non-constant variability in the residuals
mod1<-lmer(mode~ Genre + PlayType2 + f_period3 + (1|Author2),weight = w,data=plays3,REML=F)
summary(mod1)
anova(mod1)

```

From the Type III Analysis of Variable Table the model with weights had both time period (p <.001) and genre still significant, but more so now, p=.002,  and  play type still not significant p=.74.

The estimated marginal means (EMMs) from this model for time period were examined in the 2 tables that follow, the EMMs and the pairwise differences between the EMMs. The EMMs indicate a progressive lowering in the mean of the mode from the highest level before 1597, 8.5, through the transition period 1597-1602, 5.9, and lowest for the post 1602 period, 4.8, the differences between the successive pairs of time periods being significant, < 1597 to (1597-1602) p <.001 and (1597-1602) to 1602 p = .001.

```{r, echo=FALSE, message=FALSE, warning=FALSE}
S1_table4 = emmeans(mod1, ~  f_period3 )

```

```{r echo=FALSE, message=FALSE, warning=FALSE}
knitr::kable(S1_table4, col.names = c('Time Period', 'EMM', 'SE', 'df',"LCL","UCL"),align = "lccccc",digits=2, caption = "S1 Table 4 Estimated Marginal Means (EMM) and 95% CIs for the 3 time periods, from the final LMM")
```

S1 Table 5 Pairwise differences in time period EMMs and significance of the differences, from the final LMM.

```{r,echo=FALSE, message=FALSE, warning=FALSE}
# Difference in means - with p values
(S1_table5 = pairs(emmeans(mod1, ~ f_period3),adjust="none"))

```

```{r echo=FALSE, message=FALSE, warning=FALSE}
# knitr::kable(S1_table5, col.names = c('Contrast', 'Estimate', 'SE', 'df',"t","p"),align = "lccccc",digits=2, caption = "S1 Table 5 Pairwise differences in time period EMMs and significance of the differeces from the final LMM")
```

The EMMs and differences between categories for genre are examined below in a similar fashion. The primary pattern being that historical plays have higher modes on average than the other genres with significant differences between history and comedy, Tragedy and Tragicomedy, p=.01, p=.001 and p=.001 respectively. The other genres are not significantly different to each other with none of the differences being significant apart from comedy significantly higher than tragedy, p=.04. 

```{r,echo=FALSE, message=FALSE, warning=FALSE}
S1_table6=emmeans(mod1, ~  Genre )
```

```{r echo=FALSE, message=FALSE, warning=FALSE}
knitr::kable(S1_table6, col.names = c('Genre', 'EMM', 'SE', 'df',"LCL","UCL"),align = "lccccc",digits=2, caption = "S1 Table 6 Estimated Marginal Means (EMM) and 95% CIs for the 5 genres, from the final LMM")
```

S1 Table 7 Pairwise differences in genre EMMs and significance of the differences, from the final LMM.

```{r, echo=FALSE, message=FALSE, warning=FALSE}
# Difference in means - with p values
(S1_tabl7=pairs(emmeans(mod1, ~ Genre),adjust="none"))

# Difference in means - with CIs
#confint(pairs(emmeans(mod1, ~ Genre),adjust="none"))

```

The EMMs for each of the fixed effects are shown in S1 Fig 10. The same scale across each plot allows visual assessment of the relative effects sizes associated with each variable. The differences for time period are much larger than for genre which in turn was larger than for play type (which was not significant). Within each plot letters have been added to show which levels are statistically different. They were assigned based on EMM pairwise t tests between the levels (unadjusted for multiple comparisons). Categories with different letters are significantly different. However in the genre plot the pattern of pairwise significance differences did not lead to a consistent letter pattern at the .05 significance level that could be simply expressed in the plot. Therefore for simplicity of interpretation the assignment of letters in the genre plot figure was based on the .11 significance level. Historical plays had the highest mode at about 7.5, being higher than the second tier group of comedy and miscellaneous at about 6.4 (b) with tragedy and tragicomedy being similar at the lowest level of about 5.8 (c).  

```{r,echo=FALSE,  message=FALSE, warning=FALSE, fig.dim = c(9, 4), fig.cap="S1 Fig 10 Mode of speech length, EMMs and 95% CIs from the final LMM model for each of the explanatory variables, genre, play type and time period. Within each plot letters have been added to show which levels are statistically different, categories with different letters are different."}

# Plot effects for each variable with notations to indicate significance of differences between levels
mod_p1=emmip(mod1, ~ Genre ,horizontal=F,ylab="EMM - mode of speech length",xlab="Genre",CI=TRUE) + ylim(c(4.4,9.5))
# Annotations to the graphs to indicate significance groups
mod_p1 = mod_p1 + annotate(geom = "text", x = c(0.8,1.8,2.7,3.8,4.8), y = c(6.4,7.6,6.3,5.8,5.6), label = c("b","a","b","c","c"))

mod_p2=emmip(mod1, ~ PlayType2 ,horizontal=F,ylab="",xlab="Play type",CI=TRUE) + ylim(c(4.4,9.5))
# Annotations to the graphs to indicate significance groups
mod_p2 = mod_p2 + annotate(geom = "text", x = c(0.9,2.1), y = c(6.3,6.5), label = c("a","a"))

mod_p3=emmip(mod1, ~ f_period3 ,horizontal=F,ylab="",xlab="Time period",CI=TRUE) + ylim(c(4.4,9.5))
# Annotations to the graphs to indicate significance groups
mod_p3 = mod_p3 + annotate(geom = "text", x = c(0.8,1.8,2.8), y = c(8.4,5.9,4.8), label = c("a","b","c"))

S1_Fig_10=grid.arrange(mod_p1,mod_p2,mod_p3,ncol=3)

```

### Checking model assumptions - residuals and random effects

The reliability of model estimates is influenced by how well model assumptions are met. Residual diagnostics and the distribution of the random effects are checked below.

#### Residuals

The distribution of residuals for the final model (S1 Fig 11) are slightly right skewed, but overall the histogram distributions appears symmetric enough that the benefits of the central limit theorem should protect the reliability of the uncertainties on the means. The histogram of the Pearson residuals shows a small group of plays that are more than 2, i.e. 2 SDs, higher than the model prediction. These do not fit the model quite so well due to some other factor perhaps. The normal Q-Q (quantile) plots, unscaled and Pearson residuals, show more clearly than the histograms how the upper tail of the distribution has the largest departure from normality. 

```{r, echo=FALSE, fig.dim = c(7, 7),fig.cap="S1 Fig 11 Residual diagnostics for the final model for the mode"}
S1_Fig_11 = model_diagnostics(plays3,mod1,"Mode", ModelWeightsUsed = T)

```

#### Random effects

The assumption of normality of the random effects for the LMM is met well, see the two right hand graphs in S1 Fig 12, the normal quantile plot and histogram. The caterpillar plot in the left had side of S1 Fig 12 shows the random effects, namely the estimated means (Best Linear Unbiased Prediction, BLUP) for each author along with their 95% CIs. The random effects range from the lowest level of about -0.3 for the author with the lowest mode, John Marston, to the highest of about +0.4 for the uncertain author group. Comparing the size of the author differences, 0.7 from lowest to highest, with the change over time of 3.7 (8.5 down to 4.8) shows that the the impact of the event(s) that led to a general decrease in mode for plays before and after 1600 had a much larger effect than individual author differences. 

As an example to help understand the author random effects, consider the predicted mean modal value for plays after 1602. Without consideration of authorship, that is, averaged over all authors, the EMM would be 4.8. If however predictions were to be made for specific authors in this period, then for John Marston it would be 4.8 - 0.3 = 4.5 and for Richard Broome  4.8 + 0.4 = 5.2. 

```{r, echo=FALSE, warnings=FALSE, message=FALSE, fig.dim = c(8, 6), fig.cap="S1 Fig 12 Distribution of author random effects for the mode."}
#Examine random effect distribution
S1_Fig_12 = plot_ranef(mod1,"Mode")

# Print a table of the random effects
ranef_table(mod1)

```

### About interactions for the mode - none significant

```{r}
# The main effects model reported above was the best choice, none of the interactions were significant
# These 2 models here are recorded to confirm this
# For the 2 significant main effects in the model genre and time period the 2 way interaction was not significant, output not shown, p=.76
mod2<-lmer(mode~ Genre + PlayType2 + f_period3 + Genre:f_period3 + (1|Author2),weight = w,data=plays3,REML=F)
anova(mod2)

# Nor any in  the full factorial model - but this model is useful for comparison with the model for the mean below where there were significant interactions
# None of the unusual combinations that were evident in the mean we found for the mode (see the comparison below in the section on the mean)
mod3<-lmer(mode ~ Genre * f_period3 * PlayType2 + (1|Author2),weight = w,data=plays3)
anova(mod3)

```

### Shakespeare compared with all other authors

The right hand side panel in S1 Fig 13 for Shakespeare shows that his work moved to shorter modes during and after the transition period 1597-1602 in line with the general trend observed for plays for all other authors in the left hand panel.

```{r,fig.dim = c(9, 5), echo=FALSE, message=FALSE, warning=FALSE, fig.cap="S1 Fig 13 The modes for speech lengths for Shakespeare plays and for plays by others, with a smoothed line, and the 95% confidence band. The range for Shakespeare plays is 1590 to 1613; the range for plays by other authors is 1538 to 1642. The 1597 and 1602 boundaries are shown as dotted vertical lines."}

# Mode - compare Shakespeare with the rest
(S1_Fig_13 = ggplot(plays3,aes(x=Date_runif,y=mode_runif))+geom_point(shape=1,size=3)+geom_smooth(method="loess")+ylim(c(0,20))+labs(x="Year",y="Mode of play speech length")+facet_grid(~writer)  + geom_vline(xintercept = c(1596.5,1602.5),linetype="dotted") + annotate(geom="text", label="Mode has been jittered",x=1560,y=.5))

```

# Analysis using only adult professional play types

A model for the mode with only the adult professional plays was fitted for comparison with an equivalent model in the next section on the analysis of the mean. As the interaction between genre and time period was not significant the model was simplified to keeping only main effects.

```{r, message=FALSE, warning=FALSE}
# Data set only has Adult professional - the interaction term is not significant
mod_ap1<-lmer(mode~ Genre * f_period3 + (1|Author2),weight = w,data=plays_ap)
anova(mod_ap1)

# So simplify with a main effects model
mod_ap2<-lmer(mode~ Genre + f_period3 + (1|Author2),weight = w,data=plays_ap)
anova(mod_ap2)

```

## Mean

As the distribution of speech length for most plays is right skewed, approximating that of a log normal distribution (not shown in this supplementary material analysis, but a feeling for it can be obtained from the histograms in S1 Fig 4). The mean as a measure of central tendency would be more sensitive to plays with a high proportion of longer speeches than the mode or the median.

In S1 Fig 14 the play means for combinations of genre, play type and time period are shown. The absence of historical plays for the Other play type category is evident along with lower numbers of plays in the Other category  (79/273 = 29%). Also the large spread in means for the Other play type for tragedies for the period prior to 1597 is noted. 

```{r, echo=FALSE, message=FALSE, warning=FALSE, fig.dim = c(9, 5),fig.cap="S1 Fig 14 Mean speech length of plays in genre, play type and time period groupings"}
# Plot the individual observations and EMMs from the model to understand the significance of the effects
(S1_Fig_14 = ggplot(plays3,aes(x=Genre,y=length_mean))+ geom_jitter(width = 0.3, height = 0.2, shape=1,size=2) + facet_grid(PlayType2~f_period3)+ labs(title="Mean",x="Time period",y="Mean"))
```

There were 9 plays with means greater than 70 (listed below), 8 out of the 9 being prior to 1597.

```{r, echo=FALSE, message=FALSE, warning=FALSE}
options(width=110)
#with(plays3,table(PlayType2))

# What are the plays with highest means (>= 70)
high_means = arrange(select(filter(plays3,length_mean>=70),c(TextTitle,Author,Genre,PlayType2,f_period3,length_mean)),desc(length_mean))
high_means$length_mean = round(high_means$length_mean,1)
names(high_means)[6] = "Mean"
high_means

```

A full factorial LMM was fitted to examine all combinations of genre, play type and time period. All main effect and interaction terms were significant suggesting a complex interpretation. This was not the case with mode, where none of the interactions were significant confirming the greater sensitivity of the mean to the right skewed distributions. The model EMMs and CIs for the mean are plotted in upper plot of S1 Fig 15 with the comparison with the EMMs for the mode from the equivalent model below it. Apart from the missing combinations the most notable feature was in the Other play type category where there were two instances of substantially higher means, for Tragedy prior to 1597 and Tragicomedy in the 1597-1602 period. This suggests the adult professional play type was different in some way to the other types in those genres.

```{r , echo=FALSE, message=FALSE, warning=FALSE, fig.dim = c(9, 6),fig.cap="S1 Fig 15 Relationship bewtween Mean speech length and genre, play type and time period. EMMs and 95% CIs from the full factorial LMM model"}
# Full factorial model as all main effects were significant
m2<-lmer(length_mean ~ Genre * f_period3 * PlayType2 + (1|Author2),data=plays3)
anova(m2)

S1_Fig_15a = emmip(m2,PlayType2 ~  Genre |f_period3 ,CI=T) + labs(y="Mean",x="Time period",title="Mean")
S1_Fig_10a = emmip(mod3,PlayType2 ~  Genre |f_period3 ,CI=T) + labs(y="Mode",x="Time period",title="Mode")

S1_Fig_15 = grid.arrange(S1_Fig_15a,S1_Fig_10a)

```

For a better comparison between genres an analysis was carried out excluding the Other play type category so that only Adult Professional play types were compared.

```{r, message=FALSE, warning=FALSE}
# With only adult professional plays the interaction between time and genre became non significant, p=.09
m2a<-lmer(length_mean ~ Genre * f_period3  + (1|Author2),data=plays_ap)
anova(m2a)

# This meant a model simplification was reasonable - the main effects model would provide a simpler comparison between genres
m3<-lmer(length_mean ~ Genre + f_period3  + (1|Author2),data=plays_ap)
anova(m3)
```

#### EMMs and significance of differences for the mean model

```{r, message=FALSE, warning=FALSE}
# Marginal means and significance of differences between them
emmeans(m3, ~ f_period3)

# Difference in means - with p values
pairs(emmeans(m3, ~ f_period3),adjust="none")

emmeans(m3, ~ Genre)

# Difference in means - with p values
pairs(emmeans(m3, ~ Genre),adjust="none")

```

#### EMMs and significance of differences for the equivalent mode model

```{r, message=FALSE, warning=FALSE}
# Models for the mode
# Time period
# Marginal means and significance of differences between them
emmeans(mod_ap2, ~ f_period3)

# Difference in means - with p values
pairs(emmeans(mod_ap2, ~ f_period3),adjust="none")

# Genre
emmeans(mod_ap2, ~ Genre)

# Difference in means - with p values
pairs(emmeans(mod_ap2, ~ Genre),adjust="none")

```

In S1 Fig 16 the patterns of the EMMs are for the adult professional play types only. The genre and time period effects are compared for the two summary measures mean and the mode. The most obvious difference between them is that for the mode the time period effect is the biggest impact, however for the mean genre is more important having larger differences. Using the uncertainty in the EMMs as shown by the CIs the separation between the EMMs for comedy and history and miscellaneous genres is larger in the mean than for the mode. Indeed for the mean the miscellaneous group had a significantly higher EMM than history, for the mode they were the same. In addition for the mean comedy had the shortest EMM speech length being significantly lower to all genres with the exception of tragicomedy, for the mode the tragedy and tragicomedy genres have lower modes than comedy although not significantly different. These differences  are attributed to the greater sensitivity of the mean for right skewed distributions where longer speeches are more influential on the mean than they are for the mode (or the median). The mean and mode provide complementary views of the play speech length distributions and so each contributes to increased understanding of differences between the genres. For example with the EMM mean for comedy being lower than all the others it suggests that all speeches, short and long, were generally kept shorter in comedies compared to other genres for plays produced by adult professional companies. The time period effect is shown more dramatically with the mode with the difference between the transition period 1597-1602 and after 1602 being more obvious than with the mean. 

```{r, echo=FALSE, message=FALSE, warning=FALSE, fig.dim = c(8, 6),fig.cap="S1 Fig 16 Comparison of the mean and mode for the genre and time period effects for Adult Professional play types only. EMMs and 95% CIs are from the main effect only models. Within each plot letters have been added to show which levels are statistically different, categories with different letters are different, when letters are shared between groups the differences are not large enough to achieve significance."}

# Compare the pattern for the mean with that from the mode
m_p3 = emmip(m3, ~  Genre ,CI=T) + labs(y="EMM - Mean",x="Genre",title="Mean") + ylim(c(20,38))
m_p3 = m_p3 + annotate(geom = "text", x = c(0.8,1.8,3.2,3.8,5.3), y = c(24,30,34.5,27,26), label = c("a","b","c","d","abd"))

m_p4 = emmip(m3, ~  f_period3 ,CI=T) + labs(y="",x="Time period",title="Mean") + ylim(c(20,38))
m_p4 = m_p4 + annotate(geom = "text", x = c(0.9,1.9,3.1), y = c(32,27,26), label = c("a","b","b"))

# Plot effects for each variable with notations to indicate significance of differences between levels
mod_plt1=emmip(mod_ap2, ~ Genre ,horizontal=F,ylab="EMM - mode",xlab="Genre",CI=TRUE) + ylim(c(4.4,9.5)) + labs(title = "Mode")
mod_plt1 = mod_plt1 + annotate(geom = "text", x = c(0.8,1.8,2.8,3.8,4.8), y = c(6.4,7.5,6.4,5.7,5.4), label = c("b","a","ab","b","b"))

mod_plt2=emmip(mod_ap2, ~ f_period3 ,horizontal=F,ylab="",xlab="Time period",CI=TRUE) + ylim(c(4.4,9.5)) + labs(title = "Mode")
mod_plt2 = mod_plt2 + annotate(geom = "text", x = c(0.9,1.9,2.9), y = c(8.5,5.7,4.7), label = c("a","b","c"))

S1_Fig_16 = grid.arrange(m_p3,m_p4,mod_plt1,mod_plt2,nrow=2,ncol=2,top="Adult professional plays only")

```


### Mean - Diagnostics and random effect for differences between authors

The residuals for the main effects model with the mean are somewhat right skewed but still deemed satisfactory. Two large positive Pearson residuals of about 5 suggest a couple of  plays don't fit then model so well.

```{r, fig.dim = c(9, 6),echo=FALSE, message=FALSE, warning=FALSE, fig.cap="S1 Fig 17 Model diagnostics for the mean"}
S1_Fig_17 = model_diagnostics(plays_ap,m3,"Mean")

```

The standard deviation for the author random effect was zero for the final model for the mean so there are no author differences for the mean - they are all the same. So there is no point in making a random effects plot.

# Median

A plot of the medians in play type and genre groupings is provided in S1 Fig 18.
 
```{r, fig.dim = c(9, 6), echo=FALSE, message=FALSE, warning=FALSE, fig.cap="S1 Fig 18 Median speech length of plays in genre, play type and time period groupings"}
S1_Fig_18 = ggplot(plays,aes(x=f_period3,y=length_median))+ geom_jitter(width = 0.3, height = 0.2, shape=1,size=2) + facet_grid(PlayType2~Genre)+ labs(title="Median",x="Time period",y="Median")
```

The following main effects only model with the median has been run to match that for the mean, the pattern of medians being similar to that of the mean.

```{r, message=FALSE, warning=FALSE}
med3<-lmer(length_median ~ Genre + f_period3  + (1|Author2),data=plays_ap)
summary(med3)
anova(med3)

# Marginal means and significance of differences between them
emmeans(med3, ~ f_period3)
pairs(emmeans(med3, ~ f_period3),adjust="none")
emmeans(med3, ~ Genre)
pairs(emmeans(med3, ~ Genre),adjust="none")
```

# Comparing the patterns for the mean, median and mode

Although the median is typically intermediate in position between the mode and the mean for skewed distributions, fitting the equivalent main effects model to that for the mean gave very similar results. The statistical significance and EMM patterns were very similar to that of the mean, see S1 Fig 19.

```{r, fig.dim = c(7, 8), echo=FALSE, message=FALSE, warning=FALSE, fig.cap="S1 Fig 19 Comparison of main effect models for median and mean speech length of plays in genre  and time period groupings for adult professional plays"}
#mod_plt1=emmip(mod_ap2, ~ Genre ,horizontal=F,ylab="EMM - mode",xlab="Genre",CI=TRUE) + labs(title = "Mode")
#mod_plt2=emmip(mod_ap2, ~ f_period3 ,horizontal=F,ylab="EMM - mode",xlab="Time period",CI=TRUE) + labs(title = "Mode")

med_plt1=emmip(med3, ~ Genre ,horizontal=F,ylab="EMM - median",xlab="Genre",CI=TRUE) + labs(title = "Median")
med_plt2=emmip(med3, ~ f_period3 ,horizontal=F,ylab="EMM - median",xlab="Time period",CI=TRUE) + labs(title = "Median")

m_p3 = emmip(m3, ~  Genre ,CI=T) + labs(y="EMM - Mean",x="Genre",title="Mean")
m_p4 = emmip(m3, ~  f_period3 ,CI=T) + labs(y="EMM - Mean",x="Time period",title="Mean")

S1_Fig_19 = grid.arrange(med_plt1, med_plt2, m_p3,m_p4,nrow=2,ncol=2,top="Adult professional plays only")

```

`
```{r, echo=FALSE, message=FALSE, warning=FALSE,}
# Save graphs to file for use with a manuscript if needed - set the flags to false to suppress output of the graphs
GraphsToFile = T
PDF = T
TIFF = T

# I have individually adjusted the dimensions of each graph to make sure they look good. However not tested in a journal page or Word document so
# might need modification later.
# Plots of single figures from ggplot can be output using the print command, however those created as multiple plots using the grid.arrange function
# need the ggsave command, hence different methods below depending on the plot

if (GraphsToFile) {

if (PDF) {
  pdf(file="Fig 1.pdf", width=6, height=4)
  print(S1_Fig_1)
  graphics.off()
 }
if (TIFF) {
  tiff(file="Fig 1.tif", width=6, height=4,units="in",res=300)
  print(S1_Fig_1)
  graphics.off()
}

if (PDF) {
  ggsave(filename="Fig 2.pdf",plot=S1_Fig_2,device="pdf", width=10, height=8,units="in")
  graphics.off()
 }
if (TIFF) {
  ggsave(filename="Fig 2.tif",plot=S1_Fig_2,device="tiff", width=10, height=8,units="in")
  graphics.off()
 }

if (PDF) {
  pdf(file="Fig 3.pdf", width=210/25.4/2, height=297/25.4/3)
  print(S1_Fig_4)
  graphics.off()
 }
if (TIFF) {
  tiff(file="Fig 3.tif", width=210/25.4/2, height=297/25.4/3,units="in",res=300)
  print(S1_Fig_4)
  graphics.off()
 }

if (PDF) {
  pdf(file="Fig 4.pdf", width=210/25.4/2, height=297/25.4/3)
  print(S1_Fig_5)
  graphics.off()
 }
if (TIFF) {
  tiff(file="Fig 4.tif", width=210/25.4/2, height=297/25.4/3,units="in",res=300)
  print(S1_Fig_5)
  graphics.off()
 }

if (PDF) {
  pdf(file="Fig 5.pdf", width=210/25.4/2, height=297/25.4/3)
  print(S1_Fig_6)
  graphics.off()
 }
if (TIFF) {
  tiff(file="Fig 5.tif", width=210/25.4/2, height=297/25.4/3,units="in",res=300)
  print(S1_Fig_6)
  graphics.off()
 }

if (PDF) {
  ggsave(filename="Fig 6.pdf",plot=S1_Fig_7,device="pdf", width=10, height=6,units="in")
  graphics.off()
 }
if (TIFF) {
  ggsave(filename="Fig 6.tif",plot=S1_Fig_7,device="tiff", width=10, height=6,units="in")
  graphics.off()
 }

if (PDF) {
  ggsave(filename="Fig 7.pdf",plot=S1_Fig_8,device="pdf", width=8, height=3,units="in")
  graphics.off()
 }
if (TIFF) {
  ggsave(filename="Fig 7.tif",plot=S1_Fig_8,device="tiff", width=8, height=3,units="in")
  graphics.off()
 }

if (PDF) {
  pdf(file="Fig 8.pdf", width=10, height=4)
  print(S1_Fig_9)
  graphics.off()
 }
if (TIFF) {
  tiff(file="Fig 8.tif", width=10, height=4,units="in",res=300)
  print(S1_Fig_9)
  graphics.off()
 }

if (PDF) {
  ggsave(filename="Fig 9.pdf",plot=S1_Fig_10,device="pdf", width=10, height=4,units="in")
  graphics.off()
 }
if (TIFF) {
  ggsave(filename="Fig 9.tif",plot=S1_Fig_10,device="tiff", width=10, height=4,units="in")
  graphics.off()
 }

if (PDF) {
  ggsave(filename="Fig 10.pdf",plot=S1_Fig_12,device="pdf", width=8, height=4,units="in")
  graphics.off()
 }
if (TIFF) {
  ggsave(filename="Fig 10.tif",plot=S1_Fig_12,device="tiff", width=8, height=4,units="in")
  graphics.off()
}

  if (PDF) {
  ggsave(filename="Fig 11.pdf",plot=S1_Fig_13,device="pdf", width=8, height=4,units="in")
  graphics.off()
 }
if (TIFF) {
  ggsave(filename="Fig 11.tif",plot=S1_Fig_13,device="tiff", width=8, height=4,units="in")
  graphics.off()
}

if (PDF) {
  pdf(file="Fig 12.pdf", width=10, height=4)
  print(S1_Fig_14)
  graphics.off()
 }
if (TIFF) {
  tiff(file="Fig 12.tif", width=10, height=4,units="in",res=300)
  print(S1_Fig_14)
  graphics.off()
 }

if (PDF) {
  ggsave(filename="Fig 13.pdf",plot=S1_Fig_16,device="pdf", width=8, height=6,units="in")
  graphics.off()
 }
if (TIFF) {
  ggsave(filename="Fig 13.tif",plot=S1_Fig_16,device="tiff", width=8, height=6,units="in")
  graphics.off()
}

}

pdf(file="S1 Fig 11.pdf", width=7, height=7)
# S1 Fig 11
model_diagnostics(plays3,mod1,"Mode", ModelWeightsUsed = T)
graphics.off()

tiff(file="S1 Fig 11.tif", width=7, height=7, units="in", res=300)
# S1 Fig 11
model_diagnostics(plays3,mod1,"Mode", ModelWeightsUsed = T)
graphics.off()

```
