# Supplementary material for: Changes in the length of speeches in the plays of William Shakespeare and his contemporaries: A mixed models approach
Source: PLoS One. 2023 Apr 21;18(4):e0282716. doi: 10.1371/journal.pone.0282716 (PMC10121026; doi:10.1371/journal.pone.0282716)
Supplement: S7 File — (RMD) [file pone.0282716.s007.Rmd]

---
editor_options:
  chunk_output_type: console
output:
  html_document:
    fig_caption: yes
  pdf_document: default
  word_document: default
---
### Changes in the length of speeches in the plays of William Shakespeare and his contemporaries: a mixed models approach

Colyvas, Craig and Egan

# Supplementary 2 - Comparison of Normal and Poisson Models

The analysis in this supplementary file contains a comparison of modelling the mode using error distributions based on (a) the normal distribution and (b) Poisson distribution using both identity and log link functions. This arose from a suggestion by an editor that the Poisson distribution might be more appropriate than the normal distribution. 

# Summary
From this analysis it was determined that a normal distribution model with an appropriate weighting function was a substantially better fit (AIC 1094) to the mode data, AIC 58 lower than a Poisson model (AIC 1152). Therefore the normal model will be used for the mode analysis with an SD function based on the iterative scheme without the play Philotas. 


The Poisson distribution is often appropriate when working with counted data and as speech length is a count of words it might be a suitable error distribution for modelling the mode of the distribution of speech lengths within a play. Poisson based models were compared to the normal distribution model originally developed and found to be a substantially better fit as judged by the AIC goodness of fit measure. An investigation was carried out to understand why. This revealed 2 key reasons for the superiority of the Poisson model.  
(a) The residual variation was not constant, increasing with larger predicted values. The variance function inherent to the Poisson model approximately matched the pattern giving it an advantage over the normal distribution model where the residual variance is modeled as a constant.
(b) An outlier play with mode 33 was very influential, adversely affecting the goodness of fit for the normal model more than the Poisson model. 

Removing the outlier play (justified on both statistical and literary grounds, see below) and adding a weighting function to the normal distribution model, to adjust for the non-constant variability, led to the normal model being a a better fit than the Poisson model. This was because the inherent Poisson SD function was much larger than required being on average twice as large as the actual variability present in the residuals. Therefore by using an SD function matching the variability in the residuals the normal distribution model was a better fit than the Poisson model. The SD function was included in the model using observation weights calculated as 1/SD^2^ where SD was a linear function of absolute residuals against predicted values, see the code, output and explanatory text below for the details.

An attempt to determine the optimal weighting function using an iterative scheme failed to converge displaying oscillatory behaviour. A single play, Philotas, having a very large Pearson residual, 9 SDs, was identified as likely very influential in causing this oscillatory behaviour. On removal of that play the iterative scheme converged. The final model was based on the SD function resulting from this analysis. The normal distribution model had now become an even better fit (AIC 1094) than a Poisson model (AIC 1152) with the AIC now lower by 58.  

**Conclusion**\
A model using the normal error distributon with an appropriate SD function to correct for non-constant variance via observation weights was clearly better than the alternative Poisson model. Two plays were identified as outliers and need to be removed from the dataset for reliable analysis.

### About the two plays excluded from analysis

**The Tragedy of Mariam**\
With a mode of 33 it was removed on statistical grounds, however there were also literary grounds to support leaving Elizabeth Cary's play 'The Tragedy of Mariam' out of the analysis. This uniqueness sheds some light on the play that literary historians would want to hear about. The play was already an 'outsider' in literary history, being, almost uniquely for this period, written by a woman. Cary was also an aristocrat, and this distances her still further from the commercial theatre of London in the late 16th and early 17th centuries. Thus there was already 'prima facie' evidence to treat 'The Tragedy of Mariam' as unlike all the other plays in this dataset, since it was not written by a professional (or even a well-informed amateur) for intended performance in the commercial theatres. Rather, it seems to have been written as an intellectual exercise by a highly
educated aristocratic woman who moved in a narrow circle of aristocratic patrons of the arts, and with its intended consumption being not in public performance but as a reading text for her equally artistic and educated friends. Hence it is not surprising that it doesn't show the trends found in plays written by professional dramatists for performance on the London stages.

**Philotas**\
This Daniel Samuel play Was excluded from the second phase of analysis on statistical grounds due to its Pearson residual or 8.9, i.e. it was 8.9 SDs higher than the model prediction, much higher than the next poorly fitting play with Pearson residual of 4.5. There are not strong literary grounds for its exclusion, however its still was somewhat unusual. The first three acts were written in 1600 and then the author stopped writing. He took it up again in 1604 and completed the play by writing the last two acts. When the play was first performed, in 1604, it got the author into a lot of trouble because of its political content.

```{r, echo=F}
# Code to simplify the knit output
# https://stackoverflow.com/questions/23114654/knitr-output-hook-with-an-output-lines-option-that-works-like-echo-26
# https://community.rstudio.com/t/showing-only-the-first-few-lines-of-the-results-of-a-code-chunk/6963

 library(knitr)
 
hook_output <- knit_hooks$get("output")
knit_hooks$set(output = function(x, options) {
   lines <- options$output.lines
   if (is.null(lines)) {
     return(hook_output(x, options))  # pass to default hook
   }
   x <- unlist(strsplit(x, "\n"))
   more <- "..."
   if (length(lines)==1) {        # first n lines
     if (length(x) > lines) {
       # truncate the output, but add ....
       x <- c(head(x, lines), more)
     }
   } else {
     x <- c(more, x[lines], more)
   }
   # paste these lines together
   x <- paste(c(x, ""), collapse = "\n")
   hook_output(x, options)
 })

# Normal output.
# 
# 
# ```{r test0}
# summary(lm(Sepal.Length ~ Species, data=iris))
# ```
# 
# # The first 4 lines.
# 
# ```{r test1, output.lines=4}
# summary(lm(Sepal.Length ~ Species, data=iris))
# ```
# 
# 
# Remove the first 8 lines.
# 
# ```{r test2, output.lines=-(1:8)}
# summary(lm(Sepal.Length ~ Species, data=iris))
# ```
# From 8 to 15.
# 
# ```{r test3, output.lines=8:15}
# summary(lm(Sepal.Length ~ Species, data=iris))
# ```

```


```{r Setup & data, echo=FALSE, message=FALSE, warning=FALSE}

library(tidyverse)
library(lme4)
library(lmerTest)
library(emmeans)
library(grid)
library(gridExtra)

options(width=100)

# K.Colyvas Nov-2022, 

# Read the 2 sources of data that had been previously processed using the file 
# Speech length modelling - create summary data sets.Rmd

# Read the updated primary and summary data sets and carry out analyses for the paper
# Speech length data
# data1=read.table("Speeches.txt",header=T,sep="\t",row.names = NULL,quote = "" )
# #names(data1)
# 
# # Order the time and proportion of verse lines factors
# data1$f_period3=factor(data1$period3,levels=c("< 1597","1597-1602","> 1602"))
# 
# Summary by play
plays=read.table("Plays.txt",header=T,sep="\t",row.names = NULL,quote = "")
#names(plays)
#nrow(plays)

# Modify the mode for 2 plays based on the analysis in S3 Speech length mode adjustment.Rmd
plays$mode[plays$TextTitle == "Edmond Ironside"] = 8
plays$mode[plays$TextTitle == "Massacre at Paris"] = 8

# Order the time and proportion of verse lines factors
plays$f_period3=factor(plays$f_period3,levels=c("< 1597","1597-1602","> 1602"))
plays$verse_grp=factor(plays$verse_grp,levels=c("< 0.30","0.30 to < 0.70","0.70 to 0.90",">0.90"))

# # Remove the PlayType2 = "Other" category - for additional modeling to explore the effect of genre more closely
# plays_ap = filter(plays,PlayType2 == "Adult Professional")
# 
# Remove play with mode = 33
plays3 = filter(plays,mode < 33)

```

```{r, echo=F}
# Calculates Pearson residuals with the scaling option = FALSE when the model is 
# fitted using weights. The user has to specify this using the 4th parameter

model_diagnostics = function(df,model,title_text, ModelWeightsUsed=F ) {
  
# The lmer module is used for the normal distribution model and glmer for the Poisson model.
# From the help file we read the following.
# 
# The default residual type varies between lmerMod and glmerMod objects: they
# try to mimic residuals.lm and residuals.glm respectively. In particular, the
# default type is "response", i.e. (observed-fitted) for lmerMod objects vs.
# "deviance" for glmerMod objects. type="partial" is not yet implemented for
# either type.
# 
#   ## S3 method for class 'merMod'  
#  residuals(object,  
#     type = if (isGLMM(object)) "deviance" else "response",  
#     scaled = FALSE, ...)  
# 
#   ## S3 method for class 'lmResp'  
#  residuals(object,  
#     type = c("working", "response", "deviance", "pearson", "partial"),  
#     ...)  
#   ## S3 method for class 'glmResp'  
#  residuals(object,  
#     type = c("deviance", "pearson", "working", "response", "partial"),  
#     ...)  

  #title = formula(model)
  
  op=par(mfrow=c(3,3))
  
  # Residual against predicted
  plot(residuals(model,scaled=F,type="response") ~ predict(model),xlab="Predicted",ylab="Unscaled residual",main=paste(title_text,"- Unscaled"))
  abline(h=0,lty=2)
  
  # Residuals against time
  plot(residuals(model,scaled=F,type="response") ~ df$Date,xlab="Year",ylab="Unscaled residual",main=paste(title_text,"- Unscaled"))
  abline(h=0,lty=2)

  # Normality
  hist(residuals(model,scaled=F,type="response"),nclass=20,xlab="Unscaled residual (limits +/- 3*residual SD )",main=paste(title_text,"- Unscaled"))
  abline(v=0,lty=2)
  
  # Scaled residuals to account for the variance function
  # The default is to use scaling for Pearson residuals, however in the case where model weights are used
  # the scaling should be turned off as the weights are applied to form the Pearson residuals. 
  # Adding scaling on top of the weighting schee makes them too small
  PearsonModelScaling = T
  if (ModelWeightsUsed) {PearsonModelScaling = F}
  
  plot(residuals(model,type="pearson", scaled=PearsonModelScaling) ~ predict(model),xlab="Predicted",ylab="Pearson (scaled) residual",main=paste(title_text,"- Pearson"))
  abline(h=c(-3,0,3),lty=2)
  
  # Residuals against time
  plot(residuals(model,type="pearson", scaled=PearsonModelScaling) ~ df$Date,xlab="Year",ylab="Pearson (scaled) residual",main=paste(title_text,"- Pearson"))
  abline(h=c(-3,0,3),lty=2)
  
  # Normality
  hist(residuals(model, type="pearson", scaled=PearsonModelScaling),nclass=20,xlab="Pearson residual (limits +/- 3)",main=paste(title_text,"- Pearson"))
  abline(v=c(-3,0,3),lty=2)

  # Normal probability plots
  y=residuals(model,scaled=F)
  qqnorm(y,main="Normal Q-Q plot - unscaled residuals");  qqline(y, col = 2)
  
  y=residuals(model, type="pearson", scaled=PearsonModelScaling)
  qqnorm(y,main="Normal Q-Q plot - Pearson residuals");  qqline(y, col = 2)
  
  par(op)
}


# Plot random effect for author differences
# Code adapted from a contribution by Ben Bolker 
# Orginal coloured the points based on another variable - I have removed those parts - see the link below for the coloured version
# https://stackoverflow.com/questions/27787875/options-for-caterpillar-plots-in-lme4-grouping-by-factor-to-visually-identify-t

plot_ranef = function(model,title_text,plot=T) {
  #title_text = formula(model)
  rr1 <- ranef(model, condVar = TRUE)
  # lattice::dotplot(rr1)
  # Use ggplot instead of lattice
    rr2 <- data.frame(LOCATION=rownames(rr1[[1]]),
                    int=unname(rr1[[1]]),
                    se=sqrt(c(attr(rr1[[1]],"postVar"))))
  ## combine with other variables
  rr4 <- transform(rr2,LOCATION=reorder(LOCATION,int))
  theme_set(theme_bw())
  
  ranef = ggplot(rr4,aes(LOCATION,int,ymin=int-1.96*se,ymax=int+1.96*se))+
    geom_pointrange()+coord_flip()+
    scale_colour_discrete(name="year") + labs(y="Random effect - Author",x="Author")
  
  dist = ggplot(rr4,aes(int)) + geom_histogram() + labs( x="Random effect - Author")
  
  qqplt = ggplot(rr4) + geom_qq(aes(sample=int)) + geom_qq_line(aes(sample=int)) + labs( y="Random effect - Author",x="Normal quantiles")

  lay <- rbind(c(1,1,2),
             c(1,1,3))
  
  # grid.arrange(grobs = gs, layout_matrix = lay)
  
  #t <- textGrob("Random effects")
  
  grid.arrange(ranef,qqplt,dist,top=title_text,layout_matrix = lay)
}

# Couldn't solve the problem of suppressing the plot and saving a plot object in preparation for 
# combining several plots into one plot using grid.arrange. Using arrangeGrob I was able to do what I wanted
# but lost the functionality of making a single (combined plot). As this function worked for what I wanted to do 
# I saved this form and kept the original form above for single (combined) plots
# See S2 Fig 14 for this application
plot_ranef1 = function(model,title_text,plot=T) {
  #title_text = formula(model)
  rr1 <- ranef(model, condVar = TRUE)
  # lattice::dotplot(rr1)
  # Use ggplot instead of lattice
    rr2 <- data.frame(LOCATION=rownames(rr1[[1]]),
                    int=unname(rr1[[1]]),
                    se=sqrt(c(attr(rr1[[1]],"postVar"))))
  ## combine with other variables
  rr4 <- transform(rr2,LOCATION=reorder(LOCATION,int))
  theme_set(theme_bw())
  
  ranef = ggplot(rr4,aes(LOCATION,int,ymin=int-1.96*se,ymax=int+1.96*se))+
    geom_pointrange()+coord_flip()+
    scale_colour_discrete(name="year") + labs(y="Random effect - Author",x="Author")
  
  dist = ggplot(rr4,aes(int)) + geom_histogram() + labs( x="Random effect - Author")
  
  qqplt = ggplot(rr4) + geom_qq(aes(sample=int)) + geom_qq_line(aes(sample=int)) + labs( y="Random effect - Author",x="Normal quantiles")

  lay <- rbind(c(1,1,2),
             c(1,1,3))
  
  # grid.arrange(grobs = gs, layout_matrix = lay)
  
  #t <- textGrob("Random effects")
  
#  plot1 = grid.arrange(ranef,qqplt,dist,top=title_text,layout_matrix = lay)
  plot1 = arrangeGrob(ranef,qqplt,dist,top=title_text,layout_matrix = lay)
  if (plot) print(plot1)
  else return(plot1)
}

# From Ben Bolker's glmm faq page - for assessing overdispersion using Pearson residuals
#https://bbolker.github.io/mixedmodels-misc/glmmFAQ.html#overdispersion

overdisp_fun <- function(model) {
  rdf <- df.residual(model)
  rp <- residuals(model,type="pearson")
  Pearson.chisq <- sum(rp^2)
  prat <- Pearson.chisq/rdf
  pval <- pchisq(Pearson.chisq, df=rdf, lower.tail=FALSE)
  c(chisq=Pearson.chisq,ratio=prat,rdf=rdf,p=pval)
}

#---------------------------------------------------------------------------------------------------------------------------------------------

# Function to fit and plot the relationship between the absolute value of residuals against predicted value
# The fitted regression line provides an estimate of the SD of residuals against predicted value.
# Davidian, M. and Carroll, R. J., 1987, Variance Function Estimation, 
# Journal of the American Statistical Association, 82,1079-1091.

sd_resid = function(model,heading) {
  pred = predict(model)
  # glmer has a different default for the raw residuals
  if(heading == "Poisson")  
    resid = residuals(model,type="response",scaled=F)
  else 
    resid = residuals(model,scaled=F)
    
  abs_resid = abs(resid)
  sd1 = lm(abs_resid~pred)
  print(paste(heading,"SD function - unscaled"))
  print(summary(sd1))
  plot(abs_resid~pred, main=paste(heading,"distribution - unscaled"),ylim=c(0,12))
  abline(sd1)
  
  # Scaled - Pearson residuals
  pred = predict(model)
  resid = residuals(model,type="pearson", scaled=TRUE)
  abs_resid = abs(resid)
  sd2 = lm(abs_resid~pred)
  print(paste(heading,"SD function - Pearson"))
  print(summary(sd2))
  plot(abs_resid~pred, main=paste(heading,"distribution - Pearson"),ylim=c(0,5))
  abline(sd2)
}

#---------------------------------------------------------------------------------------------------------------------------------------------
# Make a function to examine convergence of a model with a linear SD function 
# dependent on the predicted value (fixed and random effects combined)

lmm_sd_function = function(df,form1,k=25,REML_choice=F) {
# This function has an option to switch to REML to compare the SD function and random effect estimates
# those of the default choice ML, to assess if the two lead to different conclusions - they did not

# For testing  
#df=sim1
#k = 25 # number of iterations
#form1 <-y1 ~ 1 + (1|b)
  
# Initialise the base model before iterative fitting of the weighting function begins
vf0<-lmer(form1,data=df,REML=REML_choice)
#print("Initial model before using weighting function")
#print(summary(vf0))

# Add predicted and residuals from the unweighted model
df = df %>% mutate(resid= resid(vf0), pred = predict(vf0), abs_resid = abs(resid))

# Determine the SD function
sdf0 = lm(abs_resid ~ pred, data=df)
#summary(sdf0)

# Parameters for setting up a matrix of parameters to be saved from the iteration process
n_fixef = length(fixef(vf0))
coef_names = names(fixef(vf0))
n_sd = length(coef(sdf0))
sd_names = c("sd_intercept","sd_slope")

# str(as.data.frame(ranef(v0)))
# length(ranef(v0)$Intercept)
m=n_fixef+n_sd

# Matrix for results
est = matrix(NA,nrow=k+1,ncol=m+2,dimnames=list(NULL,c("iteration","AIC",coef_names,sd_names)))
head(est)

# Save the parameters from the base model as iteration zero
est[1,] = c(0,AIC(vf0),fixef(vf0),coef(sdf0))
#head(est)

# Now iterate using weighted model and compare goodness of fit for the weighted models hoping for convergence
for (i in 1:k) {

  # Weights from previous fitted model
  df$w1 = 1 / ((est[i,"sd_intercept"] + est[i,"sd_slope"] * df$pred)^2)

  # Fit the weighted model
  vf1<-lmer(form1,weight = w1, data=df,REML=REML_choice)

  # update the predictions and and residuals in the data frame from the weighted model in preparation for the next iteration
  df = df %>% mutate(resid= resid(vf1), pred = predict(vf1), abs_resid = abs(resid))

  # Update the SD function from the weighted model in preparation for the next iteration
  sdf1 = lm(abs_resid ~ pred, data=df)
  # Save the parameters from the weighted fitted model and the new SD function to be used for the next iteration
  est[i+1,] = c(i,AIC(vf1),fixef(vf1),coef(sdf1))
  }

# So that the SD function used is on the same line in the estimates table as the AIC and model coefficients 
# resulting from that model the SD function coefficients should be moved down 1 row, dropping the SD from the final iteration
# as it won't be used and setting the SD function coefficients for the first model to zero as they didn't have any weights

est[2:(k+1),11:12] = est[1:k,11:12]
est[1,11:12] = c(0,0)

#print("Model using weighting function based on linear SD function on residuals from last iteration")
# print(summary(vf1))

return(list(est=est,model=vf1))
}


```

# Compare Poisson to Normal distribution for modelling the mode

The original analysis was with a Linear Mixed Model (LMM) using the normal distribution to model the residual error variability. Here this is compared with an alternative, a generalised linear mixed model (GLMM) using the Poisson distribution. The primary choice for the Poisson distribution was using the identity link function rather than the default canonical log link function so that coefficients and estimated marginal means would be comparable with the normal distribution model. For the log link function coefficients the calculation of predicted means requires an exponential transformation from the log scale to convert back to the original scale of the data. The comparison of means between 2 levels of a categorical explanatory variable like genre would then have to be assessed as the ratio of 2 means rather than a difference for a significance test to be associated with the comparison. However, the Poisson model with the log link was tested also for goodness of fit but found no better than that with the identity link function. Therefore because of the simpler comparison with the normal distribution model the Poisson model with identity link was used in preference. 

Note that a number of functions have been written to simplify various analyses are not shown in this output. The reader wanting more information should check the original Rmd code files in the supplementary files collection, the functions covering diagnostic plots for residuals and random effects, overdspersion test for Poisson models, fitting of SD functions and an iterative scheme to determine the best SD function. 

```{r, message=FALSE, warning=FALSE}
# Model using full set of potential variables
mod0<-lmer(mode~ Genre + PlayType2 + f_period3 + verse_grp + (1|Author2),data=plays,REML = F)
#summary(mod0)
anova(mod0)

# Poisson equivalent of the LMM
# Because drop1 fails due to missing values drop any record with a missing among the variables used
# If drop1 is not used the original data set can be used as with either version of the data set the number of subjects and authors is the same
plays_s = na.omit(select(plays,mode, Genre, PlayType2, f_period3, verse_grp, Author2))

# Identity link function model
# The Play type variable is weakly significant but becomes non-significant in the next step 
# when the model is simplified a little by dropping the non-significant verse group variable
mod0p<-glmer(mode~ Genre + PlayType2 + f_period3 + verse_grp + (1|Author2),family=poisson(link="identity"),data=plays_s)
#summary(mod0p)
drop1(mod0p,test="Chisq")

# Check for overdispersion
# ratio = 1.16, i.e. the residual variance is 16% greater than would be expected for the Poisson distribution
# This is slight so consider this as satisfactory
overdisp_fun(mod0p)

# Log link Poisson model
mod0pl<-glmer(mode~ Genre + PlayType2 + f_period3 + verse_grp + (1|Author2),family=poisson(link="log"),data=plays_s)
#summary(mod0pl)
drop1(mod0pl,test="Chisq")

# Overdispersion for log link model, ratio 1.14 - very similar to identity link
overdisp_fun(mod0pl)

# Goodness of fit comparisons using the Akaike Information criterion
# See what happens with log link - very little difference - stick with the identity link

cbind(model = c("Normal","Poisson - identity","Poission log link"),AIC = AIC(mod0,mod0p,mod0pl))

```

For model comparisons a model with an Akaike Information Criterion (AIC) more than 2 lower than an alternative model is considered a significant improvement. One that is more than 10 lower would be considered a substantially better fit (Burnham and Anderson, 2004). As the focus was on model comparison for this part of the modelling process maximum likelihood estimation (ML) rather than restricted maximum likelihood (REML) was used for estimating the model. The Poisson model (mod0p) with identity link fits much better than the normal model based on a substantially lower AIC (96). However, the statistical significance of the model effects (Type III Analysis of Variance Table for the normal model or the Single term deletions tables for the Poisson models) are very similar. The Poisson model with log link is a little worse (AIC 2 higher) than the identity link model hence the identity model is preferred due to the simpler interpretation associated with it. (It  avoids the exponential transformation back to the original scale of speech lengths required by the log link model with the consequent effect of creating geometric means and ratios of means on the original scale in place of differences between the means for significance testing.)

The next step is the removal of the non-significant verse proportion variable. Only the time period was significant for all 3 models, the LMM or the 2 GLMMs with Poisson error distribution and identity and log links respectively.

```{r, message=FALSE, warning=FALSE}
# Removing the non-significant verse group variable - there are some missings in the verse_grp variable so the data sets are different length
mod1<-lmer(mode~ Genre + PlayType2 + f_period3 + (1|Author2),data=plays,REML = F)
#summary(mod1)
anova(mod1)

mod1p<-glmer(mode~ Genre + PlayType2 + f_period3 + (1|Author2),family=poisson(link="identity"),data=plays)
#summary(mod1p)
drop1(mod1p,test="Chisq")

# Check for overdispersion - again slight 
overdisp_fun(mod1p)

mod1pl<-glmer(mode~ Genre + PlayType2 + f_period3 + (1|Author2),family=poisson(link="log"),data=plays)
#summary(mod1pl)
drop1(mod1pl,test="Chisq")

overdisp_fun(mod1pl)

cbind(model = c("Normal","Poisson - identity","Poission log link"),AIC = AIC(mod1,mod1p,mod1pl))

```

Comparing the model using the Poisson distribution for the error term led to very similar modelling results. The 2 Poisson models were better by the AIC goodness of fit measure than the normal model.


### Model assumptions - residuals and random effects - Normal


The distribution of residuals for the normal model (S2 Fig 1) are somewhat right skewed, but overall the distribution appears symmetric enough that the benefits of the central limit theorem should protect the reliability of the uncertainties on the means. Notable is one play that is a very likely a statistical outlier being about 26 higher in mode than predicted by the model, the next most extreme mode being 10 higher. Scaling the extreme outlier by the residual SD it was about 10 SD's higher than the model prediction (see the Pearson residual plots). Similar residual distributions are seen for the Poisson identity link function S2 Fig 2.


```{r, echo=FALSE, fig.dim = c(8, 8),fig.cap="S2 Fig 1 Model diagnostics for the model of the mode - Normal distribution"}
S2_Fig_1 = model_diagnostics(plays,mod1,"Mode - Normal", ModelWeightsUsed = F)

```

### Model assumptions - residuals and random effects - Poisson (identity link)

```{r, echo=FALSE, fig.dim = c(8, 8),fig.cap="S2 Fig 2 Model diagnostics for the model of the mode - Poisson distribution - identity link"}
S2_Fig_2 = model_diagnostics(plays,mod1p,"Mode-Poisson(Idty)", ModelWeightsUsed = F)

```

### Model assumptions - random effects - Normal distribution


```{r, echo=FALSE, warnings=FALSE, message=FALSE, fig.dim = c(8, 6), fig.cap="S2 Fig 3 Distribution of author random effects for the mode - Normal distribution."}
#Examine random effect distribution
S2_Fig_3 = plot_ranef(mod1,"Mode - Normal")

```

### Model assumptions - random effects - Poisson (identity link)

```{r, echo=FALSE, warnings=FALSE, message=FALSE, fig.dim = c(8, 6), fig.cap="S2 Fig 4 Distribution of author random effects for the mode - Poisson identity link"}
#Examine random effect distribution
S2_Fig_4 = plot_ranef(mod1p,"Mode - Poisson(Idty)")

```

The assumption of normality of the random effects for the LMM is approximately met as well in both Poisson model variants.

# Why is the Poisson model a better fit?

### Model coefficients and SEs

The normal and Poisson model coefficients and SEs were compared to see if there was a clue as to why the Poisson model was a substantially better fit than the normal model. They are compared in the table below along with ratios of the difference between the coefficients and standard errors (Poisson/Normal).

```{r, echo=FALSE, warnings=FALSE, message=FALSE}
n1=summary(mod1)
p1=summary(mod1p)

# Compare estimates from normal and Poisson model with identity link only (omit the log link)
# Very similar for the time effect, Poisson lower for the non-significant Genre and play type variable
table1 = data.frame(coef_norm=n1$coefficients[,1],coef_poisson=p1$coefficients[,1],
                    SE_norm=n1$coefficients[,2],SE_poisson=p1$coefficients[,2])

table1 = table1 %>% mutate(ratio_coef_p_n=coef_poisson/coef_norm, ratio_SE_p_n = SE_poisson/SE_norm ) 
print(table1)
```

The significance of fixed effects were similar between the normal distribution and Poisson identity link models (output above). Some of the model coefficients did differ by up to 30% but for the important time variable the normal and Poisson were quite similar varying less than 2%. The SEs had smaller variations but were generally slightly lower for the Poisson model, most being less than 10% lower. This did not seem enough to explain the considerably lower AIC for the Poisson model, what other explanations could there be?

# Constant variance assumption

As the Poisson model had a better fit (lower AIC by 100 in the new model runs) this might be due to the variance function that is inherent in the Poisson distribution, the variance = mean. For the normal distribution model the variance is assumed to be constant. This effect was tested by examining the residuals from the models to see if there was evidence of increasing variability with predicted value in the normal distribution model residuals. If so then as the Poisson model would be naturally accounting for this would be expected to be a better fit. 

Following are 4 regression outputs matching the 4 plots of the absolute residuals against predicted values in S2 Fig 5. Note that the author random effects are part of the predicted values. The fitted regressions lines provide an estimate of the relationship between the SD of the residuals and predicted value, Davidian and Carroll (1987).

```{r, echo=FALSE, fig.dim = c(8,6 ), fig.cap="S2 Fig 5 Model diagnostics - variance function comparison between the normal and Poisson (identity link) models "}

op=par(mfrow=c(2,2))
sd_resid(mod1,"Normal")
sd_resid(mod1p,"Poisson")
par(op)

```

All residual plots in S2 Fig 5 (the extreme outlier not shown to improve axis scaling) show a positive relationship between the absolute residuals on the y axis against predicted value on the x axis.  The raw or unscaled absolute residuals for the normal distribution model in the top left plot show a slight positive relationship with predicted value. This is confirmed by a significant regression slope in the first of the 4 regression model outputs, B(SE) = 0.202(0.073), p = .006. The regression line defines the standard deviation relationships between residuals and predicted value, for a 1 unit increase in the predicted mean of the mode the SD of residuals will increase by 0.202. 

For the normal model distribution plot at top right where Pearson residuals have been used to determine the absolute residuals, the unscaled residuals have been scaled using the residual standard deviation from the normal model distribution (a constant, for this model being 2.66, output not shown). Therefore it is not surprising that the regression line for the normal distribution Pearson residuals has exactly the same significance, p=.006, and the slope of the regression line 0.0757 is equal to the regression slope for the unscaled absolute residuals divided by the residual SD, i.e. 0.2016/2.266.

For the Poisson distribution model there is a similar relationship between the unscaled and Pearson (scaled) residuals with respect to predicted values. The lower left plot with the Poisson unscaled absolute residuals is somewhat similar to the unscaled residuals from the normal distribution unscaled residuals. This  is confirmed with the Poisson regression line having very similar slope, SE and significance, 0.216(0.072), p=.003, to that of the normal absolute unscaled residual regression. 

The important difference is found in the final Poisson plot (lower right) with the absolute Pearson (scaled) residuals. The relationship is much flatter with the regression slope about 75% smaller, B(SE)=0.0468(0.029), and not significant with p=.10. This smaller slope indicates the variance function inherent in the Poisson distribution has removed a portion of the variability relationship in the residuals. The Poisson variability function being SD = predicted value^1/2^. That is smaller predicted means for the mode have lower variability than those with higher mean mode.

If this is correct and is the main reason for the better fit (lower AIC) of the Poisson model then the normal distribution model could be adapted with a variance function based on the same equation to be equivalent to the Poisson model with identity link. This table compares the goodness of fit of the 4 models.

```{r,echo=F}
# Add the weighting function equivalent to the Poisson variance, for a Poisson process with mean N, var= N
# Optimal weights are 1/var
plays$poisson_weights = 1/predict(mod1)

# Fit the normal model with Poisson weights 
mod1v<-lmer(mode~ Genre + PlayType2 + f_period3 + (1|Author2),weight = poisson_weights,data=plays,REML=F)

# As well fit the normal model with weights based on the normal distribution model absolute residuals
plays$normal_weights = 1/((0.2003 + 0.2151*predict(mod1))^2)
mod1v2<-lmer(mode~ Genre + PlayType2 + f_period3 + (1|Author2),weight = normal_weights,data=plays,REML=F)
#
# Compare models
cbind(model = c("Normal","Normal with Poisson variance", "Normal with residual variance function", "Poisson - identity"),AIC = AIC(mod1,mod1v,mod1v2,mod1p))

```

Adding a variance function to the normal model did improve the fit, but not enough to explain the much better fit of the Poisson model compared to the normal distribution based model. Using a variance function based on the Poisson distribution improved the model fit with a reduction in the AIC of 16. Choosing a variance function based on a regression of the normal model absolute residuals improved it a little more, AIC reduced by only 3 more than the model with the Poisson variance function. These changes were  still a long way short of the AIC change of 100 when comparing the Poisson model to the base normal model (Without weights based on variance functions).

Is there any other explanation for this much better fit (i.e. lower AIC by 100) of the Poisson model to the data?  


# What about equality of random effects

```{r, echo=F, warning=F, message=F, fig.dim = c(5,5 ), fig.cap="S2 Fig 6 Random effects for the normal distribution model "}
title_text = "Normal"
  rr1 <- ranef(mod1, condVar = TRUE)
  # lattice::dotplot(rr1)
  # Use ggplot instead of lattice
    rr2 <- data.frame(LOCATION=rownames(rr1[[1]]),
                    int=unname(rr1[[1]]),
                    se=sqrt(c(attr(rr1[[1]],"postVar"))))
  ## combine with other variables
  rr4 <- transform(rr2,LOCATION=reorder(LOCATION,int))
  theme_set(theme_bw())
  
  ranef_n = ggplot(rr4,aes(LOCATION,int,ymin=int-1.96*se,ymax=int+1.96*se))+
    geom_pointrange()+coord_flip()+
    scale_colour_discrete(name="year") + labs(title = title_text,y="Random effect - Author",x="Author")
  ranef_n
```


```{r, echo=F, warning=F, message=F, fig.dim = c(5,5 ), fig.cap="S2 Fig 7 Random effects for the Poisson distributoin model with identity link function "}
title_text = "Poisson"
  rr1p <- ranef(mod1p, condVar = TRUE)
  # lattice::dotplot(rr1)
  # Use ggplot instead of lattice
    rr2p <- data.frame(LOCATION=rownames(rr1p[[1]]),
                    int=unname(rr1p[[1]]),
                    se=sqrt(c(attr(rr1p[[1]],"postVar"))))
  ## combine with other variables
  rr4p <- transform(rr2p,LOCATION=reorder(LOCATION,int))
  theme_set(theme_bw())
  
  ranef_p = ggplot(rr4p,aes(LOCATION,int,ymin=int-1.96*se,ymax=int+1.96*se))+
    geom_pointrange()+coord_flip()+
    scale_colour_discrete(name="year") + labs(title = title_text,y="Random effect - Author",x="Author")
  ranef_p
```

```{r, echo=F, warning=F, message=F, fig.dim = c(5,5 ), fig.cap="S2 Fig 8 Random effect comparison between the normal and Poisson (identity link) models "}
# Compare the 2 random effects
  names(rr4p) = c("LOCATION_P","int_p","se_p")
  rr = cbind(rr4,rr4p)
  #rr$LOCATION == rr$LOCATION_P
  #rr

plot(int~int_p,data=rr,main="Compare random effects",xlab="Poisson model",ylab="Normal model")
abline(0,1)

```

The random effect comparison showed there were some differences but are these did not seem large enough to explain the difference in model goodness of fit with the Poisson having lower AIC by 100.


### Check effect of outlying mode of 33

Are the normal and Poisson models that different in AIC once the very discordant play is removed? 

```{r,  message=FALSE, warning=FALSE}
# Refit model with mode=33 removed

# Normal model
mod1a<-lmer(mode~ Genre + PlayType2 + f_period3 + (1|Author2),data=plays3,REML=F)
# summary(mod1a)
# anova(mod1a)

# Poisson distribution model
mod1ap<-glmer(mode~ Genre + PlayType2 + f_period3 + (1|Author2),family=poisson(link="identity"),data=plays3)
# summary(mod1ap)
# drop1(mod1ap,test="Chisq")

# Check for overdispersion - now the Poisson is quite underdispersed with the omission of a single observation - this is an important clue
overdisp_fun(mod1ap)

# AIC with the outlying observation removed

# Compare models
cbind(model = c("Normal - outlier removed","Poisson - identity outlier removed"),AIC = AIC(mod1a,mod1ap))


```

A large part of the AIC difference between the normal and Poisson models was reduced when the outlying mode of 33 was removed. The AIC difference of 100 with the outlying observation included was reduced to 28 when it was removed. Surprisingly the one play with a very large mode was affecting the difference in model results between normal and Poisson substantially. Notable also is the overdispersion check on the Poisson model, now the ratio is substantially lower than 1 at 0.70. This is interpreted as underdispersion, meaning the variation of the residuals is now substantially less than what would be expected from the Poisson distribution. The interpretation of this will be apparent from an analysis that follows.


# Model diagnostics for the model with the play with mode 33 removed

The plots for both the normal and Poisson identity link model are not shown but the residual patterns are largely unchanged from the residual plots above with the difference that the large outlier is now gone.


```{r,echo=FALSE, message=FALSE, warning=FALSE}
#model_diagnostics(plays3,mod1a,"Mode 33 removed - Normal", ModelWeightsUsed = F)
#model_diagnostics(plays3,mod1ap,"Mode 33 removed - Poisson(Idnty)", ModelWeightsUsed = F)
```

Variability estimates - Normal model with all data

```{r,echo=FALSE, message=FALSE, warning=FALSE, output.lines=11:17}
summary(mod1)
```

Variability estimates Normal model outlier play with mode 33 removed

```{r,echo=FALSE, message=FALSE, warning=FALSE, output.lines=11:17}
summary(mod1a)

```

Comparing the author random effect estimates for the normal models with and without the play with mode 33 shows that  the distribution of author differences increased from SD 0.43 to 0.66. This indicates a somewhat stronger author effect on the mode of speech length with greater differences between authors.


### Constant variance assumption - mode 33 removed

Repeating the variance function analysis above with the outlier with mode 33 removed and comparing the normal and Poisson models again.

```{r,echo=FALSE, fig.dim = c(6,9 ), fig.cap="S2 Fig 9 Model diagnostics with play with mode 33 removed - SD function comparison between the normal and Poisson (identity link) models.  "}

op=par(mfrow=c(2,2))
sd_resid(mod1a,"Normal")
sd_resid(mod1ap,"Poisson")
par(op)

```

With the removal of the outlier play with mode = 33 the variance functions for residuals were similar compared to the SD functions fitted above with the outlier play included. All residual plots in S2 Fig 9 again show the relationship between the absolute residuals and predicted value. The SD function for the unscaled residual for normal distribution model above using all data was B(SE) = 0.215(0.074), p = .004, with the outlier removed this relationship was a little stronger was 0.233(0.049), p <.001. As before the variance adjusted Poisson Pearson absolute residuals (lower right plot) the relationship is still flatter with the regression slope about 80% smaller, B(SE)=0.047(0.020), and now significant, p=.02. This reduction in slope again confirms that the benefit of the inherent Poisson variance function, however the remaining positive slope suggests that the variability of the model residuals is a little greater than that built into the Poisson model. 

# Compare normal model with weighting function to Poisson -  outlier mode 33 removed

Now that the outlier impact has been removed how well does the normal distribution model (adjusted with weights to account for the non-constant variance) compare with the Poisson distribution model?


```{r}
# Add the weighting function equivalent to the Poisson variance, for a Poisson process with mean N, var= N
# Optimal weights are 1/var
plays3$poisson_weights3 = 1/predict(mod1a)

# Fit the normal model with Poisson weights 
mod1avp<-lmer(mode~ Genre + PlayType2 + f_period3 + (1|Author2),weight = poisson_weights3,data=plays3,REML=F)
# summary(mod1avp)
# anova(mod1avp)

# Fit the normal model with weights based on the normal distribution model absolute residuals
plays3$normal_weights3 = 1/((-0.112 + 0.2331*predict(mod1a))^2)
mod1avn<-lmer(mode~ Genre + PlayType2 + f_period3 + (1|Author2),weight = normal_weights3,data=plays3,REML=F)
# summary(mod1avn)
# anova(mod1avn)

# Now the normal distribution with weighting is a better fit than the Poisson
cbind(model = c("Normal no SD function","Poisson","Normal with Poisson SD function","Normal with normal SD function"),AIC = AIC(mod1a,mod1ap,mod1avp,mod1avn))

```

The analysis above shows that with the outlier play removed the normal distribution model without any weights (AIC 1203) is not as good as the Poisson model (AIC 1177), with the Poisson model having an AIC 28 lower than that of the normal model.  Adding weights to the the normal distribution model that were based on the Poisson distribution led to normal model a better fit than the equivalent Poisson (AIC 10 lower). 

The biggest improvement was obtained by using an SD function derived from the unscaled normal model residuals leading to an even better fit with an AIC of 1143 being 31 lower than that of the Poisson identity link model. As models with AIC lower by more than 10 are considered indicative of a substantially better fit (Burnham and Anderson 2004), this better fit indicates the variability function used in the normal model is more appropriate for this data set than the one based on the Poisson model. Why this is so in examined below. 

```{r,echo=FALSE, message=FALSE, warning=FALSE, fig.dim = c(8,6 ), fig.cap="S2 Fig 10 Comparison of SD functions with the outlier play (mode 33) removed. The SD function is based on the normal distribution model. The Poisson SD function is calculated as predicted value^1/2^ from the normal model predicted values"}

# Compare SD functions for normal model and Poisson variance - use the same predicted values

SD_Poisson = sqrt(predict(mod1a))
SD_normal = -0.112 + 0.2331*predict(mod1a)

plot(SD_normal~predict(mod1a),ylim=c(0,3.5),xlim=c(0,10),ylab="SD",xlab="Predicted",main="Comparison of SD functions")
points(SD_Poisson~predict(mod1a),col="red")
text(0,3.4,"Upper points in red: SD(Poisson) from model predicted values,",adj=c(0,NA))
text(0,3.2,"the red line shows the Poisson SD function for an extended data range",adj=c(0,NA))
text(2.5,0.1,"Black points and line are based on the Normal SD function",adj=c(0,NA))
abline(-.097,0.2384,col="black")
range=c((1:1000)/100)
# Add the full Poisson variance function to see the curvature
lines(sqrt(range)~range,col="red")

# Compare the SD function of the Poisson to that of the normal distribution residuals - ranged from min of 1.51 to max of 2.65, with mean 2.09
SD_P_N_ratio = SD_Poisson/SD_normal
#plot(SD_P_N_ratio~predict(mod1a),ylab="Ratio",xlab="Predicted",main="Ratio of SD functions  (Poisson/Normal)")
min1=min(SD_P_N_ratio)
max1=max(SD_P_N_ratio)
mean1=mean(SD_P_N_ratio)
cbind(min1,mean1,max1)

```

The nature of the difference in the residual variability functions is shown in S2 Fig 10 above The lower plot in black and fitted line is the SD function obtained from normal distribution residuals (SD = -0.112 + 0.2331.Predicted). The upper set of points show the SD function calculated based on the Poisson model using the normal model (without weighting) predicted values, SD(Poisson) = predicted^1/2^. They both show a similar pattern with the variability (SD) increasing with predicted value. The red line for the Poisson SD function shows how this function behaves over an extended range (beyond the range of the data in this study). Noteworthy is the substantial offset with the Poisson distribution based function being about 1 SD higher than those based on the normal model residuals. Comparing the two SD functions over the range of the data shows that on average the Poisson SD function is about 2.0 times larger than the normal distribution SD function. This fits well with the earlier observation about the underdispersion of the Poisson model because the variability of residuals is less than what would be expected based on the Poisson distribution.

# Carry out iteration to obtain the best estimate of the SD function for weighting

Ideally the SD function for the normal model would be refined by refitting the model multiple times until the model estimates and SD function parameters converge. This was done but convergence could not be obtained. The plot of AIC in S2 Fig 11 shows an oscillating behaviour from about iteration 4. The AIC estimates from the oscillations were all substantially lower than the model without weights based on an SD function. The tables below the figure of parameter estimates and SD function parameters from the iteration process showed only small changes in parameter estimates for the fixed effect parameters and the SD function parameters. 

```{r,echo=T, message=FALSE, warning=FALSE, fig.dim = c(8,10 ), fig.cap="S2 Fig 11 AIC results for an iterative fitting process to refine the SD fuction"}
options(width=110,digits=5)
# Test the fit to the SD function with 3 replicates for each random effect
form1 <- mode~ Genre + PlayType2 + f_period3 + (1|Author2)
iter20 = lmm_sd_function(plays3,form1,k=20)


# Convergence not attained - looks like oscillating behaviour from cycle 4 onward and stabilised oscillation 
# from iteration 7 onwards

op=par(mfrow=c(3,1))
  plot(iter20$est[,"AIC"]~iter20$est[,"iteration"],type="b",main="iterative scheme parameters, AIC & SD function slope and intercept",ylab="AIC", xlab="Iteration number")
  text(2,1200,"AIC for Iteration 0 is from the model without weights",adj=0)

  plot(iter20$est[,"sd_slope"]~iter20$est[,"iteration"],type="b",ylab="SD slope", xlab="Iteration number")
  text(-0.5,0.27,"SD slope for Iteration 0 is from the first model without weights",adj=0)
  
  plot(iter20$est[,"sd_intercept"]~iter20$est[,"iteration"],type="b",ylab="SD intercept", xlab="Iteration number")
  text(-0.5,-0.4,"SD intercept for Iteration 0 is from the first model without weights",adj=0)
par(op)

# # Model fit and fixed effect parameters - genre & play type
# iter20$est[,1:7]
# 
# # Model fit and fixed effect parameters - time period
# iter20$est[,8:10]
# 
# # Model fit and SD function parameters
# iter20$est[,c(1:2,11:12)]
# 
# # Examine the SD function for the 2 oscillating clusters
# # Lower AIC cluster ~ 1110
# iter20$est[c(1,3,5,7,9,11,13,15,17,19,21),c(1:2,11:12)]
# 
# # Higher AIC cluster ~ 1170
# iter20$est[c(1,3,5,7,9,11,13,15,17,19)+1,c(1:2,11:12)]

```

This was exemplified in S2 Fig 12 where the SD functions from iterations 9 to 20 where the oscillating behaviour had stabilised are compared to the SD function from the first iteration. The differences were not large.

```{r,echo=F, message=FALSE, warning=FALSE, fig.dim = c(7,7 ), fig.cap="S2 Fig 12 Comparison of SD functions from models at steps 1 and 9 to 20 in the iterative scheme "}
# Comparison of SD functions
curve(iter20$est[2,11] + iter20$est[2,12]*x, 4, 10,lwd=1,col="red",xlab="Predicted", ylab="SD",main="Comparison of SD functions from iteration 9 onwards")
for (i in 9:20) abline(iter20$est[i,11],iter20$est[i,12])
text(4,2.1,"Red line is the first iteration",adj=0)

# Compare REML and ML SD function estimates
# Model fit and SD function parameters
# Essentially the REML and ML modelling and AIC values lead to the same conclusion - results not shown

# iter20$est[,c(1:2,11:12)]
# iter20_REML$est[,c(1:2,11:12)]
# 
# plot(iter20$est[2:20,12]~iter20_REML$est[2:20,12],xlab="REML",ylab="ML",main="Comparison of REML with ML estimates for SD function slope")
# abline(0,1)
# 
# plot(iter20$est[2:20,11]~iter20_REML$est[2:20,11],xlab="REML",ylab="ML",main="Comparison of REML with ML estimates for SD function intercept")
# abline(0,1)
# 
# plot(iter20$est[2:20,11]~iter20$est[2:20,12],xlab="Intercept",ylab="Slope",main="Relationship between intercept and slope - compare ML (black) with REML (red triangles)")
# points(iter20_REML$est[2:20,11]~iter20_REML$est[2:20,12],pch=2,col="red")


```


Plots of absolute residuals (unscaled and Pearson) and predicted values from models from the first, 19th and 20th iterations are compared in S2 Fig 13 along with the fitted SD functions. These last 2 iterations being representative of the oscillating behaviour in the AIC goodness of fit measure. The plots appear similar except for one unusual feature, at iteration 19, a single predicted value is much larger at about 12.5. All other predictions were in the range a little lower than 4 to 10. This was the iteration where the model had the poorest goodness of fit with an AIC of about 1163 and then on the very next iteration the quality of the fit was the best observed with AIC dropping to about 1107.


```{r,echo=T, message=FALSE, warning=FALSE, fig.dim = c(7,7 ), fig.cap="S2 Fig 13 Comparison of absolute residual plots on which the SD functions were based for models at steps 1 and 19 and 20 in the iterative scheme "}
# Save the model from the second last iteration above by running one less iteration
form1 <- mode~ Genre + PlayType2 + f_period3 + (1|Author2)
iter19 = lmm_sd_function(plays3,form1,k=19)

# Compare models
AIC(mod1avn,iter19$model,iter20$model)

# Compare SD functions
op=par(mfrow=c(3,2))
  sd_resid(mod1avn,"Iteration 1 AIC 1155")
  sd_resid(iter19$model,"Iteration 19 AIC 1170")
  sd_resid(iter20$model,"Iteration 20 AIC 1110")
par(op)

```

After further investigation it was determined this high predicted value was due to one of the authors (Daniel Samuel). The random effect estimate (BLUP - best linear unbiased prediction) for the mean of his plays changed becoming much larger at iteration 19 when compared to the rest of the authors. However on the next iteration this became smaller and was within the range of all other authors. See the middle plot in S2 Fig 14 where the estimate for Daniel Samuel becomes much higher (about 4.5) compared to the range of other authors (about -1.5 to +1.0). At the following iteration (20) the range of the BLUP predictions shrinks greatly to be in the range about -0.3 to +0.3 and Daniel Samuel's estimate is now about 0.1. Comparing the BLUPs for iterations 19 and 20 with the first iteration where the random effects BLUPs range from about -0.5 to +0.5 with Daniel Samuel's being a little higher at about +0.90. This suggests a problem in model fitting due to this author.


```{r,echo=F, message=FALSE, warning=FALSE, fig.dim = c(8,10 ), fig.cap="S2 Fig 14 Comparison of random effects from models at steps 1 and 19 and 20 in the iterative scheme "}
#Examine random effect distributions
re1 = plot_ranef1(mod1avn,"Mode - iteration 1 AIC 1155", plot=F)
re2 = plot_ranef1(iter19$model,"Mode  - iteration 19  AIC 1170", plot=F)
re3 = plot_ranef1(iter20$model,"Mode - iteration 20 AIC 1110", plot=F)

grid.arrange(re1,re2,re3)

```

To further understand this the SD functions from the 19th and 20th iterations which gave quite different AIC values were used in place of the SD function used at the first iteration to see what impact they would have on the goodness of fit. 

The table below summarises (again) the AIC goodness of fit for the 4 important models in this study. To this now are added two additional models where the SD function from the first iteration was replaced by the SD functions from the 19th and 20th iterations. Would they lead to the large divergence in AIC as was observed in the iteration scheme output? The answer was no, the AICs were quite similar to that of the normal model from the first iteration. This further supports that the apparent improvement of the model fit at iteration 20 was illusory, rather it was based on the weights used in the 20th iteration being calculated from the predicted values from the previous iteration (the 19th) giving the illusion of a better fit. However when the SD function for the 20th iteration was used the AIC was no different to that from the SD function for the first iteration.  


```{r,echo=F, message=FALSE, warning=FALSE}
# Use the SD function used for the iteration cluster with the lower AIC (1110) but apply it to the predictions from the base model
# Base model
mod1a<-lmer(mode~ Genre + PlayType2 + f_period3 + (1|Author2),data=plays3,REML=F)

# Fit the base model with weights based on the SD function from iteration 19
plays3$normal_iter19 = 1/((iter20$est[19,11] + iter20$est[19,12]*predict(mod1a))^2)

mod1a_iter19<-lmer(mode~ Genre + PlayType2 + f_period3 + (1|Author2),weights = normal_iter19,data=plays3,REML=F)

# Fit the base model with weights based on the SD function from iteration 19
plays3$normal_iter20 = 1/((iter20$est[20,11] + iter20$est[20,12]*predict(mod1a))^2)

mod1a_iter20<-lmer(mode~ Genre + PlayType2 + f_period3 + (1|Author2),weights = normal_iter20,data=plays3,REML=F)

# The benefit of weighting functions at iterations 19 or 20 if applied were insignificant
cbind(model = c("Normal no SD function","Poisson with identity link","Normal with Poisson SD function","Normal - SD function from the first iteration", "Normal - SD function from the 19th iteration", "Normal - SD function from the 20th iteration"),AIC = AIC(mod1a,mod1ap,mod1avp,mod1avn,mod1a_iter19,mod1a_iter20))


```

Examining the residual plots for the model from the first iteration with an SD function used for weighting revealed a single play with a very high Pearson residual, about +9SDs, S2 Fig 15.

```{r,echo=F, fig.dim = c(8, 8),fig.cap="S2 Fig 15 Model diagnostics for the model from the first iteration"}
model_diagnostics(plays3,mod1avn,"Normal SD function 1st iteration", ModelWeightsUsed = T)
```

Investigation of the high Pearson residual showed it was one of Daniel Samuel's 2 plays, Philotas. 


```{r,echo=T}
# Identify plays with higher residual modes that don't fit the model so well
plays3$pearson_resid = residuals(mod1a_iter20,type="pearson", scaled=FALSE)
plays_high_resid = arrange(filter(plays3,pearson_resid >= 2),desc(pearson_resid))
print(plays_high_resid[,c(14,1,7,10,24,50)])

# Daniel Samuel's plays
plays_ds = arrange(filter(plays3,Author == "Daniel Samuel"),desc(pearson_resid))
print(plays_ds[,c(14,1,7,10,24,50)])

# Drop Pilotas and see if the iteration scheme converges
plays4 = filter(plays3,TextTitle != "Philotas")

# As Daniel Samuel now has only 1 play left his remaining play should be assigned to the Single play Author group
subset(plays4, Author == "Daniel Samuel")[,c(14,1,7,10,24,45,50)]
plays4$Author2[59] = "Single Play Author"
subset(plays4, Author == "Daniel Samuel")[,c(14,1,7,10,24,45,50)]

```

After removing Daniel Samuel's Philotas from the analysis and moving the remaining play Cleopatra to the single author group the iteration scheme converged, S2 Fig 16 and details below.

```{r,echo=F, message=FALSE, warning=FALSE, fig.dim = c(8,10 ), fig.cap="S2 Fig 16 AIC results for a repeat of the iterative fitting process to refine the SD fuction after dropping the play Philotas with an extreme Pearson residual of 9 that appeared to be the reason for the oscillatory behaviour of the previous run of the iterative scheme"}
# re run iteration scheme
options(width=110,digits=5)
# Test the fit to the SD function with 3 replicates for each random effect
form1 <- mode~ Genre + PlayType2 + f_period3 + (1|Author2)
iter20a = lmm_sd_function(plays4,form1,k=20)


# Convergence now attained - the oscillating behaviour has ended

op=par(mfrow=c(3,1))
  plot(iter20a$est[,"AIC"]~iter20a$est[,"iteration"],type="b",main="Dropping play Philotas - iterative scheme parameters, AIC & SD function slope and intercept",ylab="AIC", xlab="Iteration number")
  text(2,1160,"AIC for Iteration 0 is from the model without weights",adj=0)

  plot(iter20a$est[,"sd_slope"]~iter20a$est[,"iteration"],type="b",ylab="SD slope", xlab="Iteration number")
  text(1,0.05,"SD slope for Iteration 0 is from the first model without weights",adj=0)
  
  plot(iter20a$est[,"sd_intercept"]~iter20a$est[,"iteration"],type="b",ylab="SD intercept", xlab="Iteration number")
  text(1,-0.05,"SD intercept for Iteration 0 is from the first model without weights",adj=0)
par(op)

# Model fit and fixed effect parameters - genre & play type
# iter20a$est[,1:7]

# Model fit and fixed effect parameters - time period
# iter20a$est[,8:10]

print("SD function parameters")
iter20a$est[,c(1:2,11:12)]

```

From this investigation it was concluded that dropping the play Philotas was necessary to reliably determine the SD function, the intercept and slope from this fitting scheme to  be used for the the final normal distribution model, SD function = -0.2055 + 0.2458*predicted. 

### Final model for the mode

Following the investigation above it was concluded that a model for the mode based on excluding the outlier play with mode 33 and fitting a LMM (i.e. using the normal distribution to model the residuals) with model weights based on a SD function to adjust for non constant variability was a better choice than one based on the Poisson distribution. This final model has been used in the Supplementary 1 file for the analysis of the mode. Stable estimates of the SD function however could only be obtained after excluding the play Philotas.

The initial and final normal distribution models with full output are repeated here for ease of reference and comparison to the Poisson model.

```{r}
# Normal model
mod1a_final<-lmer(mode~ Genre + PlayType2 + f_period3 + (1|Author2),data=plays4,REML=F)
summary(mod1a_final)
anova(mod1a_final)

# Fit the normal model with weights based on the normal distribution model absolute residuals
plays4$normal_weights3f = 1/((-0.2055 + 0.2458*predict(mod1a_final))^2)

# Final model - using weights to adjust for non-constant variability in the residuals
mod1_final<-lmer(mode~ Genre + PlayType2 + f_period3 + (1|Author2),weight = normal_weights3f,data=plays4,REML=F)
summary(mod1_final)
anova(mod1_final)

# Poisson model with identity link for comparison
mod1_final_p<-glmer(mode~ Genre + PlayType2 + f_period3 + (1|Author2),family=poisson(link = "identity"),data=plays4)
summary(mod1_final_p)

# Model goodness of fit summary
cbind(model = c("Normal no SD function","Poisson","Normal with SD function"),AIC = AIC(mod1a_final,mod1_final_p,mod1_final))

```

### Model assumptions - residuals and random effects - final model

```{r, echo=FALSE, fig.dim = c(8, 8),fig.cap="S2 Fig 17 Model diagnostics for the final model of the mode using the Normal distribution model with weights based on an SD function, 2 plays removed from the data"}
S2_Fig_17 = model_diagnostics(plays4,mod1_final,"Mode - Normal", ModelWeightsUsed = T)

```

```{r, echo=FALSE, warnings=F,message=F,fig.dim = c(8, 6),fig.cap="S2 Fig 18 Random effects distribution for the final model of the mode using the Normal distribution model with weights based on an SD function, 2 plays removed from the data"}
S2_Fig_18 = plot_ranef(mod1_final,"Mode-Normal - final model)")

```

# Conclusion
From this analysis it was determined that a normal distribution model with an appropriate weighting function was a substantially better fit (AIC 1094) to the mode data, AIC 58 lower than a Poisson model (AIC 1152). Therefore the normal model will be used for the mode analysis with an SD function based on the iterative scheme without the play Philotas. 

The plays Tragedy of Miriam, an extreme outlier with mode 33 will be dropped from the data set prior to analysis and the play Philotas an extreme outlier with Pearson residual of 9, will be removed from all subsequent analyses as not being typical of the plays produced in that era.

# References

Burnham, K.P. and Anderson, D. R., 2004, Multimodel Inference Understanding AIC and BIC in Model Selection, Sociological Methods & Research, Vol. 33, No. 2,  261-304, Sage Publications, 2004.

Davidian, M. and Carroll, R. J., 1987, Variance Function Estimation, Journal of the American Statistical Association, 82,1079-1091.

# Appendix - Pearson residuals in diagnostic plots 

The appendix records the investigation to understand how to specify model residuals using the residuals(.merMod) function.

## The Normal distribution case

The usual choices with direct calls from the R residuals function for use in diagnostic plots needed to be examined so that correct choices could be setup in the model_diagnostics() function used in this analysis. There are 2 important options in the residual function, type of residual, the focus here will be on response and Pearson, and whether scaling is used or not. The complication being the introduction of the weighting scheme based on an SD function. 

The summary of what follows is that when model weights are used based on an SD function the scaling option in the residuals function should be set to unscaled (scaled = F). 
When there is no weighting then the Pearson residual scaling option should be set (scaled = T). Choosing Pearson residuals without scaling leads to the same as response residuals. 

```{r, echo=T, message=FALSE, warning=FALSE, fig.dim = c(8, 8),fig.cap="S2 Fig 19 Model diagnostics for the weighted model" }
# Check on Pearson residual calculations methods used in the model_diagnostics function
# Actual vs not scaled and how do these work with or without a weighting function

# From the lme4 help on the residuals.merMod function
# The lmer module is used for the normal distribution model and glmer for the Poisson model.
# From the help file we read the following.
# 
# The default residual type varies between lmerMod and glmerMod objects: they
# try to mimic residuals.lm and residuals.glm respectively. In particular, the
# default type is "response", i.e. (observed-fitted) for lmerMod objects vs.
# "deviance" for glmerMod objects. type="partial" is not yet implemented for
# either type.
# 
#   ## S3 method for class 'merMod'  
#  residuals(object,  
#     type = if (isGLMM(object)) "deviance" else "response",  
#     scaled = FALSE, ...)  
# 
#   ## S3 method for class 'lmResp'  
#  residuals(object,  
#     type = c("working", "response", "deviance", "pearson", "partial"),  
#     ...)  
#   ## S3 method for class 'glmResp'  
#  residuals(object,  
#     type = c("deviance", "pearson", "working", "response", "partial"),  
#     ...)  

# Model without weights
mod0<-lmer(mode~ Genre + PlayType2 + f_period3 + (1|Author2),data=plays3,REML=F)
#summary(mod0)

# Add weights to the next model and refit
plays3$w = 1/((-0.097 + 0.2384*predict(mod0))^2)

# model using weights to adjust for non-constant variability in the residuals
mod1<-lmer(mode~ Genre + PlayType2 + f_period3 + (1|Author2),weight = w,data=plays3,REML=F)
#summary(mod1)

# How do the different Pearson residual options operate with and without weighting?
# Firstly a model with weighting
mod1_resid = data.frame(resid_response_no_scale=residuals(mod1,scaled=F,type="response"),
                        resid_pearson_no_scale=residuals(mod1,scaled=F,type="pearson"),
                        resid_pearson_scaled=residuals(mod1,scaled=T,type="pearson"),
                        pred=predict(mod1),w=plays3$w)
# Add additional residual calculations
mod1_resid = mod1_resid %>% mutate(residual_sigma = sigma(mod1),
                                   resid_pearson_no_scale_sigma = resid_pearson_no_scale/residual_sigma,
                                   resid_weighted = resid_response_no_scale/(-0.097 +0.2384*predict(mod0)),
                                   resid_weighted2 = resid_response_no_scale*sqrt(w),
                                   )
head(mod1_resid)

# Correct for the weighted model
S2_Fig_20 = model_diagnostics(plays3,mod1,"Model weights used",ModelWeightsUsed = T)
```


```{r, echo=FALSE, message=FALSE, warning=FALSE, fig.dim = c(8, 8),fig.cap="S2 Fig 21 Model diagnostics for the unweighted model" }
# Correct for the unweighted model
S2_Fig_21 = model_diagnostics(plays3,mod0,"Model weights not used",ModelWeightsUsed = F)

```

### Firstly a model with weights

For Pearson residuals when weighting is used the calculation is based on (response residual)/(SD from weighting function) without applying scaling from the R residual function (residuals.merMod). In the data frame above various options have been calculated and are examined here.

Firstly resid_response_no_scale is the raw residual based on (data-predicted) with no scaling adjustment using the code residuals(mod1,scaled=F,type="response"). 

A Pearson residual without scaling resid_pearson_no_scale is the Pearson residual without scaling, code residuals(mod1,scaled=F,type="pearson"). They differ due to the SD function having been used through the model weights. This is confirmed by calculation of additional columns resid_weighted and resid_weighted2 that agree with the values in this column by dividing the response residual by the SD function of the weight^1/2$ that is equivalent to the SD function. Therefore when weighting is being used the correct residual call is without scaling  
residuals(mod1,scaled=F,type="pearson")  

An alternative option that is not correct is to request the Pearson residual with scaling, resid_pearson_scaled. This does not agree with the calculation above. Instead it leads to smaller residuals than resid_pearson_no_scale due to dividing by the model residual SD, in this case the value being 1.4413 (see column residual_sigma and mod1 summary output). This is confirmed in the variable resid_pearson_no_scale_sigma in which the unscaled Pearson residual is divided by the residual SD and gives the same values as the residual function call  
residuals(mod1,scaled=T,type="pearson")

The conclusion being that when weights are used based on an SD function the correct Pearson residual call is without scaling, residuals(mod1,scaled=F,type="response"). 

### when the model does not use weights

```{r, message=FALSE, warning=FALSE}
mod0<-lmer(mode~ Genre + PlayType2 + f_period3 + (1|Author2),data=plays3,REML=F)
summary(mod0)

# How do the different Pearson residual options operate without weighting?

mod0_resid = data.frame(resid_response_no_scale=residuals(mod0,scaled=F,type="response"),
                        resid_pearson_no_scale=residuals(mod0,scaled=F,type="pearson"),
                        resid_pearson_scaled=residuals(mod0,scaled=T,type="pearson"),
                        pred=predict(mod0))
# Add additional residual calculations
mod0_resid = mod0_resid %>% mutate(residual_sigma = sigma(mod0),
                                   resid_pearson_no_scale_sigma = resid_response_no_scale/residual_sigma)
head(mod0_resid)

```

In the case of no weights being used the Pearson residual without scaling is the same as the response residual. Only when scaling is used is the response residual divided by the residual SD, in the case of mod0 being 2.0846.

### Conclusion about residuals in the normal case

For Pearson residuals the scaling option needs to be set in accordance with whether weights are used in the model or not.  

When weights are used in the model the call should be without scaling, e.g.  
residuals(mod1,scaled=F,type="pearson")

When weights are not used in the model the call should use scaling, e.g.  
residuals(mod0,scaled=T,type="pearson")

## The Poisson distribution case

When the Poisson distribution is used there is an inbuilt variance function and setting Pearson residuals as if there was no weighting, i.e. no scaling should be correct. Actually setting scaling = T gives the same answer.
As it turns out it doesn't matter what option is chosen for the Poisson model, scaled or unscaled, the Pearson residuals are the same. Also no difference for identify or log link functions.

```{r}

# Model without weights
mod1p<-glmer(mode~ Genre + PlayType2 + f_period3 + (1|Author2),family=poisson(link="identity"),data=plays)
summary(mod1p)

# How do the different Pearson residual options operate with and without weighting?
# Firstly a model with weighting
mod1p_resid = data.frame(resid_response_no_scale=residuals(mod1p,scaled=F,type="response"),
                        resid_pearson_no_scale=residuals(mod1p,scaled=F,type="pearson"),
                        resid_pearson_scaled=residuals(mod1p,scaled=T,type="pearson"),
                        pred=predict(mod1p))

# Add additional residual calculations
mod1p_resid = mod1p_resid %>% mutate(w=1/pred,
                                   residual_sigma = sigma(mod1p),
                                   resid_pearson_no_scale_sigma = resid_pearson_no_scale/residual_sigma,
                                   resid_weighted = resid_response_no_scale/sqrt(pred),
                                   resid_weighted2 = resid_response_no_scale*sqrt(w))
head(mod1p_resid)

# What about log link?
mod1pl<-glmer(mode~ Genre + PlayType2 + f_period3 + (1|Author2),family=poisson(link="log"),data=plays)
summary(mod1pl)

# With the log link residuals and predicted are on the log scale
mod1pl_resid = data.frame(resid_response_no_scale=residuals(mod1pl,scaled=F,type="response"),
                        resid_pearson_no_scale=residuals(mod1pl,scaled=F,type="pearson"),
                        resid_pearson_scaled=residuals(mod1pl,scaled=T,type="pearson"),
                        pred=predict(mod1pl))

# Add additional residual calculations - not interested in comparing response residuals as have to 
# back transform from the log scale 
mod1pl_resid = mod1pl_resid %>% mutate(w=1/pred,
                                   residual_sigma = sigma(mod1pl),
                                   resid_pearson_no_scale_sigma = resid_pearson_no_scale/residual_sigma)
head(mod1pl_resid)


```
