# Supplementary material for: Changes in the length of speeches in the plays of William Shakespeare and his contemporaries: A mixed models approach
Source: PLoS One. 2023 Apr 21;18(4):e0282716. doi: 10.1371/journal.pone.0282716 (PMC10121026; doi:10.1371/journal.pone.0282716)
Supplement: S8 File — (RMD) [file pone.0282716.s008.Rmd]

---
output: html_document
editor_options: 
  chunk_output_type: console
---
### Changes in the length of speeches in the plays of William Shakespeare and his contemporaries: a mixed models approach

Colyvas, Craig and Egan

# Supplementary 3 Speech length mode adjustment

The possibility of multiple peaks within a play having the same frequency was examined as this would mean a confilct as to which one should be considered the mode.

# Look for modes that are not unique

```{r}
library(tidyverse)

###Read the primary data
data1=read.table("Speeches.txt",header=T,sep="\t",row.names = NULL,quote = "" )

# Mode for each play - first arrange the frequency for each speech length from the most frequent to least and save the most frequent as the mode
mode1=data1 %>%group_by(TextTitle,Speech_Word_Count)%>%summarise(freq=n())%>%arrange(TextTitle,desc(freq))%>%summarise(mode=first(Speech_Word_Count),freq=first(freq))

# This time save the second most frequent speech length
mode2=data1 %>%group_by(TextTitle,Speech_Word_Count)%>%summarise(freq=n())%>%arrange(TextTitle,desc(freq))%>%summarise(mode2=nth(Speech_Word_Count,2),freq2=nth(freq,2))

# and the third most frequent
mode3=data1 %>%group_by(TextTitle,Speech_Word_Count)%>%summarise(freq=n())%>%arrange(TextTitle,desc(freq))%>%summarise(mode3=nth(Speech_Word_Count,3),freq3=nth(freq,3))

# and the 4th most frequent
mode4=data1 %>%group_by(TextTitle,Speech_Word_Count)%>%summarise(freq=n())%>%arrange(TextTitle,desc(freq))%>%summarise(mode4=nth(Speech_Word_Count,4),freq4=nth(freq,4))

# Combine the 4 versions of possible modes
check_mode = cbind(mode1,mode2[,-1],mode3[,-1],mode4[,-1])

# Add the mode information about multiple modes to the speeches data set
speeches = left_join(data1,check_mode,by="TextTitle")

# Keep only the plays with frequency of the first peak equal to the freq of the second peak
play1 = filter(speeches, freq == freq2)

```


```{r,echo=F, message=F, warning=F,fig.dim = c(9, 6), fig.cap="S3 Fig 1 Distribution of lengths of speeches (range 1 to 30). The red vertical marker indicates the option opton chosen by the automatic procedure. The blue marker the next largest speech length that was just as common."}

ggplot(play1,aes(x=Speech_Word_Count)) + geom_histogram(bins=31) + facet_wrap(~TextTitle,scales = "free_y") + geom_vline(aes(xintercept = mode2),col="light blue") + geom_vline(aes(xintercept = mode),col="red") + xlim(0,30) + labs(title="Mode conflict - plays with 2 peaks of equal frequency (Edmund Ironside has 3 peaks)",x="Speech length",y="Frequency",subtitle = "Alphonsus King of Aragon second peak is at 48") + theme(legend.position = "none")


```

The histograms in S3 Fig 1 show the distributions of the plays that had 2 or more peaks with the same height. The peaks with equal height are shown with red (the first chosen mode) and in blue (the second peak with equal height but greater speech length).

```{r}
options(width=110)
# Check to see how many of the secondary peaks have the  same frequency the first

# No plays with 4 speech lengths equally likely
filter(check_mode,freq==freq2 & freq == freq3 & freq == freq4)

# 1 play with 3 speech lengths equally likely
filter(check_mode,freq==freq2 & freq == freq3 )

# 15 plays with 2 speech lengths equally likely
filter(check_mode,freq==freq2 )

```

In the table above there 15 plays out of the 275 that had multiple peaks with equal height, 14 with two equal peaks and 1 with 3 equal peaks. 

The procedure used to determine the mode for each play was to count the number of speeches of each length and then to sort the speeches in descending order and choose the most commonly occurring speech length as the mode. This is the column headed mode in the data table above and its associated frequency is in column freq. However this procedure could not separate between two (or more) speech lengths with the same frequency, these being identified in the column mode2 and freq2 and mode3 and freq3 for Edmund Ironside. The shortest speech length was chosen by this procedure so this could create a bias to lower modes for speech length. A way to resolve this was sought.

Option 1: Carry out a sensitivity analysis with the lower mode and repeat the analysis with the higher mode and see if the results would be changed. This was not appealing, the option below was chosen instead.

Option 2: Use the distribution of the data as a guide to assist in choosing a most probable mode. The reasoning behind this is the mode is usually associated with the area of the distribution with the highest density. So peaks close to the highest density would be favoured over those that were distant from this part of the distribution. These distant ones being considered more likely just an artefact of natural variability in speech lengths. 

### Mode not changed

This covers the logic behind why the mode for these plays was kept at the original choice. 

(1) For the play Alphonsus King of Aragon where the second mode possibility was 48 choosing the lower mode was the obvious choice as there was much less probability density at the higher speech lengths. 

(2) Not as extreme but in a similar vein there were two plays where the lower peak was associated with more density and seemed a more likely option. These were Much Ado About Nothing and the Tragedy of Charles Duke of Byron.

(3) Modes that were close together but one was probably a little closer the higher density part of the distribution: All's Well That Ends Well, Bussy D'Ambois, Faithful Shepherdess, Gallathea, May Day, Tancred and Gismund and Widow's Tears.

(4) A little less clear were plays in which the modes were more widely separated but still appeared close to the highest density region. In these case however the lower mode was again favoured, 1 Henry the Fourth, Cleopatra and What You Will

### Mode changed

(5) However, for a play like Edmond Ironside the lower mode appeared less likely as it was more like a single isolated peak and the greater density was at the higher value 8. In this case changing the mode to the higher value of 8 would seem to be more appropriate. Similarly for Massacre at Paris.

# Conclusion 

After evaluating the distributions for the 15 plays with 2 or more peaks with equal height only 2 plays were considered needing a change in the mode.

Edmond Ironside: change mode from 4 to 8  
Massacre at Paris: change mode from 4 to 8  

The plot below shows the final assignments for the modes for these 15 plays.


```{r}
# Modify modes for these 2 plays
play1$mode[play1$TextTitle == "Edmond Ironside"] = 8
play1$mode[play1$TextTitle == "Massacre at Paris"] = 8

```

```{r,echo=F, message=F, warning=F,fig.dim = c(9, 6), fig.cap="S3 Fig 2 Distribution of lengths of speeches (range 1 to 30). The red vertical marker indicates the final choice for mode."}
ggplot(play1,aes(x=Speech_Word_Count)) + geom_histogram(bins=31) + facet_wrap(~TextTitle,scales = "free_y") +  geom_vline(aes(xintercept = mode),col="red") + xlim(0,30) + labs(title="Final mode choice",x="Speech length",y="Frequency") + theme(legend.position = "none")

```
